# Supplementary material for: The Evolution of Intelligence: Analysis of the Journal of Intelligence and Intelligence
Source: J Intell. 2023 Feb 14;11(2):35. doi: 10.3390/jintelligence11020035 (PMC9961905; doi:10.3390/jintelligence11020035)
Supplement: Supplementary file 1 [file jintelligence-11-00035-s001.zip]

Archive with 3 entries (3 files):
- CLean Keywords Intelligence.xlsx
- IntelTotal011023-clean-ID.xlsx
- JOI011023-cleanID.xlsx
