# Supplementary material for: The Evolution of Intelligence: Analysis of the Journal of Intelligence and Intelligence
Source: J Intell. 2023 Feb 14;11(2):35. doi: 10.3390/jintelligence11020035 (PMC9961905; doi:10.3390/jintelligence11020035)
Supplement: Supplementary file 1 [file jintelligence-11-00035-s001.zip › CLean Keywords Intelligence.xlsx]

## Sheet: clean
Core-Category Pesta et al. 2018	Synonyms
intelligence-cognitive ability	abilities	ability	Broad cognitive abilities	broad cognitive abilities	Cognitive abilities	cognitive abilities	cognitive abilities 22	cognitive abilities 46	cognitive abilities 9	cognitive abilities107	Cognitive ability	Cognitive ability 0	cognitive ability 10	cognitive ability 16	cognitive ability 18	cognitive ability 20	cognitive ability 29	cognitive ability 3	Cognitive ability	cognitive ability 38	cognitive ability 4	cognitive ability 42	cognitive ability 68	cognitive ability 9	cognitive ability8	cognitive abilties	Cognitive function	cognitive skills	Complex cognitive ability	Core cognitive ability	Fluid and crystallized intelligence	fluid and crystallized intelligence	Full-Scale Intelligence Quotient	INTELLIGENCE-COGNITIVE ABILITY	general intelligence	Genral IQ	Human abilities	inteligence	Intelligence	intelligence 0	intelligence 1	intelligence 10	intelligence 100	intelligence 102	intelligence 11	intelligence 12	intelligence 125	intelligence 13	intelligence 137
adult-aging	Adult	adult	adult skills	ADULT-AGING	Adulthood	Age	age 10	Age 50	Age differences	age differences 119	Age effect	Ageing	Ageing population	ageing10	Aging	aging 0	aging 10	aging 12	aging 13	aging 29	aging 36	aging 5	aging 6	aging 8	Cognitive ageing	Cognitive aging	cognitive aging 15	cognitive aging42	late life cognitive function	Midlife	Normal adults	Old age	old age 23	old age	Rates of intellectual aging	Young adulthood	young adults
aggregate-regional iqs	(US) state IQ	50 U.S. states	50 U.S. states	50 U.S. states 7	aggregation	Chinese provinces and municipalities	counties	county IQ	International cognitive ability comparisons	international differences	Local authorities	national differences	National intelligence	national intelligence	National IQ	national iq	national iq	National iq 7	national iq	National IQs	national IQs 19	national Iqs	national_iq	red states / blue states	Regional IQs	State IQ	state IQ16	U.S. states	us states
attention	Attention	attention	attention 50	attention 61	Attention control	attention to detail	attention	attentional accuracy	attentional blink	attentional control	Controlled attention	general attention control	lapses of attention	Look duration and shift rate	match to sample	Selective attention	selective attention	selective attention 35	Shifting	shifting attention	shifting	sustained attention	task switching	Task-set switching
brain-neuroscience	Acetylcholine	Alpha	Brain	brain growth	Brain growth and development	Brain imaging	brain imaging	multiple sclerosis	brain imaging 6	brain morphology	Brain size	Brain training	brain volume	Cephalic index	Cortical surface area	Cortical thickness	cranial capacity	Diffusion tensor imaging	Dopaminergic system	dopaminergic system	dual-process theories	EEG-Alpha synchronization	Electroencephalogram	Electroencephalography	Encephalisation	ERP	Event-related desynchronization	Event-related desynchronization (ERD)	Event-related potentials	event-related potentials	fMRI	fMRI	fMRI	fMRI 50	Frontal lobes	frontal lobes	Gray matter	gray matter	Hippocampus	hippocampus	Human brain	IQ neuroscience	Lateralized readiness potential	Lateralized readiness potentials	Magnetic resonance imaging	Magnetic resonance imaging (MRI)	mismatch negativity	neural efficency	Neural efficiency
children-child development	adolescence	adolescence	Age	Age factors	child	Child development;	Childhood	childhood	Childhood behaviour	Childhood cognitive ability	childhood cognitive ability	childhood intelligence	childhood intelligence	childhood iq	childhood iq	childhood iq	childhood iq	Children	children	children 102	children 23	children 3	children 72	Cognition in infancy	Cognitive development	cognitive development	cognitive development	cognitive development	developmement	Development	development	development 19	Developmental differences	developmental	Elementary school children		growth	Immigrant children	infancy	Infant	Infant mortality	Intellectual development	Intelligence development	Mental age	Middle childhood	middle-childhood	Pubertal maturation	Puberty	School-age
crystallized intelligence	Crystalized Ability	Crystallised intelligence	Crystallized	Crystallized intelligence	crystallized intelligence	crystallized intelligence	Declarative knowledge tests	General crystallized intelligence	General knowledge	knowledge	knowledge	knowledge acquisition	Verbal	verbal abilities	Verbal ability	verbal ability	verbal fluency	verbal fluency	Verbal intelligence	Vocabulary	vocabulary	Wordsum
ECT	Chronometric tasks	Elementary cognitive processes	Elementary cognitive task	Elementary cognitive tasks	elementary cognitive tasks	elementary cognitive tasks	Elementary tasks	Inspection time	inspection time	inspection time	inspection time	IT	Mental chronometry	mental chronometry	Quickness	Reaction time	reaction time	reaction time	reaction time	Response time	response time	response time	RT	simple reaction time	simple reaction time	simple reaction times	simple visual reaction time	timing
education	academic acheivement	academic acheivement	Academic achievement	academic achievement	Academic performance	academic performance	Admission testing	College majors	compensatory education	Course specific college GPAs	Education	education	education	education	education	education	education 21	education 25	education 3	education 34	education 35	education 37	education 39	education 42	education 53	education 6	education 62	education 9	education 90	Education effects	Education index	education	education24	education26	education53	Educational achievement	educational achievement	Educational aspirations	Educational attainment	educational attainment 0	educational attainment 12	educational attainment 92	educational attainment	Educational psychology	educational qualifications 1	educational success	Formal schooling	GPA	Grade point average
emotional intelligence	decoding	Emontional intelligence	emotional capacity	Emotional intelligence	emotional intelligence	emotional intelligence 13	emotional intelligence 21	emotional intelligence 24	emotional intelligence 35	emotional intelligence 53	Empathy	MSCEIT
executive function	executive attention	Executive control	executive control	executive control 53	executive control	executive control 90	executive control 95	Executive function	executive function	executive function	Executive functioning	executive functioning	Executive functions	executive functions	executive functions	executive functions	executive functions	executive processes	Executive processing	executive processing	executive updating
factor analysis	CFA	Confirmatory factor analysis	confirmatory factor analysis	confirmatory factor analysis 22	confirmatory factor analysis 77	confirmatory factor analysis	confirmatory factor analysis	Exploratory factor analysis	Factor analysis	factor analysis	factor analysis	factor analysis 6	factor analysis17	factor analysis	factor scores	Factor structure	Factorial invariance	First-/second-order factors	hierarchical factor models	Multi-group confirmatory factor analysis
fluid intelligence	Fluid	Fluid abilities	fluid abilities	fluid ability	Fluid intelligence	fluid intelligence	fluid intelligence 102	fluid intelligence 115	fluid intelligence 13	fluid intelligence 14	fluid intelligence 15	fluid intelligence 17	fluid intelligence 33	fluid intelligence 4	fluid intelligence 40	fluid intelligence 45	fluid intelligence 46	fluid intelligence 53	fluid intelligence 55	fluid intelligence 72	fluid intelligence 8	fluid intelligence	fluid intelligence267	fluid intelligence34	fluid intellingce 2	Fluid reasoning	fluid reasoning 5	fluid reasoning	General fluid intelligence	General fluid intelligence	Gf	Kohs blocks
flynn effect	Flynn effect	Flynn effect	Flynn effect 11	Flynn effect 14	Flynn effect 15	Flynn effect 16	Flynn effect 2	Flynn effect 22	Flynn effect 24	Flynn effect 26	Flynn effect 27	Flynn effect 29	Flynn effect 32	Flynn effect 37	Flynn effect 38	Flynn effect 48	Flynn effect 5	Flynn effect 6	Flynn effect 60	Flynn effect 7	Flynn effect 8	Flynn effect 9	flynn effect	Flynn effects	Flynn_effect	Flynn's effect	Generational intelligence gains	Lynn-Flynn effect	Negative Flynn Effect	Norwegian conscripts	Score gains	secular changes in intelligence	Secular gains	Secular IQ declines	Secular trend	secular trends	The Flynn effect
g factor	“g”	g	g 10	g 16	g 19	g 22	g 23	g 8	g factor	g factor	g factor 16	G-FACTOR	g factor 3	g factor 31	g factor 9	g factor38	g loading	g loadings	g loadings 10	g loadings 13	g loadings 27	g saturation	g factor	g loading	g loadings	general intelligence (g)	INTELLIGENCE-COGNITIVE ABILITY					General factor	General intelligence	General intelligence (g)	general intelligence	general intelligence 13	general intelligence 15	general intelligence 16	general intelligence 22	general intelligence 28	general intelligence 33	general intelligence 5	general intelligence 63	general intelligence 7	general intelligence 8	general intelligence13	general intelligence32	GENERAL INTELLIGENCE	General mental abilities
genes / evolution	APOE	ASPM	ASPM	Assortative mating	biodiversity	Biological preparedness	Consanguinity	cross-trait assortative mating	Evolution	evolution	evolution	Evolutionary psychology	evolutionary psychology	evolutionary psychology	evolutionary theory	Fitness	fitness indicator	general fitness	general fitness factor	genetics	Genetics Lab	genetics lab	genetics lab	genotype	GWAS	haplogroups	Heterosis	heterosis	Historical and DNA correlates	mating	molecular genetics	Mutation load	Next-generation sequencing	phylogenetic comparative methods	polymorphisms	population cycle	Positive assortative matching	Quantitative trait locus (QTL)	Savanna-IQ interaction	Mitochondria	heritability
genes and environment	Behavior genetics	behavior genetics	Behavioral genetics	behavioral genetics	behavioral genetics	Common genetic factors	CVA	GCTA	gene-environment	Gene–environment correlation and interaction	Gene–environment interaction	Gene–environment interplay	Genes	genes	Genetic	Genetic and cultural transmission	Genetic and environmental influences	Genetic covariance	genetic evidence for complex traits	genetic g	Genetic influences	Genetics	genetics	genetics 62	Genetics	Genome-wide Complex Trait Analysis (GCTA)	genotype-environment interact and correl	genotype-environment interact and correl	Human genetics	Multivariate genetic analysis	nature / nurture	nurture	nature-nurture	NATURE/NURTURE
health	adult health	Atherosclerosis	Cause-specific mortality	cognitive epidemiolgy	Cognitive epidemiology	cognitive epidemiology	cognitive epidemiology 19	cognitive epidemiology 24	cognitive epidemiology 4	cognitive epidemiology 5	Coronary heart disease	dietary behaviors	Dietary patterns	disease	Epidemiology	epidemiology	Health	health	health 16	health 92	Health behaviours	Health expenditure	Health habit	health literacy	health literacy	Health-related behaviors	health-related behaviors	Herbal medication	HIV	HIV/AIDS	immunity	infant morality	Infant mortality	infectious disease	Longevity	Metabolic syndrome	Mortality	mortality	mortality risk	National health	Nutrition	nutrition	nutrition	nutrition hypothesis	Nutritional status	Premorbid factors	Premorbid IQ	Pre-morbid IQ	Public health
income-statu-ses	earnings	GDP	GDP per capita	Gross state product	Income	income	income 21	income14	income26	intellectual class	intellectual class	living conditions	Parental socioeconomic position	pay 6	Per capita income	per capita income	per capita income	Personal wealth	Pigmentocracy	SES	SES	social background	Social class	social class	social class 53	social class mobility	social class of origin	social class	social mobility	social privilege	social status	Socio-economic background	Socioeconomic class	Socio-economic class	Socio-economic development	socio-economic development	Socioeconomic disparities	Socioeconomic status	socioeconomic status 0	socioeconomic status	socioeconomic status 18	socioeconomic status	Socioeconomic success	socio-economic wealth	status	Wealth	wealth 34	wealth	economic growth
iq-achievement-aptitude test	Ability testing	Achievement tests	ACT	AFQT	Alice Heim	Aptitude tests (SAT ACT, PSAT, ASVAB)	Armed Services Vocational Aptitude Battery	Bayley Scales	Binet-Simon scale	CAT	cognitive abilities test	Cognitive ability test	Cognitive ability tests	Cognitive Assessment System	cognitive test	Cognitive tests	Computerised cognition battery	draw a person	GATB	GMAT scores	graduate record exam	Graduate Record Examinations	Identical vs. alternate test forms	Intelligence test	intelligence test	Intelligence testing	intelligence testing	intelligence testing	Intelligence tests	IQ test	IQ testing	IQ tests	IQ tests	iq tests	Kaufman Test of Educational Achievement	MAB	Mental ability battery	Mental ability test battery	Military enlistment test	Moray House Tests	NART	National Assessment of Educational Progress (NAEP)	National Intelligence Test	National Intelligence Tests	national intelligence tests	Overclaiming	overclaiming	Peabody Picture Vocabulary Test	Peabody Test Battery
iq-theories	bonds	Cattell-Horn-Carrell	Cattell–Horn–Carroll (CHC) theory	Cattell–Horn–Carroll model	Cattell's Investment theory	CHC models	CHC theory	Diffusion model	dynamic mutualism	Gf/Gc theory	Gf–Gc theory	Gf-Gc theory	Gravitation hypothesis	Guttman model	Investment theories	investment theories	IQ theories	Mutualism	Neo-Piagetian theories	PASS theory	P-FIT	Piagetian theory	theories	Theories of intelligence	theory of intelligence	Three-stratum theory	VPR model	VPR model	VPR theory	VPR theory
item level / IRT	Automated item generation	automated item generation	automated item generation	automatic item generation 10	automatic item generation 16	automatic item generation 4	automatic item generation 6	Birth order	birth order 15	birth order	birth order	Differential Item Functioning	differential item functioning	Explanatory item response theory 28	IRT	IRT model	Item difficulty	Item response theory	item response theory	item response theory 11	Item sampling	Rasch Model	rational item construction 20
longitudinal	Longitudinal	longitudinal	longitudinal 10	longitudinal 15	longitudinal 6	longitudinal analysis	longitudinal data	longitudinal research	Longitudinal studies	longitudinal studies	longitudinal study	Longitudinal test data	longitudinal
memory-cognition	Cognition	cognition	cognition 20	cognition 23	cognition 24	cognition 36	cognition25	Cognitive	Cognitive capacity	Cognitive process	Cognitive processes	cognitive processes	Cognitive processing	functional memory	Immediate recognition	Information processing	information processing	information processing	knowledge aquisition34	Meaningful Memory factor	Memory	memory	memory capacity	Memory span	mind 3	Operation Span	Prospective memory	Rote memory	secondary memory	semantic memory	short term memory	short term memory	short term storage	Short-term memory	Short-term memory (STM)	short-term memory	short-term memory 39	short-term memory 61	short-term memory	Short-term storage	short-term storage	sternberg paradigm	storage capacity	storage capacity 5	storage capacity	Temporary storage	visual short term memory
mental speed	Information processing speed	information processing speed	Mental speed	mental speed	Perceptual speed	perceptual speed	precessing speed	Processing speed	processing speed 10	processing speed 18	processing speed 33	processing speed 45	processing speed 61	Psychometric speed	reasoning speed	scanning speed	Speed	speed	Speed of information processing	Speed of process	Speed of processing	speed of processing
modeling	Beta regression model	beta regression model	Bifactor	bifactor	Bifactor model	Bi-factor model	bi-factor model	bifactor model	Bifactor rotation	Cognitive process modeling	Common factor model	Common pathway model	covalence structure modeling	Extended Rasch-Poisson-counts model	factor mixture modelling	finite mixture modelling	Fixed-links model	Fixed-links model	growth curve modelling	Higher-order model	Higher-order models	Individual growth modeling	Item response tree models	Latent curve model	Latent growth	latent growth curve modelling	latent variable modelling	latent variable modelling	Local structural equation models	Mathematical modeling	MG-CFA models	MIMIC models	model fit	Modelling	Models	multilevel modeling	multivariate multilevel model	Nested factor model	Nested factor modelling	nested factor modelling	Nonlinear structured latent curve modeling	response time model	Structural equation model	Structural equation modeling	structural equation modeling	Structural equation modelling	structural equation modelling	Structural equation models	structural equation models
personality	5-FM	big five	Conscientiousness	General factor of personality	general factor of personality	general factor of personality	general factor of personality	general personality factor	GFP	neuroticism	Openness	openness	Openness to experience	openness to experience	Personality	personality	personality	personality	personality	personality	personality	Personality	personality	Systemizing	big 5	BIG-5
politics	Conservatism	Democracy	Democracy index	democrats	governance 18	Left-wing	Liberal	liberal	liberal social attitudes 90	Liberalism	political attitudes	political institutions	Political orientation	political orientation	political party	political trust	political values	presidential elections	right-wing authoratarianism	right-wing authoritarianism	Voting	policy	libertarian	independent
psychometrics-statistics	Bayesian	Classical test theory	Cognitive correlates	Cognitive mediators	commonality	Construct validation	Construct validity	construct validity	construct validity	Correlation	Criterion validity	Criterion-related validity	Cross-sectional	Development Quotients	Discordant sibling design	Dissociation	Dynamic testing	Equivalence	Errors	Extreme-value distribution	Fixed effects	Generalizability theory	generalizability theory	Intelligence–personality associations	IQ-offending association	Language bias	Language bias effect	latent cognitive variables	latent growth curve	latent state-trait theory	Latent variable analysis	likelihood ratio test	linear structural equations	logistic regression	log-liklihood difference test	Mean scores	Measurement bias	measurement bias	Measurement equivalence/invariance	Measurement invariance	measurement invariance	measurement invariance	Mediation	mediation	mediation	mediation effect	Meta-analysis	meta-regression	Methods variance
race-ethnicity	Africa	Africa	Africa	African	Ainu	Amerindians	Bali	Biological correlates of north–south Italian	Black–White difference	Black-white differences	Black–white differences	Brazilian people	Britain	China	China	China	China 2	China 8	Dutch and immigrants	Estonia	Estonia	Estonia	Ethnic differences	European jews	Finland	Finland	France	Germany	Greeks	group diff in iq	Group differences	group differences in intelligence	group_diferences	Holland	India	Intelligence and race	Intelligence: Russia	IQ differences	IQ gains Argentina	Italy	Italy	Italy 103	Italy 15	italy14	italy15	italy26	Japan 10	Jews	Kazakhstan 10
raven's	Advanced progressive matrices	Advanced progressive matrices test	APM	colored progressive matrices	Coloured progressive matrices	Figural analogies	Figural matrices	figural matrices	figural matrices	figural matrix items	Figural reasoning tasks	international Raven's data	Progressive matrices	progressive matrices	progressive matrices	progressive matrices	Progressive Matrices T	R-ASCM 4 test of ind. reasoning	Raven	Raven APM	Raven matrices	Raven Progressive Matrices	Raven progressive matrices	Raven's Advanced Progressive Matrices	Raven's advanced progressive matrices	Raven's Colored Progressive Matrices	Raven's Matrices	Raven's matrices	Ravens progressive matrices	Raven's Progressive Matrices	Raven's progressive matrices	SPM	SPM	Standard Progressive Matrices
reasoning	analogical reasoning	analogical thinking	deductive reasoning	Inductive and deductive reasoning	Inductive reasoning	inductive reasoning	quantitative reasoning	rational thinking	Rationality	Reasoning	reasoning 1	reasoning 24	reasoning	reasoning 39	reasoning 52	reasoning 8	reasoning ability	reasoning tasks	Syllogism	syllogism-solving
sex differences	cognitive gender differences	cognitive sex differences	EEG sex	Gender	gender	gender	Gender differences	gender differences	gender differences	gender differences	Male–female differences	Population sex differences	Sex	Sex difference	Sex differences	sex differences	sex differences	sex differences 17	sex differences 20	sex differences 22	sex differences 27	sex differences 29	sex differences 34	sex differences 50	sex differences 84	sex differences 9	Sex differences in math performance	sex	Sex-differences	Sex-related differences	women	men	male	female
spatial ability	Mental rotation	mental rotation	mental rotation	mental rotation	Spatial abilities	Spatial ability	spatial ability	spatial ability	spatial ability6	spatial ability	Spatial cognition	Spatial intelligence	Spatial learning	Spatial rotation	Visuospatial	Visuospatial ability	Visuo-spatial ability	Visuospatial intelligence	Visuospatial tests
working memory	Complex span task	dual n-back	dual n-back task	Dual task	long-term working memory	m-measurement	Span memory	Verbal working memory	Visuo-spatial working memory	WM	Working memory	Working memory (WM)	working memory	working memory 11	working memory 119	working memory 13	working memory 15	working memory 16	working memory 2	working memory 21	working memory 3	working memory 33	working memory 39	working memory 4	working memory 43	working memory 48	working memory 5	working memory 50	working memory 53	working memory 6	working memory 61	working memory 67	working memory 72	working memory 8	working memory 89	working memory 90	Working memory capacity	working memory capacity 14	working memory capacity 24	working memory capacity	working memory capacity	working memory capacity 55	Working memory span	Working memory task	working memory	working memory	working memory267	working memory42	working memory50
twin studies	Twin	twin analysis	Twin sample	Twin studies	Twin study	twin study	twin study	twin study	Twins	twins	twins 4	twins reared apart
creativity	creative	BE-CREATIVE EFFECT	CREATIVE ACHIEVEMENT	complex problem-solving	problem-solving	innovation	innovative
math	mATHEMATICS	MATHEMATICS LEARNING	MATHEMATICAL ABILITY	arithmetic	Artihmetic	Mental arithmetic
science
wisdom	altruism	common good	ethics	ethical
expertise	expertise	expertise	acquiring expertise	Expert opinion	Expert performance	expert performance	expert performance 64	expert performance 8	Expertise	Expertise	Expertise	Expertise	Expertise	expertise 0	expertise	expertise 20	expertise 3	expertise 39	expertise abilities	expertise development
Spearman's law	Ability differentiation	Age dedifferentiation hypothesis	Age differentiation	cognitive differentiation	Dedifferentiation hypothesis	differenation	Differentiation	differentiation	Differentiation hypothesis	Differentiation theory	Diminishing returns	Law of diminishing returns	Law of Diminishing Returns	slodr	Spearman law	Spearman's law	Spearman's Law of Diminishing Returns	Spearman's law of diminishing returns	Spearman's Law of Diminishing Returns	Spearman's Law of Diminishing Returns	Spearman's law of diminishing returns
smoking-drinking-drugs	alcohol	Alcohol use	alcoholism	maternal smoking	Smoking	wine	addiction
talent-giftedness	allocation of talent	child prodigies	child prodigies	child prodigy	child prodigy 33	general giftedness	gifted	Giftedness	higher-level cognition	High-IQ fraction	innate talent	Prodigy	Right tail	Savant syndrome	Savant syndrome	Scientific/artistic geniuses	talents	talent 8	talent identification	Gifted children
[truncated: 84 more columns]
