# Supplementary material for: The Evolution of Intelligence: Analysis of the Journal of Intelligence and Intelligence
Source: J Intell. 2023 Feb 14;11(2):35. doi: 10.3390/jintelligence11020035 (PMC9961905; doi:10.3390/jintelligence11020035)
Supplement: Supplementary file 1 [file jintelligence-11-00035-s001.zip › IntelTotal011023-clean-ID.xlsx]

## Sheet: Sheet 1
index	AU	ID	DE	C1	CR	JI	AB	AR	coden	RP	DT	DI	FU	SN	SO	LA	TC	PN	PP	PU	DB	TI	url	VL	PY	FX	J9	AU_UN	AU1_UN	AU_UN_NR	SR_FULL	SR	CR_AU	CR_SO	AU_CO	AU1_CO
1	REILLY D;NEUMANN DL;ANDREWS G	SEX DIFFERENCES; SEX-ROLE MEDIATION HYPOTHESIS; SPATIAL ABILITY; VERBAL ABILITY	SEX DIFFERENCES; SEX-ROLE MEDIATION HYPOTHESIS; SPATIAL ABILITY; VERBAL ABILITY	SCHOOL OF APPLIED PSYCHOLOGY, GRIFFITH UNIVERSITYQLD, AUSTRALIA; MENZIES HEALTH INSTITUTE QUEENSLANDQLD, AUSTRALIA	ALON, S., GELBGISER, D., THE FEMALE ADVANTAGE IN COLLEGE ACADEMIC ACHIEVEMENTS AND HORIZONTAL SEX SEGREGATION (2011) SOCIAL SCIENCE RESEARCH, 40 (1), PP. 107-119; ARCHER, J., GENDER STEREOTYPING OF SCHOOL SUBJECTS (1992) THE PSYCHOLOGIST, 5, PP. 66-69; AUSTER, C.J., OHM, S.C., MASCULINITY AND FEMININITY IN CONTEMPORARY AMERICAN SOCIETY: A REEVALUATION USING THE BEM SEX-ROLE INVENTORY (2000) SEX R…	INTELLIGENCE	SEX DIFFERENCES IN COGNITIVE ABILITIES ARE A CONTROVERSIAL BUT ACTIVELY RESEARCHED TOPIC. THE PRESENT STUDY EXAMINED WHETHER SEX-ROLE IDENTITY MEDIATES THE RELATIONSHIP BETWEEN SEX AND SEX-TYPED COGNITIVE ABILITIES. THREE HUNDRED NINE PARTICIPANTS (105 MALES AND 204 FEMALES) WERE TESTED ON A RANGE OF VISUOSPATIAL AND LANGUAGE TASKS UNDER LABORATORY CONDITIONS. PARTICIPANTS ALSO COMPLETED MEASURES…		NTLLD	REILLY, D.; SCHOOL OF APPLIED PSYCHOLOGY, AUSTRALIA; EMAIL: D.REILLY@GRIFFITH.EDU.AU	ARTICLE	10.1016/j.intell.2015.12.004	GRIFFITH UNIVERSITYGRIFFITH UNIVERSITY	01602896	INTELLIGENCE	ENGLISH	36		147-158	ELSEVIER LTD	SCOPUS	SEX AND SEX-ROLE DIFFERENCES IN SPECIFIC COGNITIVE ABILITIES	https://www.scopus.com/inward/record.uri?eid=2-s2.0-84951288870&doi=10.1016%2fj.intell.2015.12.004&partnerID=40&md5=b05547f87f6e431ff7bfc1c7c03aa1e9	54	2016	THIS RESEARCH WAS SUPPORTED IN PART BY A GRIFFITH UNIVERSITY POSTGRADUATE RESEARCH SCHOLARSHIP. NA NA	INTELLIGENCE	GRIFFITH UNIVERSITYQLD;MENZIES HEALTH INSTITUTE QUEENSLANDQLD	NOTREPORTED;SCHOOL OF APPLIED PSYCHOLOGY;NOTREPORTED		REILLY D, 2016, INTELLIGENCE	REILLY D, 2016, INTELLIGENCE	ALON;ARCHER;AUSTER;AUYEUNG;BAENNINGER;BARON;BEM;BEM;BEM;BEM;BERENBAUM;BUCHMANN;CECI;CHOI;CHOI;CHOI;COLLINS;DURKIN;EAGLY;ECCLES;ELSEQUEST;FEINGOLD;FURNHAM;GUISO;HALARI;HALPERN;HALPERN;HALPERN;HALPERN;HALPERN;HALPERN;HAMILTON;HINES;HINES;HOFFMAN;HYDE;JANSENOSMANN;JENSEN;JOHNSON;KIMURA;KLECKER;LEVINE;LIBEN;LINN;LUHTANEN;LYNN;LYNN;LYTTON;MACHIN;MARTIN;MCGEOWN;MCGRAW;MILLER;NASH;2011 WOMEN;NEUMANN;NEW…	SOCIAL SCIENCE RESEARCH;THE PSYCHOLOGIST;SEX ROLES;PSYCHOLOGICAL SCIENCE;LEARNING AND INDIVIDUAL DIFFERENCES;JOURNAL OF PERSONALITY AND SOCIAL PSYCHOLOGY;JOURNAL OF CONSULTING AND CLINICAL PSYCHOLOGY;INSTRUMENT AND SCORING GUIDE;PSYCHOLOGICAL REVIEW;JOURNAL OF PERSONALITY AND SOCIAL PSYCHOLOGY;SEX DIFFERENCES IN THE BRAIN: FROM GENES TO BEHAVIOR;AMERICAN SOCIOLOGICAL REVIEW;PSYCHOLOGICAL BULLETIN…	AUSTRALIA;AUSTRALIA	AUSTRALIA
2	LOESCHE P;WILEY J;HASSELHORN M	RAVEN APM; RULE INDUCTION; RULE KNOWLEDGE; WORKING MEMORY	RAVEN APM; RULE INDUCTION; RULE KNOWLEDGE; WORKING MEMORY CAPACITY	GERMAN INSTITUTE FOR INTERNATIONAL EDUCATIONAL RESEARCH, SCHLOSSSTRASSE 29, FRANKFURT AM MAIN, 60486, GERMANY; UNIVERSITY OF ILLINOIS AT CHICAGO, 1007 WEST HARRISON STREET (M/C 285), CHICAGO, IL 60607, UNITED STATES	ACKERMAN, P.L., BEIER, M.E., BOYLE, M.O., WORKING MEMORY AND INTELLIGENCE: THE SAME OR DIFFERENT CONSTRUCTS? (2005) PSYCHOLOGICAL BULLETIN, 131 (1), PP. 30-60; BADDELEY, A., HITCH, G., WORKING MEMORY: PAST, PRESENTAND FUTURE? (2007) THE COGNITIVE NEUROSCIENCE OF WORKING MEMORY, , OXFORD UNIVERSITY PRESS, NEW YORK, N. OSAKA, R.H. LOGIE, M. D'ESPOSITO (EDS.); BERTI, S., ARBEITSGEDÄCHTNIS: VERGANGEN…	INTELLIGENCE	THE SOLUTION PROCESS UNDERLYING THE RAVEN ADVANCED PROGRESSIVE MATRICES (RAPM) HAS BEEN CONCEPTUALIZED TO CONSIST OF TWO SUBPROCESSES: RULE INDUCTION AND GOAL MANAGEMENT. PAST RESEARCH HAS ALSO FOUND A STRONG RELATION BETWEEN MEASURES OF WORKING MEMORY CAPACITY AND PERFORMANCE ON RAPM. THE PRESENT RESEARCH ATTEMPTED TO TEST WHETHER THE GOAL MANAGEMENT SUBPROCESS IS RESPONSIBLE FOR THE RELATION BE…		NTLLD	LOESCHE, P.; GERMAN INSTITUTE FOR INTERNATIONAL EDUCATIONAL RESEARCH, SCHLOSSSTRASSE 29, GERMANY	ARTICLE	10.1016/j.intell.2014.10.004		01602896	INTELLIGENCE	ENGLISH	29		58-75	ELSEVIER LTD	SCOPUS	HOW KNOWING THE RULES AFFECTS SOLVING THE RAVEN ADVANCED PROGRESSIVE MATRICES TEST	https://www.scopus.com/inward/record.uri?eid=2-s2.0-84910010866&doi=10.1016%2fj.intell.2014.10.004&partnerID=40&md5=1043dda4a4b58dfdde28a5b0c24e062c	48	2015	NA NA NA	INTELLIGENCE	GERMAN INSTITUTE FOR INTERNATIONAL EDUCATIONAL RESEARCH;UNIVERSITY OF ILLINOIS AT CHICAGO	LOESCHE;NOTDECLARED		LOESCHE P, 2015, INTELLIGENCE	LOESCHE P, 2015, INTELLIGENCE	ACKERMAN;BADDELEY;BERTI;BETHELLFOX;BODEN;BURGESS;CARPENTER;CARROLL;CHUDERSKI;COLOM;COLOM;CONWAY;CONWAY;COWAN;CRESCENTINI;DARTNALL;EMBRETSON;ENGLE;GUILFORD;HUMMEL;JAROSZ;KANE;KIM;KYLLONEN;MARTÍNEZ;MIYAKE;NUSBAUM;OBERAUER;OBERAUER;PRIMI;RAVEN;SALTHOUSE;SILVIA;SÜß;TURLEYAMES;UNSWORTH;VERGUTS;VIGNEAU;VOCK;WILEY	PSYCHOLOGICAL BULLETIN;THE COGNITIVE NEUROSCIENCE OF WORKING MEMORY;PSYCHOLOGISCHE RUNDSCHAU;INTELLIGENCE;ARTIFICIAL INTELLIGENCE;JOURNAL OF EXPERIMENTAL PSYCHOLOGY: GENERAL;PSYCHOLOGICAL REVIEW;HUMAN COGNITIVE ABILITIES: A SURVEY OF FACTOR ANALYTIC STUDIES;JOURNAL OF EXPERIMENTAL PSYCHOLOGY: LEARNING;INTELLIGENCE;INTELLIGENCE;INTELLIGENCE;PSYCHONOMIC BULLETIN & REVIEW;COGNITIVE PSYCHOLOGY;THE JO…	GERMANY;USA	GERMANY
3	MEISENBERG G;WOODLEY MA	PISA; ACADEMIC ACHIEVEMENT; TIMSS; TREND ANALYSIS	PISA; SCHOLASTIC ACHIEVEMENT; TIMSS; TREND ANALYSIS	ROSS UNIVERSITY MEDICAL SCHOOL, DEPARTMENT OF BIOCHEMISTRY, DOMINICA; UMEÅ UNIVERSITY, DEPARTMENT OF PSYCHOLOGY, SWEDEN	ANG, S.C., RODGERS, J.L., WÄNSTRÖM, L., THE FLYNN EFFECT WITHIN SUBGROUPS IN THE U.S.: GENDER, RACE, INCOME, EDUCATION, AND URBANIZATION DIFFERENCES IN THE NLSY-CHILDREN DATA (2010) INTELLIGENCE, 38, PP. 367-384; BATTERJEE, A., INTELLIGENCE AND EDUCATION: THE SAUDI CASE (2011) MANKIND QUARTERLY, 52, PP. 133-190; BRADMETZ, J., MATHY, F., AN ESTIMATE OF THE FLYNN EFFECT: CHANGES IN IQ AND SUBTEST G…	INTELLIGENCE	COGNITIVE ABILITY DIFFERENCES BETWEEN COUNTRIES CAN BE LARGE, WITH AVERAGE IQS RANGING FROM APPROXIMATELY 70 IN SUB-SAHARAN AFRICA TO 105 IN THE COUNTRIES OF NORTH-EAST ASIA. A LIKELY REASON FOR THE GREAT MAGNITUDE OF THESE DIFFERENCES IS THE FLYNN EFFECT, WHICH MASSIVELY RAISED AVERAGE IQS IN ECONOMICALLY ADVANCED COUNTRIES DURING THE 20TH CENTURY. THE PRESENT STUDY TESTS THE PREDICTION THAT INT…		NTLLD	MEISENBERG, G.; ROSS UNIVERSITY MEDICAL SCHOOL, DOMINICA; EMAIL: GMEISENBERG@ROSSMED.EDU.DM	ARTICLE	10.1016/j.intell.2013.03.009		01602896	INTELLIGENCE	ENGLISH	33	6	808-816	ELSEVIER LTD	SCOPUS	ARE COGNITIVE DIFFERENCES BETWEEN COUNTRIES DIMINISHING? EVIDENCE FROM TIMSS AND PISA	https://www.scopus.com/inward/record.uri?eid=2-s2.0-84903790327&doi=10.1016%2fj.intell.2013.03.009&partnerID=40&md5=fe331b53b40ce41733d37be3d14b383b	41	2013	NA NA NA	INTELLIGENCE	ROSS UNIVERSITY MEDICAL SCHOOL;UMEÅ UNIVERSITY	NOTREPORTED;ROSS UNIVERSITY MEDICAL SCHOOL;NOTREPORTED		MEISENBERG G, 2013, INTELLIGENCE	MEISENBERG G, 2013, INTELLIGENCE	ANG;BATTERJEE;BRADMETZ;CHEN;COLOM;DALEY;ELLEY;FLYNN;FLYNN;FLYNN;FLYNN;FLYNN;FLYNN;HANUSHEK;HERRNSTEIN;HESTON;JENSEN;KAGITCIBASI;KHALEEFA;LOEHLIN;LYNN;LYNN;LYNN;LYNN;LYNN;MARTIN;MEISENBERG;MEISENBERG;MEISENBERG;MEISENBERG;MEISENBERG;MEISENBERG;MEISENBERG;MULLIS;NAEP 2008 TRENDS IN ACADEMIC PROGRESS;LITERACY SKILLS FOR THE WORLD OF TOMORROW FURTHER RESULTS FROM PISA 2000;PISA 2009 RESULTS WHAT STUD…	INTELLIGENCE;MANKIND QUARTERLY;PSYCHOLOGICAL REPORTS;MANKIND QUARTERLY;JOURNAL OF BIOSOCIAL SCIENCE;PSYCHOLOGICAL SCIENCE;NEW ZEALAND JOURNAL OF EDUCATIONAL STUDIES;PSYCHOLOGICAL BULLETIN;JOURNAL OF EDUCATIONAL MEASUREMENT;PSYCHOLOGICAL BULLETIN;ECONOMICS AND HUMAN BIOLOGY;INTELLIGENCE;INTERNATIONAL JOURNAL OF TESTING;THE BELL CURVE: INTELLIGENCE AND CLASS STRUCTURE IN AMERICAN LIFE;PENN WORLD TA…	DOMINICA;SWEDEN	DOMINICA
4	HUSAIN NIAE;MEISENBERG G;BECKER D;BAKHIET SF;ESSA YAS;LYNN R;AL JULAYGHIM FMH	PARENTAL EDUCATION; PARENTAL INCOME; RAVEN'S PROGRESSIVE MATRICES PLUS; SEX-DIFFERENCES; SIMBER-EFFECT; SUDAN	PARENTAL EDUCATION; PARENTAL INCOME; RAVEN'S PROGRESSIVE MATRICES PLUS; SEX-DIFFERENCES; SIMBER-EFFECT; SUDAN	NATIONAL COMMISSION FOR GIFTED EDUCATION, SUDAN; DEPARTMENT OF BIOCHEMISTRY, ROSS UNIVERSITY, SCHOOL OF MEDICINE, UNITED STATES; DEPARTMENT OF PSYCHOLOGY, CHEMNITZ UNIVERSITY OF TECHNOLOGY, WILHELM-RAABE-STR. 43, CHEMNITZ, D-09107, GERMANY; DEPARTMENT OF SPECIAL EDUCATION, COLLEGE OF EDUCATION, KING SAUD UNIVERSITY, RIYADH, SAUDI ARABIA; UNIVERSITY OF ULSTER, COLERAINE, UNITED KINGDOM	ABDEL-KHALEK, A.M., EGYPTIAN RESULTS ON THE STANDARD PROGRESSIVE MATRICES (1988) PERSONALITY AND INDIVIDUAL DIFFERENCES, 9, PP. 193-195; ABDEL-KHALEK, A.M., LYNN, R., SEX DIFFERENCES ON THE STANDARD PROGRESSIVE MATRICES AND IN EDUCATIONAL ATTAINMENT IN KUWAIT (2006) PERSONALITY AND INDIVIDUAL DIFFERENCES, 40, PP. 175-182; AHMAD, R., KHANUM, S.J., RIAZ, Z., LYNN, R., GENDER DIFFERENCES IN MEANS AN…	INTELLIGENCE	THE SPM+ WAS ADMINISTERED ON A SAMPLE OF 5189 SCHOOL CHILDREN FROM SUDAN IN 2016. DATA ABOUT AGE, SEX, LOCALITY, SCHOOL TYPE AND STAGE, PARENTAL EDUCATION AND PROFESSION, FAMILY SIZE AND BIRTH ORDER WERE COLLECTED. RESULTS FOR INTELLIGENCE ARE CONGRUENT WITH THE LITERATURE, GIVING THE SAMPLE A MEAN IQ OF ≈80 ON BRITISH NORMS. SEX-DIFFERENCES ARE LARGELY NEGLIGIBLE. DIFFERENCES IN INTELLIGENCE WER…	101402	NTLLD	BAKHIET, S.F.; DEPARTMENT OF SPECIAL EDUCATION, SAUDI ARABIA; EMAIL: BAKHIET@KSU.EDU.SA	ARTICLE	10.1016/j.intell.2019.101402	DEANSHIP OF SCIENTIFIC RESEARCH, KING SAUD UNIVERSITYDEANSHIP OF SCIENTIFIC RESEARCH, KING SAUD UNIVERSITY, RG-1438-007	01602896	INTELLIGENCE	ENGLISH	6			ELSEVIER LTD	SCOPUS	INTELLIGENCE, FAMILY INCOME AND PARENTAL EDUCATION IN THE SUDAN	https://www.scopus.com/inward/record.uri?eid=2-s2.0-85074296813&doi=10.1016%2fj.intell.2019.101402&partnerID=40&md5=d25ef62560bd4e603e8500b97a4a6ac7	77	2019	THE AUTHORS EXTEND THEIR APPRECIATION TO THE DEANSHIP OF SCIENTIFIC RESEARCH AT KING SAUD UNIVERSITY FOR FUNDING THIS WORK THROUGH RESEARCH GROUP NO. RG-1438-007. THE AUTHORS EXTEND THEIR APPRECIATION TO THE DEANSHIP OF SCIENTIFIC RESEARCH AT KING SAUD UNIVERSITY FOR FUNDING THIS WORK THROUGH RESEARCH GROUP NO. RG-1438-007 . APPENDIX A NA	INTELLIGENCE	ROSS UNIVERSITY;CHEMNITZ UNIVERSITY OF TECHNOLOGY;KING SAUD UNIVERSITY;UNIVERSITY OF ULSTER	NOTREPORTED;NOTREPORTED;NOTREPORTED		HUSAIN NIAE, 2019, INTELLIGENCE	HUSAIN NIAE, 2019, INTELLIGENCE	ABDELKHALEK;ABDELKHALEK;AHMAD;AL SAID;ALKHATEEB;ALKHATEEB;ALSHAHOMEE;ALSHAHOMEE;ASLAM;ATTALLAH;ATTALLAH;BAKHIET;BAKHIET;BAKHIET;BAKHIET;BAKHIET;BAKHIET;BARCLAY;BARCLAY;BATTERJEE;2018;BLAU;DUTTON;DUTTON;ELTAYEB;FAKI;GANDHIKINGDON;GARCIA;GORSUCH;HUR;IJAROTIMI;IOM;IRWING;JINABHAI;KANAZAWA;KAPLAN;KHALEEFA;KHALEEFA;KHALEEFA;KHALEEFA;KHALEEFA;KHALEEFA;KHALEEFA;KHALEEFA;KRISTENSEN;KUBA;LYNN;LYNN;LYNN;MA…	PERSONALITY AND INDIVIDUAL DIFFERENCES;PERSONALITY AND INDIVIDUAL DIFFERENCES;MANKIND QUARTERLY;INTERNATIONAL JOURNAL OF PSYCHOLOGICAL STUDIES;ALKHATEEB;ALKHATEEB;MANKIND QUARTERLY;MANKIND QUARTERLY;EDUCATION ECONOMICS;YEARS OF AGE IN KHARTOUM STATE (2003);AMONG THE PUPILS 8 TO 12 YEARS OLD IN THE BASIC SCHOOLS IN KUSTI CITY (2007);ARAB PSYNET;PERSONALITY AND INDIVIDUAL DIFFERENCES;PSYCHOLOGICAL …	GERMANY;SAUDI ARABIA;SUDAN;UNITED KINGDOM;USA	SAUDI ARABIA
5	ACKERMAN PL;ELLINGSEN VJ	OVERCLAIMING; SELF-CONCEPT; VERBAL ABILITY; VOCABULARY	OVERCLAIMING; SELF-CONCEPT; VERBAL ABILITY; VOCABULARY	GEORGIA INSTITUTE OF TECHNOLOGY, UNITED STATES	ACKERMAN, P.L., BEIER, M.E., BOWEN, K.R., EXPLORATIONS OF CRYSTALLIZED INTELLIGENCE: COMPLETION TESTS, CLOZE TESTS AND KNOWLEDGE (2000) LEARNING AND INDIVIDUAL DIFFERENCES: A MULTIDISCIPLINARY JOURNAL IN EDUCATION, 12, PP. 105-121; ACKERMAN, P.L., BEIER, M.B., BOWEN, K.R., WHAT WE REALLY KNOW ABOUT OUR ABILITIES AND OUR KNOWLEDGE (2002) PERSONALITY AND INDIVIDUAL DIFFERENCES, 34, PP. 587-605; ACK…	INTELLIGENCE	EXTANT MEASURES THAT PURPORT TO ASSESS OVERCLAIMING OF AN INDIVIDUAL'S KNOWLEDGE PROVIDE CHECKLISTS OF REAL AND BOGUS ITEMS, AND TYPICALLY ASSESS OVERCLAIMING ON THE BASIS OF THE NUMBER OF BOGUS ITEMS ENDORSED BY THE RESPONDENTS. SUCH MEASURES HAVE TWO SALIENT SHORTCOMINGS. FIRST, THE PROCEDURE FOR SELECTING FOILS (E.G., THAT MAY SOUND FAMILIAR TO RESPONDENTS) MAY INFLUENCE THE LIKELIHOOD OF ENDO…		NTLLD	ACKERMAN, P.L.; SCHOOL OF PSYCHOLOGY, GEORGIA INSTITUTE OF TECHNOLOGY, 654 CHERRY ST., MC 0170, ATLANTA, GA 30332-0170, UNITED STATES; EMAIL: PHILLIP.ACKERMAN@PSYCH.GATECH.EDU	ARTICLE	10.1016/j.intell.2014.07.003		01602896	INTELLIGENCE	ENGLISH	7	1	216-227	ELSEVIER LTD	SCOPUS	VOCABULARY OVERCLAIMING - A COMPLETE APPROACH: ABILITY, PERSONALITY, SELF-CONCEPT CORRELATES, AND GENDER DIFFERENCES	https://www.scopus.com/inward/record.uri?eid=2-s2.0-84905381646&doi=10.1016%2fj.intell.2014.07.003&partnerID=40&md5=365b46172be4e130e27ab4993c00b998	46	2014	NA NA NA	INTELLIGENCE	GEORGIA INSTITUTE OF TECHNOLOGY	NOTREPORTED;SCHOOL OF PSYCHOLOGY;EMAIL: PHILLIP.ACKERMAN@PSYCH.GATECH.EDU		ACKERMAN PL, 2014, INTELLIGENCE	ACKERMAN PL, 2014, INTELLIGENCE	ACKERMAN;ACKERMAN;ACKERMAN;ACKERMAN;ACKERMAN;ACKERMAN;ACKERMAN;ACKERMAN;ANDERSON;BEM;COGAN;COSTA;DETTERMAN;FISCHHOFF;FURNHAM;FURNHAM;GOFF;GOLDBERG;JACKSON;KANFER;KIRKPATRICK;KRUEGER;KRUGER;KRUGER;MABE;MARSH;PAULHUS;PINTRICH;REGAN;ROCKLIN;ROLFHUS;STANKOV;STANKOV;STANOVICH;SWETS;SULLIVAN;TOBIAS;VON STUMM;WECHSLER;WHIPPLE;ZIEGLER	LEARNING AND INDIVIDUAL DIFFERENCES: A MULTIDISCIPLINARY JOURNAL IN EDUCATION;PERSONALITY AND INDIVIDUAL DIFFERENCES;JOURNAL OF EDUCATIONAL PSYCHOLOGY;JOURNAL OF EDUCATIONAL PSYCHOLOGY;PSYCHOLOGICAL BULLETIN;JOURNAL OF EDUCATIONAL PSYCHOLOGY;JOURNAL OF EXPERIMENTAL PSYCHOLOGY: APPLIED;JOURNAL OF EXPERIMENTAL PSYCHOLOGY: APPLIED;JOURNAL OF PERSONALITY AND SOCIAL PSYCHOLOGY;JOURNAL OF CONSULTING AN…	USA	GEORGIA
6	TOIVAINEN T;PAPAGEORGIOU KA;TOSTO MG;KOVAS Y	NON-VERBAL ABILITIES; SEX DIFFERENCES; TESTOSTERONE TRANSMISSION HYPOTHESIS; TWINS; VERBAL ABILITIES	NON-VERBAL ABILITIES; SEX DIFFERENCES; TESTOSTERONE TRANSMISSION HYPOTHESIS; TWINS; VERBAL ABILITIES	DEPARTMENT OF PSYCHOLOGY, GOLDSMITHS, UNIVERSITY OF LONDON, UNITED KINGDOM; FACULTY OF LIFE SCIENCES AND COMPUTING, SCHOOL OF PSYCHOLOGY, LONDON METROPOLITAN UNIVERSITY, UNITED KINGDOM; DEPARTMENT OF POLITICS AND INTERNATIONAL STUDIES, SOAS, UNIVERSITY OF LONDON, UNITED KINGDOM; TOMSK STATE UNIVERSITY, TOMSK, RUSSIAN FEDERATION; SOCIAL DEVELOPMENTAL AND GENETIC PSYCHIATRY CENTRE, KING'S COLLEGE, …	AHRENFELDT, L., PETERSEN, I., JOHNSON, W., CHRISTENSEN, K., ACADEMIC PERFORMANCE OF OPPOSITE-SEX AND SAME-SEX TWINS IN ADOLESCENCE: A DANISH NATIONAL COHORT STUDY (2015) HORMONES AND BEHAVIOR, 69, PP. 123-131; ALUJA-FABREGAT, A., COLOM, R., ABAD, F., JUAN-ESPINOSA, M., SEX DIFFERENCES IN GENERAL INTELLIGENCE DEFINED AS G AMONG YOUNG ADOLESCENTS (2000) PERSONALITY AND INDIVIDUAL DIFFERENCES, 28, P…	INTELLIGENCE	TWIN RESEARCH HAS SHOWN THAT FEMALES WITH MALE CO-TWINS PERFORM BETTER THAN FEMALES WITH FEMALE CO-TWINS ON MENTAL ROTATION. THIS BENEFICIAL EFFECT OF HAVING A MALE SIBLING ON SPATIAL ABILITY COULD BE DUE TO IN-UTERINE TRANSMISSION OF TESTOSTERONE FROM MALES TO FEMALES (THE TWIN TESTOSTERONE TRANSFER HYPOTHESIS, TTT). THE PRESENT STUDY EXPLORED SEX DIFFERENCES AND THE TTT IN NON-VERBAL AND VERBAL…		NTLLD	KOVAS, Y.; DEPARTMENT OF PSYCHOLOGY, UNITED KINGDOM; EMAIL: Y.KOVAS@GOLD.AC.UK	ARTICLE	10.1016/j.intell.2017.07.007	G0500079 MEDICAL RESEARCH COUNCILMEDICAL RESEARCH COUNCIL, MRC, G0901245 ECONOMIC AND SOCIAL RESEARCH COUNCILECONOMIC AND SOCIAL RESEARCH COUNCIL, ESRC, ES/J500124/1 RUSSIAN SCIENCE FOUNDATIONRUSSIAN SCIENCE FOUNDATION, RSF, 14-48-00043	01602896	INTELLIGENCE	ENGLISH	33		81-88	ELSEVIER LTD	SCOPUS	SEX DIFFERENCES IN NON-VERBAL AND VERBAL ABILITIES IN CHILDHOOD AND ADOLESCENCE	https://www.scopus.com/inward/record.uri?eid=2-s2.0-85026912796&doi=10.1016%2fj.intell.2017.07.007&partnerID=40&md5=092e8e0c7c64879a0d785be9c968de36	64	2017	WE GRATEFULLY ACKNOWLEDGE THE ON-GOING CONTRIBUTION OF THE PARTICIPANTS IN THE TWINS EARLY DEVELOPMENT STUDY (TEDS) AND THEIR FAMILIES. TEDS IS SUPPORTED BY A PROGRAM GRANT FROM THE UK MEDICAL RESEARCH COUNCIL (G0901245; PREVIOUSLY G0500079). YK'S RESEARCH HAS BEEN SUPPORTED BY THE GRANT FROM THE RUSSIAN SCIENCE FOUNDATION (PROJECT 14-48-00043) TO TOMSK STATE UNIVERSITY. TT IS SUPPORTED BY THE EC…	INTELLIGENCE	UNIVERSITY OF LONDON;LONDON METROPOLITAN UNIVERSITY;UNIVERSITY OF LONDON;TOMSK STATE UNIVERSITY;KING'S COLLEGE	NOTREPORTED;NOTREPORTED;NOTREPORTED		TOIVAINEN T, 2017, INTELLIGENCE	TOIVAINEN T, 2017, INTELLIGENCE	AHRENFELDT;ALUJAFABREGAT;BERENBAUM;BERENBAUM;BRIZENDINE;BULL;BULL;CECI;CHERRIER;COHENBENDAHAN;COLOM;COLOM;COLOM;DAVIS;DE BELLIS;FELDMAN;FENSON;FRENKEN;FRICK;GALSWORTHY;GEARY;GEARY;GEARY;GOLDBECK;HALPERN;HAWORTH;HEIL;HINES;HYDE;HYDE;JENSEN;KAPLAN;KOVAS;KUNG;LINN;LUTCHMAYA;LYNN;MCCARTHY;MILLER;MOORE;OLIVER;PEZZUTI;PRESCOTT;PUTS;PUTS;QUINN;RAVEN;RAVEN;REILLY;SAUDINO;SLABBEKOORN;SMITH;STOET;STRAND;TA…	HORMONES AND BEHAVIOR;PERSONALITY AND INDIVIDUAL DIFFERENCES;FRONTIERS IN NEUROENDOCRINOLOGY;BEHAVIORAL NEUROSCIENCE;BRIZENDINE;DEVELOPMENTAL NEUROPSYCHOLOGY;LEARNING AND INDIVIDUAL DIFFERENCES;PSYCHOLOGICAL BULLETIN;NEUROLOGY;NEUROSCIENCE AND BIOBEHAVIORAL REVIEWS;PERSONALITY AND INDIVIDUAL DIFFERENCES;THE PSYCHOLOGICAL RECORD;INTELLIGENCE;GENES;CEREBRAL CORTEX;CHILD DEVELOPMENT;CHILD DEVELOPMEN…	UNITED KINGDOM;UNITED KINGDOM;UNITED KINGDOM;UNITED KINGDOM	UNITED KINGDOM
7	SALA G;AKSAYLI ND;TATLIDIL KS;GONDO Y;GOBET F	META-ANALYSIS; OLDER ADULTS; TRANSFER; WM TRAINING	META-ANALYSIS; OLDER ADULTS; TRANSFER; WM TRAINING	GRADUATE SCHOOL OF HUMAN SCIENCES, OSAKA UNIVERSITY, OSAKA, JAPAN; SCHOOL OF COMPUTER SCIENCE, UNIVERSITY OF NOTTINGHAM, NOTTINGHAM, UNITED KINGDOM; DEPARTMENT OF COGNITIVE, LINGUISTIC & PSYCHOLOGICAL SCIENCES, BROWN UNIVERSITY, UNITED STATES; DEPARTMENT OF PSYCHOLOGICAL SCIENCES, UNIVERSITY OF LIVERPOOL, LIVERPOOL, UNITED KINGDOM	AKSAYLI, N.D., SALA, G., GOBET, F., THE COGNITIVE AND ACADEMIC BENEFITS OF COGMED: A META-ANALYSIS (2019) EDUCATIONAL RESEARCH REVIEW, 29, PP. 229-243; APPELBAUM, M., COOPER, H., KLINE, R.B., MAYO-WILSON, E., NEZU, A.M., RAO, S.M., JOURNAL ARTICLE REPORTING STANDARDS FOR QUANTITATIVE RESEARCH IN PSYCHOLOGY: THE APA PUBLICATIONS AND COMMUNICATIONS BOARD TASK FORCE REPORT (2018) AMERICAN PSYCHOLOGI…	INTELLIGENCE	IN THE LAST TWO DECADES, CONSIDERABLE EFFORTS HAVE BEEN DEVOTED TO FINDING A WAY TO ENHANCE COGNITIVE FUNCTION BY COGNITIVE TRAINING. TO DATE, THE ATTEMPT TO BOOST BROAD COGNITIVE FUNCTIONS IN THE GENERAL POPULATION HAS FAILED. HOWEVER, IT IS STILL POSSIBLE THAT SOME COGNITIVE TRAINING REGIMENS EXERT A POSITIVE INFLUENCE ON SPECIFIC POPULATIONS, SUCH AS OLDER ADULTS. IN THIS META-ANALYTIC REVIEW,…	101386	NTLLD	SALA, G.; GRADUATE SCHOOL OF HUMAN SCIENCES, JAPAN; EMAIL: SALA@HUS.OSAKA-U.AC.JP	ARTICLE	10.1016/j.intell.2019.101386	JAPAN SOCIETY FOR THE PROMOTION OF SCIENCEJAPAN SOCIETY FOR THE PROMOTION OF SCIENCE, KAKEN, 17F17313	01602896	INTELLIGENCE	ENGLISH	22			ELSEVIER LTD	SCOPUS	WORKING MEMORY TRAINING DOES NOT ENHANCE OLDER ADULTS' COGNITIVE SKILLS: A COMPREHENSIVE META-ANALYSIS	https://www.scopus.com/inward/record.uri?eid=2-s2.0-85074284641&doi=10.1016%2fj.intell.2019.101386&partnerID=40&md5=37023fcbf4602ec0b5c5328f82ec5912	77	2019	WE GRATEFULLY THANK ALL THE AUTHORS WHO PROVIDED UNPUBLISHED DATA. WE ALSO THANK MONICA MELBY-LERVÅG FOR PROVIDING USEFUL COMMENTS ON AN EARLIER DRAFT. THIS WORK WAS SUPPORTED BY THE JAPAN SOCIETY FOR THE PROMOTION OF SCIENCE [ 17F17313 GRANTED TO GS]. APPENDIX A NA NA	INTELLIGENCE	OSAKA UNIVERSITY;UNIVERSITY OF NOTTINGHAM;BROWN UNIVERSITY;UNIVERSITY OF LIVERPOOL	NOTREPORTED;GRADUATE SCHOOL OF HUMAN SCIENCES;NOTREPORTED		SALA G, 2019, INTELLIGENCE	SALA G, 2019, INTELLIGENCE	AKSAYLI;APPELBAUM;ARCHIBALD;AU;AU;BADDELEY;BADDELEY;BEGG;BOOT;CARROLL;CARTER;CHASE;CHEUNG;CONWAY;DOUGHERTY;DUVAL;EGGER;ENGLE;FISHER;GATHERCOLE;GOBET;GOBET;GRAY;GREEN;GUYE;HALFORD;HEDGES;HEDGES;HEMPEL;HERTZOG;JAEGGI;KANE;KANE;KARBACH;KEPES;KEPES;KLINGBERG;KLINGBERG;LAMPIT;LEBEDEV;MCAVINUE;MCCABE;MELBYLERVÅG;MELBYLERVÅG;MELBYLERVÅG;MEWBORN;MOHER;MOREAU;MORRIS;NGUYEN;NILSSON;NOACK;PASSOLUNGHI;PEIJNE…	EDUCATIONAL RESEARCH REVIEW;AMERICAN PSYCHOLOGIST;INTERNATIONAL JOURNAL OF LANGUAGE & COMMUNICATION DISORDERS;PSYCHONOMIC BULLETIN & REVIEW;PSYCHONOMIC BULLETIN & REVIEW;SCIENCE;TRENDS IN COGNITIVE SCIENCES;JOURNAL OF THE ROYAL STATISTICAL SOCIETY;PERSPECTIVES ON PSYCHOLOGICAL SCIENCE;CARROLL;ADVANCES IN METHODS AND PRACTICES IN PSYCHOLOGICAL SCIENCE;THE PSYCHOLOGY OF LEARNING AND MOTIVATION;BEHA…	JAPAN;UNITED KINGDOM;UNITED KINGDOM;USA	JAPAN
8	BAKER CA;PETERSON E;PULOS S;KIRKLAND RA	MENTAL STATE; MENTALIZING; RMET; SOCIAL COGNITION; THEORY OF MIND	MENTAL STATE; MENTALIZING; RMET; SOCIAL COGNITION; THEORY OF MIND	UNIVERSITY OF NORTHERN COLORADO, SCHOOL OF PSYCHOLOGICAL SCIENCES, 501 20TH STREET, GREELEY, CO 80639, UNITED STATES	ADAMS, R.B., RULE, N.O., FRANKLIN, R.G., WANG, E., STEVENSON, M.T., YOSHIKAWA, S., AMBADY, N., CROSS-CULTURAL READING THE MIND IN THE EYES: AN FMRI INVESTIGATION (2010) JOURNAL OF COGNITIVE NEUROSCIENCE, 22 (1), PP. 97-108; ADLER, N., NADLER, B., EVIATAR, Z., SHAMAY-TSOORY, S.G., THE RELATIONSHIP BETWEEN THEORY OF MIND AND AUTOBIOGRAPHICAL MEMORY IN HIGH FUNCTIONING AUTISM AND ASPERGER SYNDROME (…	INTELLIGENCE	ALTHOUGH THE READING THE MIND IN THE EYES TEST (RMET; BARON-COHEN ET AL. 1997, 2001) HAS BEEN USED AS A MEASURE OF MENTAL STATE UNDERSTANDING IN OVER 250 STUDIES, THE EXTENT TO WHICH IT CORRELATES WITH INTELLIGENCE IS SELDOM CONSIDERED. WE CONDUCTED A META-ANALYSIS TO INVESTIGATE WHETHER OR NOT A RELATIONSHIP EXISTS BETWEEN INTELLIGENCE AND PERFORMANCE ON THE RMET. THE ANALYSIS OF 77 EFFECTS SIZE…		NTLLD	BAKER, C.A.; UNIVERSITY OF NORTHERN COLORADO, SCHOOL OF PSYCHOLOGICAL SCIENCES, 501 20TH STREET, GREELEY, CO 80639, UNITED STATES; EMAIL: CRYSTAL.BAKER@UNCO.EDU	ARTICLE	10.1016/j.intell.2014.03.001		01602896	INTELLIGENCE	ENGLISH	96	1	78-92	ELSEVIER LTD	SCOPUS	EYES AND IQ: A META-ANALYSIS OF THE RELATIONSHIP BETWEEN INTELLIGENCE AND "READING THE MIND IN THE EYES"	https://www.scopus.com/inward/record.uri?eid=2-s2.0-84897931182&doi=10.1016%2fj.intell.2014.03.001&partnerID=40&md5=374758abc8bc62d7c304f46638864e3c	44	2014	NA NA NA	INTELLIGENCE	UNIVERSITY OF NORTHERN COLORADO	NOTREPORTED;UNIVERSITY OF NORTHERN COLORADO;NOTREPORTED		BAKER CA, 2014, INTELLIGENCE	BAKER CA, 2014, INTELLIGENCE	ADAMS;ADLER;ADOLPHS;APPERLY;APPERLY;BAILEY;BARONCOHEN;BARONCOHEN;BARONCOHEN;BARONCOHEN;BARRETT;BECK;BILLINGTON;BORA;MENTAL STATE DECODING MAY BE A BETTER PREDICTOR OF SOCIAL FUNCTIONING THAN MENTAL STATE REASONING 2006 PSYCHIATRY RESEARCH;BORA;BORENSTEIN;BOTTING;BRAND;BRENT;CAMARGO;CARROLL;CASTELLI;CHAPMAN;CHARMAN;COHEN;CORCORAN;CRAIG;CRAWFORD;DAVID;DE ACHAVAL;DEMURIE;DORRIS;DZIOBEK;EAGLY;FERGUSO…	JOURNAL OF COGNITIVE NEUROSCIENCE;PSYCHIATRY RESEARCH;BRAIN RESEARCH;COGNITION;JOURNAL OF COGNITIVE NEUROSCIENCE;JOURNAL OF GERONTOLOGY;JOURNAL OF COGNITIVE NEUROSCIENCE;JOURNAL OF CHILD PSYCHOLOGY AND PSYCHIATRY;JOURNAL OF CHILD PSYCHOLOGY AND PSYCHIATRY;JOURNAL OF DEVELOPMENTAL AND LEARNING DISORDERS;TRENDS IN COGNITIVE SCIENCE;EMOTION;LEARNING AND INDIVIDUAL DIFFERENCES;BORA;PSYCHIATRY RESEARC…	USA	USA
9	FRENKEN H;PAPAGEORGIOU KA;TIKHOMIROVA T;MALYKH S;TOSTO MG;KOVAS Y	MENTAL ROTATION; SEX DIFFERENCES; SOCIALISATION; SPATIAL ABILITY	MENTAL ROTATION; SEX DIFFERENCES; SOCIALISATION; SPATIAL ABILITY	DEPARTMENT OF PSYCHOLOGY, GOLDSMITHS, UNIVERSITY OF LONDON, UNITED KINGDOM; FACULTY OF LIFE SCIENCES AND COMPUTING, SCHOOL OF PSYCHOLOGY, LONDON METROPOLITAN UNIVERSITY, UNITED KINGDOM; PSYCHOLOGICAL INSTITUTE, RUSSIAN ACADEMY OF EDUCATION, MOSCOW, RUSSIAN FEDERATION; LABORATORY FOR COGNITIVE INVESTIGATIONS AND BEHAVIORAL GENETICS, TOMSK STATE UNIVERSITY, TOMSK, RUSSIAN FEDERATION	AZMITIA, M., HESSER, J., WHY SIBLINGS ARE IMPORTANT AGENTS OF COGNITIVE DEVELOPMENT: A COMPARISON OF SIBLINGS AND PEERS (1993) CHILD DEVELOPMENT, 64, PP. 430-444; BULL, R., ANDREWS ESPY, K., WIEBE, S.A., SHORT-TERM MEMORY, WORKING MEMORY, AND EXECUTIVE FUNCTIONING IN PRESCHOOLERS: LONGITUDINAL PREDICTORS OF MATHEMATICAL ACHIEVEMENT AT AGE 7YEARS (2008) DEVELOPMENTAL NEUROPSYCHOLOGY, 33, PP. 205-2…	INTELLIGENCE	RESEARCH HAS CONSISTENTLY FOUND SEX DIFFERENCES IN MENTAL ROTATION. TWIN RESEARCH HAS SUGGESTED THAT FEMALES WITH MALE CO-TWINS PERFORM BETTER THAN FEMALES WITH FEMALE CO-TWINS ON MENTAL ROTATION. BECAUSE TWINS SHARE BOTH PRE-NATAL AND POST-NATAL ENVIRONMENTS, IT IS NOT POSSIBLE TO TEST WHETHER THIS ADVANTAGE IS DUE TO IN-UTERINE TRANSMISSION OF TESTOSTERONE FROM MALES TO FEMALES OR DUE TO SOCIAL…		NTLLD	FRENKEN, H.; DEPARTMENT OF PSYCHOLOGY, UNITED KINGDOM; EMAIL: HS.FRENKEN@GMAIL.COM	ARTICLE	10.1016/j.intell.2016.01.005	GOVERNMENT COUNCIL ON GRANTS, RUSSIAN FEDERATIONGOVERNMENT COUNCIL ON GRANTS, RUSSIAN FEDERATION	01602896	INTELLIGENCE	ENGLISH	6		38-43	ELSEVIER LTD	SCOPUS	SIBLINGS' SEX IS LINKED TO MENTAL ROTATION PERFORMANCE IN MALES BUT NOT FEMALES	https://www.scopus.com/inward/record.uri?eid=2-s2.0-84955308506&doi=10.1016%2fj.intell.2016.01.005&partnerID=40&md5=6aa708991a80e6dca350af84bb89c9b6	55	2016	THE AUTHORS GRATEFULLY ACKNOWLEDGE THE SUPPORT FROM THE GOVERNMENT OF THE RUSSIAN FEDERATION (GRANT 11.G34.31.0043 ). NA NA	INTELLIGENCE	UNIVERSITY OF LONDON;LONDON METROPOLITAN UNIVERSITY;PSYCHOLOGICAL INSTITUTE;TOMSK STATE UNIVERSITY	NOTREPORTED;NOTREPORTED;NOTREPORTED		FRENKEN H, 2016, INTELLIGENCE	FRENKEN H, 2016, INTELLIGENCE	AZMITIA;BULL;BULL;CAPRARA;CECI;CORSI;FENG;FRICK;FRICK;HAIER;HALPERN;HEIL;HYDE;JAUŠOVEC;KLEIN;KNICKMEYER;KOEPPENSCHOMERUS;LIPPA;LOPEZ;MARTIN;MILLER;MOORE;MURPHY;NAUTA;PAJARES;RAVEN;REILLY;ROBERT;RUST;SBARRA;SPENCE;TERLECKI;UTTAL;VANDENBERG;VOYER;VOYER;VUOKSIMAA;WAI;WONG	CHILD DEVELOPMENT;DEVELOPMENTAL NEUROPSYCHOLOGY;PRENATAL TESTOSTERONE;JOURNAL OF EDUCATIONAL PSYCHOLOGY;PSYCHOLOGICAL BULLETIN;UNPUBLISHED DOCTORAL DISSERTATION;PSYCHOLOGICAL SCIENCE;JOURNAL OF EXPERIMENTAL CHILD PSYCHOLOGY;CHILD DEVELOPMENT;BMC RESEARCH NOTES;PSYCHOLOGICAL SCIENCE IN THE PUBLIC INTEREST;BIOLOGICAL PSYCHOLOGY;AMERICAN PSYCHOLOGIST;INTELLIGENCE;INFANT AND CHILD DEVELOPMENT;DEVELOP…	UNITED KINGDOM;UNITED KINGDOM	UNITED KINGDOM
10	DUNKEL CS;MADISON G	MEDIATION; ROD-AND-FRAME; SEX DIFFERENCES; SPATIAL ABILITY	MEDIATION; ROD-AND-FRAME; SEX DIFFERENCES; SPATIAL ABILITY	WESTERN ILLINOIS UNIVERSITY, DEPARTMENT OF PSYCHOLOGY, MACOMB, IL 61455, UNITED STATES; DEPARTMENT F PSYCHOLOGY, UMEÅ UNIVERSITY, UMEÅ, SE-901 87, SWEDEN	BAGUST, J., DOCHERTY, S., HAYNES, W., TELFORD, R., ISABLEU, B., CHANGES IN ROD AND FRAME TEST SCORES RECORDED IN SCHOOLCHILDREN DURING DEVELOPMENT – A LONGITUDINAL STUDY (2013) PLOS ONE, 8; BAKER, M., CORNELSON, K., GENDER BASED OCCUPATIONAL SEGREGATION AND SEX DIFFERENCES IN SENSORY, MOTOR AND SPATIAL APTITUDES (2016) NBER WORKING PAPER SERIES, P. 22248; BAREL, E., TZISCHINSKY, O., AGE AND SEX D…	INTELLIGENCE	REAL-LIFE OUTCOMES FOR MEN AND WOMEN SUGGEST THE EXISTENCE OF COGNITIVE SEX DIFFERENCES, BUT THE EVIDENCE FOR A SEX DIFFERENCE IN GENERAL INTELLIGENCE IS EQUIVOCAL. HERE, WE EXAMINE THE ROLE OF SPATIAL ABILITY FOR IQ TEST PERFORMANCE, IN LIGHT OF THE DEVELOPMENTAL HYPOTHESIS THAT MALE PERFORMANCE INCREASES MORE THAN FEMALE ACROSS ADOLESCENCE. USING LONGITUDINAL DATA FROM BLOCK AND BLOCK DATA SET …	101628	NTLLD	DUNKEL, C.S.; WESTERN ILLINOIS UNIVERSITY, UNITED STATES; EMAIL: C-DUNKEL@WIU.EDU	ARTICLE	10.1016/j.intell.2022.101628	INSTITUTE FOR QUANTITATIVE SOCIAL SCIENCE, HARVARD UNIVERSITYINSTITUTE FOR QUANTITATIVE SOCIAL SCIENCE, HARVARD UNIVERSITY, IQSS	01602896	INTELLIGENCE	ENGLISH	1			ELSEVIER LTD	SCOPUS	THE POSSIBLE ROLE OF FIELD INDEPENDENCE/DEPENDENCE ON DEVELOPMENTAL SEX DIFFERENCES IN GENERAL INTELLIGENCE	https://www.scopus.com/inward/record.uri?eid=2-s2.0-85122946109&doi=10.1016%2fj.intell.2022.101628&partnerID=40&md5=b40a6c7687bde59afc2936274dac15ce	91	2022	THIS PROJECT WAS MADE POSSIBLE BY THE HENRY A. MURRAY RESEARCH ARCHIVE WHICH IS HOUSED BY THE INSTITUTE FOR QUANTITATIVE SOCIAL SCIENCE AT HARVARD UNIVERSITY. THE DATA EMPLOYED IN THIS STUDY DERIVE FROM A 30-YEAR LONGITUDINAL STUDY BEGUN WITH 128 THREE-YEAR-OLD GIRLS AND BOYS, PLANNED AND CONDUCTED BY JACK AND JEANNE H. BLOCK, INVOLVING A SEQUENCE OF 9 INDEPENDENT ASSESSMENTS BASED ON PERSONALITY…	INTELLIGENCE	WESTERN ILLINOIS UNIVERSITY;UMEÅ UNIVERSITY	NOTREPORTED;WESTERN ILLINOIS UNIVERSITY;NOTREPORTED		DUNKEL CS, 2022, INTELLIGENCE	DUNKEL CS, 2022, INTELLIGENCE	BAGUST;BAKER;BAREL;BECKER;BLANCH;BLOCK;BLOCK;BLOCK;CARVALHO;CHAN;COATES;COYLE;DEARY;DEKHTYAR;DUCKWORTH;VAN EIJK;ERIKSSON;EVANS;FEINGOLD;FLORESMENDOZA;GENNATAS;GUR;HAYES;HAYNES;HIRNSTEIN;HOLLOS;JANICKE;JOHNSON;KARP;KOGAN;KOGAN;LAUER;LEIJNSE;LEMOS;LIBEN;VAN DER LINDEN;LOHMAN;LOHMAN;LYNN;LYNN;LYNN;MACLEOD;MADISON;MEISENBERG;MEISENBERG;NYBORG;NYBORG;NYBORG;OLTMAN;OZER;RUIGROK;SIMONTON;STATISTICS SWED…	ADVANCES IN COGNITIVE PSYCHOLOGY;MANKIND QUARTERLY;PERSONALITY AND INDIVIDUAL DIFFERENCES;MINNESOTA SYMPOSIA ON CHILD PSYCHOLOGY;BLOCK;AMERICAN PSYCHOLOGIST;PERSONALITY AND INDIVIDUAL DIFFERENCES;PERCEPTUAL AND MOTOR SKILLS;PERCEPTUAL AND MOTOR SKILLS;INTELLIGENCE;DEARY;INTELLIGENCE;JOURNAL OF EDUCATIONAL PSYCHOLOGY;PSYCHOLOGICAL SCIENCE;BRITISH JOURNAL OF EDUCATIONAL PSYCHOLOGY;REVIEW OF EDUCATI…	SWEDEN;USA	USA
11	ESTRADA E;ROMÁN FJ;ABAD FJ;COLOM R	MEASUREMENT; POWER; SEM; SPEED; SPEEDINESS QUOTIENT; TEST SPEEDINESS	MEASUREMENT; POWER; SEM; SPEED; SPEEDINESS QUOTIENT; TEST SPEEDINESS	UNIVERSIDAD CAMILO JOSÉ CELA, MADRID, SPAIN; BECKMAN INSTITUTE FOR ADVANCED SCIENCE AND TECHNOLOGY, UNIVERSITY OF ILLINOIS AT URBANA-CHAMPAIGN, URBANA, UNITED STATES; UNIVERSIDAD AUTÓNOMA DE MADRID, FACULTAD DE PSICOLOGÍA, MADRID, SPAIN	BAXTER, B., AN EXPERIMENTAL ANALYSIS OF THE CONTRIBUTIONS OF SPEED AND LEVEL IN AN INTELLIGENCE TEST (1941) JOURNAL OF EDUCATIONAL PSYCHOLOGY, 32, PP. 285-296; BERNSTEIN, I.H., TENG, G., FACTORING ITEMS AND FACTORING SCALES ARE DIFFERENT: SPURIOUS EVIDENCE FOR MULTIDIMENSIONALITY DUE TO ITEM CATEGORIZATION (1989) PSYCHOLOGICAL BULLETIN, 105, PP. 467-477; CARROLL, J.B., HUMAN COGNITIVE ABILITIES: …	INTELLIGENCE	GULLIKSEN (1950) ESTABLISHED THE DISTINCTION BETWEEN PURE POWER AND PURE SPEED INTELLIGENCE TESTS. MOST STANDARDIZED MEASURES COMBINE POWER AND SPEED REQUIREMENTS. THE SPEEDINESS COMPONENT AFFECTS TEST SCORES' RELIABILITY AND VALIDITY, SINCE IT INVOLVES VARIANCE NOT DUE TO THE MENTAL ABILITY OF INTEREST. HERE WE PROPOSE THE USE OF THE STAFFORD'S SPEEDINESS QUOTIENT (SQ, 1971) FOR IDENTIFYING ITEM…		NTLLD	COLOM, R.; FACULTAD DE PSICOLOGÍA, SPAIN; EMAIL: ROBERTO.COLOM@UAM.ES	ARTICLE	10.1016/j.intell.2017.02.002	MINISTERIO DE CIENCIA E INNOVACIÓNMINISTERIO DE CIENCIA E INNOVACIÓN, MICINN UNIVERSIDAD CAMILO JOSÉ CELAUNIVERSIDAD CAMILO JOSÉ CELA, UCJC	01602896	INTELLIGENCE	ENGLISH	13		159-168	ELSEVIER LTD	SCOPUS	SEPARATING POWER AND SPEED COMPONENTS OF STANDARDIZED INTELLIGENCE MEASURES	https://www.scopus.com/inward/record.uri?eid=2-s2.0-85011966243&doi=10.1016%2fj.intell.2017.02.002&partnerID=40&md5=be3d67d5c7d81d36ff064aaf86f9ada8	61	2017	THIS RESEARCH WAS PARTIALLY SUPPORTED BY GRANT PSI2010-20364 (MINISTERIO DE CIENCIA E INNOVACIÓN, SPAIN) AND BY UNIVERSIDAD CAMILO JOSÉ CELA. NA NA	INTELLIGENCE	UNIVERSIDAD CAMILO JOSÉ CELA;UNIVERSITY OF ILLINOIS AT URBANA-CHAMPAIGN;UNIVERSIDAD AUTÓNOMA DE MADRID	NOTREPORTED;FACULTAD DE PSICOLOGÍA;NOTREPORTED		ESTRADA E, 2017, INTELLIGENCE	ESTRADA E, 2017, INTELLIGENCE	BAXTER;BERNSTEIN;CARROLL;CHUDERSKI;CHUDERSKI;CHUDERSKI;COLOM;CRONBACH;DAVISON;DENNIS;EVANS;FERGUSON;GADERMANN;GOEGEBEUR;GULLIKSEN;HAILEY;HARTIG;JAEGGI;JENSEN;KELLEY;LU;MUTHÉN;PARTCHEV;PEAK;PIETERS;REYNOLDS;RHEMTULLA;SCHREIBER;SCHWEIZER;SHEPPARD;SIRECI;SPEARMAN;STAFFORD;SUH;TALENTOMILLER;VAN DER LINDEN;VAN DER LINDEN;VAN DER LINDEN;VAN DER LINDEN;VERNON;ZINBARG	JOURNAL OF EDUCATIONAL PSYCHOLOGY;PSYCHOLOGICAL BULLETIN;CAMBRIDGE;INTELLIGENCE;PERSONALITY AND INDIVIDUAL DIFFERENCES;LEARNING AND INDIVIDUAL DIFFERENCES;PERSONALITY AND INDIVIDUAL DIFFERENCES;PSYCHOMETRIKA;EDUCATIONAL AND PSYCHOLOGICAL MEASUREMENT;BRITISH JOURNAL OF PSYCHOLOGY;JOURNAL OF EDUCATIONAL MEASUREMENT;PSYCHOMETRIKA;PRACTICAL ASSESSMENT;METHODOLOGY: EUROPEAN JOURNAL OF RESEARCH METHODS…	SPAIN;SPAIN;USA	SPAIN
12	STOET G;GEARY DC	MATHEMATICS; READING; SCHOLASTIC PERFORMANCE; SCIENCE; SEX DIFFERENCES	MATHEMATICS; READING; SCHOLASTIC PERFORMANCE; SCIENCE; SEX DIFFERENCES	SCHOOL OF EDUCATION, UNIVERSITY OF GLASGOW, 11 ELDON STREET, GLASGOW, G3 6NH, UNITED KINGDOM; DEPARTMENT OF PSYCHOLOGICAL SCIENCES, UNIVERSITY OF MISSOURI, COLUMBIA, MO, UNITED STATES	BENBOW, C.P., STANLEY, J.C., INTELLECTUALLY TALENTED BOYS AND GIRLS - EDUCATIONAL PROFILES (1982) GIFTED CHILD QUARTERLY, 26 (2), PP. 82-88; BENBOW, C.P., STANLEY, J.C., SEX DIFFERENCES IN MATHEMATICAL REASONING ABILITY: MORE FACTS (1983) SCIENCE, 222, PP. 1029-1031; BURT, C., MOORE, R.C., THE MENTAL DIFFERENCES BETWEEN THE SEXES (1912) JOURNAL OF EXPERIMENTAL PEDAGOGY, PP. 273-284. , (355-388); …	INTELLIGENCE	THE NATIONAL DIFFERENCES IN GENDER EQUALITY IN ECONOMIC AND POLITICAL PARTICIPATION HAVE GARNERED CONSIDERABLE ATTENTION AS AN EXPLANATION OF BOYS' BETTER ACHIEVEMENT IN MATHEMATICS IN MOST COUNTRIES, BUT THE DEBATE IS FAR FROM RESOLVED. USING DATA FROM FOUR INTERNATIONAL ASSESSMENTS OF THE ACADEMIC ACHIEVEMENT OF 1.5 MILLION 15. YEAR OLDS (PROGRAMME FOR INTERNATIONAL STUDENT ASSESSMENT, PISA), W…		NTLLD	STOET, G.; SCHOOL OF EDUCATION, UNIVERSITY OF GLASGOW, 11 ELDON STREET, UNITED KINGDOM	ARTICLE	10.1016/j.intell.2014.11.006		01602896	INTELLIGENCE	ENGLISH	103		137-151	ELSEVIER LTD	SCOPUS	SEX DIFFERENCES IN ACADEMIC ACHIEVEMENT ARE NOT RELATED TO POLITICAL, ECONOMIC, OR SOCIAL EQUALITY	https://www.scopus.com/inward/record.uri?eid=2-s2.0-84920100314&doi=10.1016%2fj.intell.2014.11.006&partnerID=40&md5=ac52991c7d4f7be277826ef22f360f79	48	2015	NA NA NA	INTELLIGENCE	UNIVERSITY OF GLASGOW;UNIVERSITY OF MISSOURI	NOTREPORTED;UNIVERSITY OF GLASGOW		STOET G, 2015, INTELLIGENCE	STOET G, 2015, INTELLIGENCE	BENBOW;BENBOW;BURT;CECI;CECI;COLLINS;COOK;DEL GIUDICE;ELLIS;ELSEQUEST;FEINGOLD;FERRIMAN;FRYER;GEARY;GEARY;GORARD;GUISO;HALPERN;HAUSMANN;HEDGES;HODGETTS;HOFF SOMMERS;HUMPHREYS;HUNT;HYDE;HYDE;HYDE;HYDE;IRWING;JACOBS;JEFFCOAT;KANE;KELL;KLASEN;LINN;LIPPA;LIPPA;LOCKE;LUBINSKI;LUBINSKI;LYNN;MACHIN;MÜLLER;2003 THE PISA 2003 ASSESSMENT FRAMEWORK;2003 PISA 2003 DATA ANALYSIS MANUAL;2006 THE HIGH COST OF L…	GIFTED CHILD QUARTERLY;SCIENCE;JOURNAL OF EXPERIMENTAL PEDAGOGY;PROCEEDINGS OF THE NATIONAL ACADEMY OF SCIENCES OF THE UNITED STATES OF AMERICA;PSYCHOLOGICAL BULLETIN;SOCIOLOGICAL PERSPECTIVES;TECHNOMETRICS;SEX DIFFERENCES: SUMMARIZING MORE THAN A CENTURY OF SCIENTIFIC RESEARCH;PSYCHOLOGICAL BULLETIN;AMERICAN PSYCHOLOGIST;JOURNAL OF PERSONALITY AND SOCIAL PSYCHOLOGY;AMERICAN ECONOMIC JOURNAL: APP…	UNITED KINGDOM;USA	UNITED KINGDOM
13	TATEL CE;TIDLER ZR;ACKERMAN PL	LEVEL; RAVEN'S PROGRESSIVE MATRICES; SHORT-FORM TESTS; SPEED; TEST MODIFICATION	LEVEL; RAVEN'S PROGRESSIVE MATRICES; SHORT-FORM TESTS; SPEED; TEST MODIFICATION	GEORGIA INSTITUTE OF TECHNOLOGY	*ACKERMAN, P.L., INDIVIDUAL DIFFERENCES IN INFORMATION PROCESSING: AN INVESTIGATION OF INTELLECTUAL ABILITIES AND TASK PERFORMANCE DURING PRACTICE (1986) INTELLIGENCE, 10 (2), PP. 101-139; *ACKERMAN, P.L., DETERMINANTS OF INDIVIDUAL DIFFERENCES DURING SKILL ACQUISITION: COGNITIVE ABILITIES AND INFORMATION PROCESSING (1988) JOURNAL OF EXPERIMENTAL PSYCHOLOGY: GENERAL, 117 (3), PP. 288-318; *ACKERM…	INTELLIGENCE	HISTORICALLY, THERE HAS BEEN SUBSTANTIAL DISAGREEMENT ABOUT THE IMPORTANCE OF SPEED VS. LEVEL IN DETERMINING INDIVIDUAL DIFFERENCES IN INTELLIGENCE – A DISAGREEMENT THAT PERSISTS ACROSS VARIOUS DIFFERENT MODERN ASSESSMENT MEASURES OF INTELLECTUAL ABILITIES. THE CURRENT INVESTIGATION CONSIDERS WHETHER CHANGES TO THE ADMINISTRATION CONSTRAINTS (TIME LIMITATIONS OR SPEEDEDNESS, AND TOTAL TEST LENGTH…	101604	NTLLD	ACKERMAN, P.L.; SCHOOL OF PSYCHOLOGY, 654 CHERRY STREET, MC 0170, UNITED STATES; EMAIL: PLACKERMAN@GATECH.EDU	ARTICLE	10.1016/j.intell.2021.101604	ARMY RESEARCH INSTITUTE FOR THE BEHAVIORAL AND SOCIAL SCIENCESARMY RESEARCH INSTITUTE FOR THE BEHAVIORAL AND SOCIAL SCIENCES, ARI, W911NF-19-1-0400	01602896	INTELLIGENCE	ENGLISH	1			ELSEVIER LTD	SCOPUS	PROCESS DIFFERENCES AS A FUNCTION OF TEST MODIFICATIONS: CONSTRUCT VALIDITY OF RAVEN'S ADVANCED PROGRESSIVE MATRICES UNDER STANDARD, ABBREVIATED AND/OR SPEEDED CONDITIONS – A META-ANALYSIS	https://www.scopus.com/inward/record.uri?eid=2-s2.0-85125847147&doi=10.1016%2fj.intell.2021.101604&partnerID=40&md5=22ce6c5117537e2296eb6fba51f435e1	90	2022	THIS RESEARCH WAS PARTIALLY SUPPORTED BY A GRANT FROM THE U.S. ARMY RESEARCH INSTITUTE FOR THE SOCIAL AND BEHAVIORAL SCIENCES ( W911NF-19-1-0400 ). THE VIEW, OPINIONS, AND/OR FINDINGS CONTAIN IN THIS REPORT ARE THOSE OF THE AUTHORS AND SHALL NOT BE CONSTRUED AS AN OFFICIAL DEPARTMENT OF THE ARMY POSITION, POLICY, OR DECISION, UNLESS SO DESIGNATED BY OTHER DOCUMENTS. NA NA	INTELLIGENCE	GEORGIA INSTITUTE OF TECHNOLOGY	NOTREPORTED;SCHOOL OF PSYCHOLOGY;EMAIL: PLACKERMAN@GATECH.EDU		TATEL CE, 2022, INTELLIGENCE	TATEL CE, 2022, INTELLIGENCE	ACKERMAN;ACKERMAN;ACKERMAN;ACKERMAN;ACKERMAN;ACKERMAN;ACKERMAN;ACKERMAN;ACKERMAN;ACKERMAN;ACKERMAN;ACKERMAN;ALBERTS;ALLAN;ARAI;ARTHUR;ARTHUR;ARTHUR JR;BABCOCK;BABCOCK;BAGHAEI;BATEY;BINET;BIRNEY;BORENSTEIN;BORS;BORS;BROWN;BRUZA;BUCKLEY;BURGOYNE;BURGOYNE;BURKE;CALKINS;CARROLL;CARROLL;CATTELL;CHIESI;CHOI;CHOW;CHUDERSKI;COCKCROFT;COHEN;COKELY;COLOM;COLOM;CONWAY;COYLE;CULBERTSON;DANG;DAROWSKI;DE SIMON…	INTELLIGENCE;JOURNAL OF EXPERIMENTAL PSYCHOLOGY: GENERAL;JOURNAL OF EXPERIMENTAL PSYCHOLOGY: LEARNING;JOURNAL OF APPLIED PSYCHOLOGY;THE JOURNALS OF GERONTOLOGY SERIES B: PSYCHOLOGICAL SCIENCES AND SOCIAL SCIENCES;JOURNAL OF EXPERIMENTAL PSYCHOLOGY: APPLIED;PSYCHOLOGICAL BULLETIN;JOURNAL OF EXPERIMENTAL PSYCHOLOGY: GENERAL;JOURNAL OF EXPERIMENTAL PSYCHOLOGY: APPLIED;JOURNAL OF APPLIED PSYCHOLOGY;H…	USA	USA
14	HARTUNG J;GOECKE B;SCHROEDERS U;SCHMITZ F;WILHELM O	LATIN SQUARE TASK; PROCESSING CAPACITY; REASONING; RELATIONAL COMPLEXITY; WORKING MEMORY	LATIN SQUARE TASK; PROCESSING CAPACITY; REASONING; RELATIONAL COMPLEXITY; WORKING MEMORY	INSTITUTE OF PSYCHOLOGY AND EDUCATION, ULM UNIVERSITY, GERMANY; INSTITUTE OF PSYCHOLOGY, UNIVERSITY OF KASSEL, GERMANY; INSTITUTE OF PSYCHOLOGY, UNIVERSITY OF DUISBURG-ESSEN, GERMANY	ANDREWS, G., BIRNEY, D., HALFORD, G.S., RELATIONAL PROCESSING AND WORKING MEMORY CAPACITY IN COMPREHENSION OF RELATIVE CLAUSE SENTENCES (2006) MEMORY & COGNITION, 34 (6), PP. 1325-1340; ANDREWS, G., HALFORD, G.S., SHUM, D., MAUJEAN, A., CHAPPELL, M., BIRNEY, D., RELATIONAL PROCESSING FOLLOWING STROKE (2013) BRAIN AND COGNITION, 81 (1), PP. 44-51; BATEMAN, J.E., RELATIONAL INTEGRATION IN WORKING M…	INTELLIGENCE	THE LATIN SQUARE TASK (LST) WAS PROPOSED AS A THEORETICALLY WELL-GROUNDED PARADIGM FOR MEASURING FLUID INTELLIGENCE. IN FOUR STUDIES (TOTAL N = 3,439) WE SYSTEMATICALLY INVESTIGATED THE PSYCHOMETRIC PROPERTIES OF LSTS. RESULTS PROVIDED EVIDENCE THAT (A) THE CONSTRUCT IS UNIDIMENSIONAL, (B) THE ADMINISTERED STIMULUS TYPES AND THE ROTATION OF THE ITEM MATRIX ONLY PLAYED A MINOR ROLE, AND (C) THE RE…	101683	NTLLD	HARTUNG, J.; DEPARTMENT OF PSYCHOLOGY, GERMANY; EMAIL: JHARTUNG@UNI-BONN.DE	ARTICLE	10.1016/j.intell.2022.101683	DEUTSCHE FORSCHUNGSGEMEINSCHAFTDEUTSCHE FORSCHUNGSGEMEINSCHAFT, DFG	01602896	INTELLIGENCE	ENGLISH	0			ELSEVIER LTD	SCOPUS	LATIN SQUARE TASKS: A MULTI-STUDY EVALUATION	https://www.scopus.com/inward/record.uri?eid=2-s2.0-85136080254&doi=10.1016%2fj.intell.2022.101683&partnerID=40&md5=6f7ac18530e2ebe84be4bc48017aa790	94	2022	PARTS OF THIS RESEARCH WERE SUPPORTED BY GRANT SCHM 3235/3–1 FROM THE GERMAN RESEARCH FOUNDATION AND FROM “ERFOLGREICH STUDIEREN IN BADEN-WÜRTTEMBERG" - FEST-BW PROGRAM. NA NA	INTELLIGENCE	ULM UNIVERSITY;UNIVERSITY OF KASSEL;UNIVERSITY OF DUISBURG-ESSEN	NOTREPORTED;NOTREPORTED;NOTREPORTED		HARTUNG J, 2022, INTELLIGENCE	HARTUNG J, 2022, INTELLIGENCE	ANDREWS;ANDREWS;BATEMAN;BATEMAN;BATEMAN;BATEMAN;BENTLER;BERTLING;BEST;BIRNEY;BIRNEY;BIRNEY;BIRNEY;BROWNE;CARROLL;CHEN;CHEUNG;DANIEL;DOUBLE;EID;ENGLE;EVIATAR;FLAKE;FORMAZIN;GABALES;GARRETT;GOECKE;HAGENDORF;HALFORD;HALFORD;HEARNE;HEARNE;IRVINE;KELLEY;KYLLONEN;LARSON;LEINER;MARRERO;MCNEISH;OBERAUER;OBERAUER;PERRET;PHILLIPS;PRIMI;R CORE TEAM;RINALDI;ROSSEEL;SCHIPOLOWSKI;SCHROEDERS;SCHROEDERS;SCHWEIZE…	MEMORY & COGNITION;BRAIN AND COGNITION;BATEMAN;BATEMAN;MEMORY & COGNITION;PSYCHOLOGICAL BULLETIN;BERTLING;THINKING & REASONING;BIRNEY;PSYCHOLOGICAL TEST AND ASSESSMENT MODELING;EUROPEAN JOURNAL OF PSYCHOLOGICAL ASSESSMENT;EDUCATIONAL AND PSYCHOLOGICAL MEASUREMENT;SOCIOLOGICAL METHODS & RESEARCH;CARROLL;STRUCTURAL EQUATION MODELING: A MULTIDISCIPLINARY JOURNAL;STRUCTURAL EQUATION MODELING;PERSONAL…	GERMANY;GERMANY;GERMANY	GERMANY
15	LOZANO JH;REVUELTA J	ITEM-POSITION EFFECT; LINEAR LOGISTIC TEST MODEL; OPERATION-SPECIFIC LEARNING MODEL; PRACTICE EFFECT; RAVEN'S ADVANCED PROGRESSIVE MATRICES	ITEM-POSITION EFFECT; LINEAR LOGISTIC TEST MODEL; OPERATION-SPECIFIC LEARNING MODEL; PRACTICE EFFECT; RAVEN'S ADVANCED PROGRESSIVE MATRICES	UNIVERSIDAD AUTÓNOMA DE, IVAN PAVLOV, 6, MADRID, SPAIN	ABAD, F.J., COLOM, R., REBOLLO, I., ESCORIAL, S., SEX DIFFERENTIAL ITEM FUNCTIONING IN THE RAVEN'S ADVANCED PROGRESSIVE MATRICES: EVIDENCE FOR BIAS (2004) PERSONALITY AND INDIVIDUAL DIFFERENCES, 36, PP. 1459-1470; ALDERTON, D.L., LARSON, G.E., DIMENSIONALITY OF RAVEN'S ADVANCED PROGRESSIVE MATRICES ITEMS (1990) EDUCATIONAL AND PSYCHOLOGICAL MEASUREMENT, 50, PP. 887-900; ARTHUR, W., WOEHR, D.J., A…	INTELLIGENCE	THE PRESENT STUDY AIMED TO INVESTIGATE PRACTICE EFFECTS ASSOCIATED WITH THE ABSTRACT RULES INVOLVED IN THE RAVEN'S ADVANCED PROGRESSIVE MATRICES (RAPM) UNDER STANDARD ADMINISTRATION CONDITIONS. TO THAT END, A LINEAR LOGISTIC TEST MODELING APPROACH WAS USED IN COMBINATION WITH CARPENTER, JUST, AND SHELL'S (1990) TAXONOMY OF RULES. SEVERAL OPERATION-SPECIFIC LEARNING MODELS WERE USED IN ORDER TO TE…	101468	NTLLD	LOZANO, J.H.; FACULTAD DE PSICOLOGÍA, IVAN PAVLOV, 6, SPAIN; EMAIL: JOSEH.LOZANO@UAM.ES	ARTICLE	10.1016/j.intell.2020.101468	MINISTERIO DE CIENCIA, INNOVACIÓN Y UNIVERSIDADESMINISTERIO DE CIENCIA, INNOVACIÓN Y UNIVERSIDADES, MCIU MINISTERIO DE ECONOMÍA Y COMPETITIVIDADMINISTERIO DE ECONOMÍA Y COMPETITIVIDAD, MINECO, PGC2018-093838-B-I00	01602896	INTELLIGENCE	ENGLISH	4			ELSEVIER LTD	SCOPUS	INVESTIGATING OPERATION-SPECIFIC LEARNING EFFECTS IN THE RAVEN'S ADVANCED PROGRESSIVE MATRICES: A LINEAR LOGISTIC TEST MODELING APPROACH	https://www.scopus.com/inward/record.uri?eid=2-s2.0-85088647965&doi=10.1016%2fj.intell.2020.101468&partnerID=40&md5=5d7a5bacffee2e9bac20381de79a60b0	82	2020	THE PROJECT WAS SUPPORTED BY THE GRANTS PSI2015-66366-P ( MINISTERIO DE ECONOMÍA Y COMPETITIVIDAD ) AND PGC2018-093838-B-I00 ( MINISTERIO DE CIENCIA, INNOVACIÓN Y UNIVERSIDADES ). NA NA	INTELLIGENCE	UNIVERSIDAD AUTÓNOMA DE	NOTREPORTED;FACULTAD DE PSICOLOGÍA;NOTREPORTED		LOZANO JH, 2020, INTELLIGENCE	LOZANO JH, 2020, INTELLIGENCE	ABAD;ALDERTON;ARTHUR;BIRNEY;BORS;BORS;BUI;CARPENTER;DE BOECK;DEBEER;DESHON;EMBRETSON;EMBRETSON;EMBRETSON;ESTRADA;FISCHER;FISCHER;FISCHER;FREUND;GELMAN;GELMAN;GELMAN;HORNKE;INTELLIGENCE AND ITS MEASUREMENT A SYMPOSIUM;JENSEN;KUBINGER;KUBINGER;LEVY;LOZANO;MACKINTOSH;MENG;MOLLENKOPF;PRIMI;R CORE TEAM;RASCH;RAVEN;RAVEN;REN;REN;SCHWEIZER;SCHWEIZER;SINHARAY;STAN DEVELOPMENT TEAM;STERNBERG;VEHTARI;VERGU…	PERSONALITY AND INDIVIDUAL DIFFERENCES;EDUCATIONAL AND PSYCHOLOGICAL MEASUREMENT;EDUCATIONAL AND PSYCHOLOGICAL MEASUREMENT;INTELLIGENCE;EDUCATIONAL AND PSYCHOLOGICAL MEASUREMENT;LEARNING AND INDIVIDUAL DIFFERENCES;LEARNING AND INDIVIDUAL DIFFERENCES;PSYCHOLOGICAL REVIEW;DE BOECK;JOURNAL OF EDUCATIONAL MEASUREMENT;INTELLIGENCE;INTELLIGENCE;PSYCHOLOGICAL METHODS;GENERATING ITEMS FOR COGNITIVE TESTS…	SPAIN	SPAIN
16	DANIELE V	ITALY; REGIONAL IQS; SCHOOL ATTAINMENTS; SOCIOECONOMIC DISPARITIES	ITALY; REGIONAL IQS; SCHOOL ATTAINMENTS; SOCIOECONOMIC DISPARITIES	DEPARTMENT OF LEGAL, HISTORICAL, ECONOMIC AND SOCIAL SCIENCES, UNIVERSITY 'MAGNA GRAECIA' OF CATANZARO, CAMPUS S. VENUTA, CATANZARO, 88100, ITALY	AGASISTI, T., LONGOBARDI, S., INEQUALITY IN EDUCATION: CAN ITALIAN DISADVANTAGED STUDENTS CLOSE THE GAP? (2014) JOURNAL OF BEHAVIORAL AND EXPERIMENTAL ECONOMICS, 52, PP. 8-20; AGASISTI, T., VITTADINI, G., REGIONAL ECONOMIC DISPARITIES AS DETERMINANTS OF STUDENT'S ACHIEVEMENT IN ITALY (2012) RESEARCH IN APPLIED ECONOMICS, 4 (1), PP. 33-54; BALDWIN, M.W., (1969) A HISTORY OF THE CRUSADES, 1. , HTTP…	INTELLIGENCE	THE THESIS THAT SOCIO-ECONOMIC DISPARITIES BETWEEN SOUTHERN AND NORTHERN ITALIAN REGIONS ARE EXPLAINED BY GENETIC DIFFERENCES IN THE AVERAGE IQ IS EXAMINED (LYNN, 2010A, 2012). HISTORICAL DATA ON INCOME, INFANT MORTALITY AND LIFE EXPECTANCY, OFFER SCANT SUPPORT TO A POSSIBLE NEXUS BETWEEN IQ DIFFERENCES AND SOCIO-ECONOMIC DEVELOPMENT. THE ANCIENT HISTORY OF SOUTHERN ITALY IS ALSO INCONSISTENT WIT…		NTLLD	DANIELE, V.; DEPARTMENT OF LEGAL, HISTORICAL, ECONOMIC AND SOCIAL SCIENCES, UNIVERSITY 'MAGNA GRAECIA' OF CATANZARO, CAMPUS S. VENUTA, ITALY	ARTICLE	10.1016/j.intell.2014.12.004		01602896	INTELLIGENCE	ENGLISH	18		44-56	ELSEVIER LTD	SCOPUS	TWO ITALIES? GENES, INTELLIGENCE AND THE ITALIAN NORTH-SOUTH ECONOMIC DIVIDE	https://www.scopus.com/inward/record.uri?eid=2-s2.0-84920945972&doi=10.1016%2fj.intell.2014.12.004&partnerID=40&md5=1895507b1321b8d514d10b301eb766d7	49	2015	NA NA NA	INTELLIGENCE	UNIVERSITY 'MAGNA GRAECIA' OF CATANZARO	NOTREPORTED;UNIVERSITY 'MAGNA GRAECIA' OF CATANZARO		DANIELE V, 2015, INTELLIGENCE	DANIELE V, 2015, INTELLIGENCE	AGASISTI;AGASISTI;BALDWIN;BALLARINO;BANFIELD;BARBAGALLO;BERALDO;BEVILACQUA;BOTIGUÉ;BOUCHARD;BRADLEY;BRATTI;BRINCH;CAPELLI;CAVALLISFORZA;CECI;CECI;CHECCHI;CICCARELLI;CONTI;CORNOLDI;CORNOLDI;DAMICO;DANIELE;DANIELE;DANIELE;DAVIS;DEARY;DEARY;DEL BOCA;DI GAETANO;DICKENS;DUNCAN;DUTTON;2014 SIXTH REPORT ON ECONOMIC;FAGAN;FAGAN;FALCH;FELICE;FELICE;FELICE;FLYNN;FLYNN;GÉRARD;GORARD;GUSTAFSSON;HALM;HANSEN;H…	JOURNAL OF BEHAVIORAL AND EXPERIMENTAL ECONOMICS;RESEARCH IN APPLIED ECONOMICS;A HISTORY OF THE CRUSADES;RESEARCH IN SOCIAL STRATIFICATION AND MOBILITY;THE MORAL BASIS OF A BACKWARD SOCIETY;MEZZOGIORNO E QUESTIONE MERIDIONALE (1860-1980);INTELLIGENCE;BREVE STORIA DELL'ITALIA MERIDIONALE. DALL'OTTOCENTO A OGGI;PNAS;TWIN RESEARCH AND HUMAN GENETICS;ANNUAL REVIEW OF PSYCHOLOGY;GIORNALE DEGLI ECONOMI…	ITALY	ITALY
17	SHAW A;ELIZONDO F;WADLINGTON PL	IRT MODELING; PERSONALITY; SPEED-ACCURACY TRADEOFF; TEST SITUATION; TEST-TAKING MOTIVATION	IRT MODELING; PERSONALITY; SPEED-ACCURACY TRADEOFF; TEST SITUATION; TEST-TAKING MOTIVATION	DEPARTMENT OF PSYCHOLOGY, FACULTY OF SOCIAL SCIENCES, UNIVERSITY OF MACAU, AVENIDA DA UNIVERSIDADE, TAIPA, MACAU S.A.R., CHINA; K. PARKS CONSULTING, MELBOURNE, FL, UNITED STATES; COX AUTOMOTIVE, ATLANTA, GA, UNITED STATES	ACKERMAN, P.L., ELLINGSEN, V.J., SPEED AND ACCURACY INDICATORS OF TEST PERFORMANCE UNDER DIFFERENT INSTRUCTIONAL CONDITIONS: INTELLIGENCE CORRELATES (2016) INTELLIGENCE, 56, PP. 1-9; ACKERMAN, P.L., HEGGESTAD, E.D., INTELLIGENCE, PERSONALITY, AND INTERESTS: EVIDENCE FOR OVERLAPPING TRAITS (1997) PSYCHOLOGICAL BULLETIN, 121, PP. 219-245; BADDELEY, A.D., HITCH, G.J., WORKING MEMORY (1974) RECENT AD…	INTELLIGENCE	ALTHOUGH NOT UNEQUIVOCAL, A GENERAL VIEWPOINT BASED ON EARLIER RESEARCH IS THAT THE ABILITY-SPEED RELATIONSHIP IN REASONING TASKS IS LIKELY TO BE ZERO OR SLIGHTLY POSITIVE (CARROLL, 1993; KYLLONEN, 1985). YET, MORE RECENT STUDIES (GOLDHAMMER & KLEIN ENTINK, 2011; SCHERER, GREIFF, & HAUTAMÄKI, 2015; SHAW, OSWALD, ELIZONDO, & WADLINGTON, 2014) ADOPTING THE CONJOINT ITEM RESPONSE THEORY (CIRT) MODEL…	101490	NTLLD	SHAW, A.; DEPARTMENT OF PSYCHOLOGY, AVENIDA DA UNIVERSIDADE, TAIPA, CHINA; EMAIL: AMYSHAW@UM.EDU.MO	ARTICLE	10.1016/j.intell.2020.101490		01602896	INTELLIGENCE	ENGLISH	6			ELSEVIER LTD	SCOPUS	REASONING, FAST AND SLOW: HOW NONCOGNITIVE FACTORS MAY ALTER THE ABILITY-SPEED RELATIONSHIP	https://www.scopus.com/inward/record.uri?eid=2-s2.0-85091254517&doi=10.1016%2fj.intell.2020.101490&partnerID=40&md5=49d0b0e6b467441bfd6116e9ac864d34	83	2020	NA NA NA	INTELLIGENCE	UNIVERSITY OF MACAU	NOTREPORTED;AVENIDA DA UNIVERSIDADE;NOTREPORTED		SHAW A, 2020, INTELLIGENCE	SHAW A, 2020, INTELLIGENCE	ACKERMAN;ACKERMAN;BADDELEY;BERTLING;BIRKMAN INTERNATIONAL;BIRKMAN INTERNATIONAL;BIRKMAN;BORGHANS;CAPLIN;CARPENTER;CARROLL;CATTELL;COLE;COSTA;CREDÉ;DEFFENBACHER;DUBOIS;DUCKWORTH;EMBRETSON;FOX;FRISCHKORN;FRY;GELMAN;GOLDHAMMER;GOLDHAMMER;GRUDNIK;HEITZ;HEMBREE;HICK;HILL;HORN;HORN;HORN;HOUGH;HUNT;JENSEN;JOHNSONLAIRD;KAGAN;KELLEY;KING;KLEIN ENTINK;KLEIN ENTINK;KYLLONEN;KYLLONEN;LEE;LERCHE;LERCHE;LIEBER…	INTELLIGENCE;PSYCHOLOGICAL BULLETIN;RECENT ADVANCES IN LEARNING AND MOTIVATION;PSYCHOLOGICAL ASSESSMENT;BIRKMAN INTERNATIONAL;BIRKMAN INTERNATIONAL;BIRKMAN;ECONOMIC INQUIRY;ECONOMIC INQUIRY;PSYCHOLOGICAL REVIEW;CARROLL;PSYCHOLOGICAL BULLETIN;THE JOURNAL OF GENERAL EDUCATION;COSTA;PERSPECTIVES ON PSYCHOLOGICAL SCIENCE;TEST ANXIETY: THEORY;ARCHIVES OF PSYCHOLOGY;PROCEEDINGS OF THE NATIONAL ACADEMY …	CHINA;USA;USA	CHINA
18	DANIELE V	IQ; PISA; REGIONAL INEQUALITIES; RELATIVE POVERTY	IQ; PISA; REGIONAL INEQUALITIES; RELATIVE POVERTY	DEPARTMENT OF LAW, ECONOMICS AND SOCIOLOGY, CAMPUS S. VENUTA - UNIVERSITY MAGNA GRAECIA OF CATANZARO, CATANZARO, 88100, ITALY	ADMSON, F.M., HOW DOES CONTEXT MATTER? COMPARING ACHIEVEMENT SCORES, OPPORTUNITIES TO LEARN, AND TEACHER PREPARATION ACROSS SOCIOECONOMIC QUINTILES IN TIMSS AND PISA (2010), (DOCTORAL DISSERTATION) STANFORD UNIVERSITY STANFORD, CA; AGASISTI, T., CORDERO-FERRERA, J.M., EDUCATIONAL DISPARITIES ACROSS REGIONS: A MULTILEVEL ANALYSIS FOR ITALY AND SPAIN (2013) JOURNAL OF POLICY MODELING, 35 (6), PP. 1…	INTELLIGENCE	THE RELATIONSHIP BETWEEN PISA 2012 MATHS TEST SCORES AND RELATIVE POVERTY WAS TESTED IN A SAMPLE OF 35 ITALIAN AND SPANISH REGIONS, TOGETHER WITH A LARGER SAMPLE THAT INCLUDED AUSTRALIAN, BELGIAN, AND CANADIAN REGIONS. THE CORRELATION BETWEEN MEAN SCORES IN MATHEMATICS, ADJUSTED FOR STUDENTS' SOCIOECONOMIC AND CULTURAL BACKGROUNDS, AND POVERTY RATES IS ‐−0.84 FOR THE ITALIAN AND SPANISH SAMPLE, A…	101515	NTLLD	DANIELE, V.; DEPARTMENT OF LAW, ITALY; EMAIL: V.DANIELE@UNICZ.IT	ARTICLE	10.1016/j.intell.2020.101515		01602896	INTELLIGENCE	ENGLISH	4			ELSEVIER LTD	SCOPUS	SOCIOECONOMIC INEQUALITY AND REGIONAL DISPARITIES IN EDUCATIONAL ACHIEVEMENT: THE ROLE OF RELATIVE POVERTY	https://www.scopus.com/inward/record.uri?eid=2-s2.0-85097741502&doi=10.1016%2fj.intell.2020.101515&partnerID=40&md5=81bf742b1e5bd669f3cfc9b68d2eff7f	84	2021	NA NA NA	INTELLIGENCE	CAMPUS S. VENUTA - UNIVERSITY MAGNA GRAECIA OF CATANZARO	NOTREPORTED;NOTREPORTED;NOTREPORTED		DANIELE V, 2021, INTELLIGENCE	DANIELE V, 2021, INTELLIGENCE	ADMSON;AGASISTI;AGASISTI;ALIVERNINI;ASBURY;AVVISATI;BAUMERT;BAUMERT;BERALDO;BRADLEY;BRATSBERG;BRATTI;BROER;BUENO;CARL;CASTELLÓ;CECI;CHETTY;CHMIELEWSKI;COLODROCONDE;CORNOLDI;CORNOLDI;COSTA;CROIZET;DAMICO;DANIELE;DANIELE;DANIELE;DAVIDSON;DEARY;DICKENS;DUMAY;DUPÉRÉ;FELICE;FELICE;FELICE;FERGUSON;FERNALD;FERNALD;FERNANDEZCANO;FESKENS;FLYNN;FLYNN;GOLDHABER;GONZÁLEZBETANCOR;HUANG;HUI;HUNT;INVALSI;INVALS…	JOURNAL OF POLICY MODELING;RESEARCH IN APPLIED ECONOMICS;LEARNING AND INDIVIDUAL DIFFERENCES;ASBURY;LARGE-SCALE ASSESSMENTS IN EDUCATION;EDUCATIONAL RESEARCH REVIEW;CHILD DEVELOPMENT;INTELLIGENCE;ANNUAL REVIEW OF PSYCHOLOGY;PROCEEDINGS OF THE NATIONAL ACADEMY OF SCIENCES;BRATTI;SOCIOECONOMIC INEQUALITY AND EDUCATIONAL OUTCOMES. EVIDENCE FROM TWENTY YEARS OF TIMSS;FRONTIERS IN PSYCHOLOGY;JOURNAL O…	ITALY	ITALY
19	PIFFER D;LYNN R	IQ; ITALY; NORTH-SOUTH DIFFERENCE; PISA CREATIVE PROBLEM-SOLVING TEST	IQ; ITALY; NORTH-SOUTH DIFFERENCE; PISA CREATIVE PROBLEM SOLVING TEST	ULSTER INSTITUTE FOR SOCIAL RESEARCH, LONDON, UNITED KINGDOM; UNIVERSITY OF ULSTER, COLERAINE, NORTHERN IRELAND, UNITED KINGDOM	BERALDO, S., DO DIFFERENCES IN IQ PREDICT ITALIAN NORTH-SOUTH DIFFERENCES IN INCOME? A METHODOLOGICAL CRITIQUE TO LYNN (2010) INTELLIGENCE, 38, PP. 456-461; CATTELL, R.B., (1971) ABILITIES: THEIR STRUCTURE, GROWTH AND ACTION, , HOUGHTON MIFFLIN, BOSTON; CORNOLDI, C., BELACCHI, C., GIOFRE, D., MARTINI, A., TRESSOLDI, P., THE MEAN SOUTHERN ITALIAN CHILDREN IQ IS NOT PARTICULARLY LOW: A REPLY TO R. …	INTELLIGENCE	THE NORTH-SOUTH DIFFERENCE IN ITALY IN PISA 2006 SCORES IN READING COMPREHENSION, MATHEMATICAL AND SCIENCE ABILITIES OF 15-YEAR-OLDS HAS BEEN ATTRIBUTED BY LYNN (2010A) TO A DIFFERENCE OF APPROXIMATELY 10 IQ POINTS IN INTELLIGENCE AND BY CRITICS TO DIFFERENCES IN EDUCATIONAL RESOURCES. NEW EVIDENCE FOR DIFFERENCES BETWEEN NORTH AND SOUTH ITALY IN THE PISA 2012 CREATIVE PROBLEM SOLVING TEST AS A M…		NTLLD	PIFFER, D.; ULSTER INSTITUTE FOR SOCIAL RESEARCH, LONDON, UNITED KINGDOM; EMAIL: DAVIDEPIFFER@LIBERO.IT	ARTICLE	10.1016/j.intell.2014.07.006		01602896	INTELLIGENCE	ENGLISH	28	1	246-249	ELSEVIER LTD	SCOPUS	NEW EVIDENCE FOR DIFFERENCES IN FLUID INTELLIGENCE BETWEEN NORTH AND SOUTH ITALY AND AGAINST SCHOOL RESOURCES AS AN EXPLANATION FOR THE NORTH-SOUTH IQ DIFFERENTIAL	https://www.scopus.com/inward/record.uri?eid=2-s2.0-84905705117&doi=10.1016%2fj.intell.2014.07.006&partnerID=40&md5=319956aa579307c8b5fd04eeda91f318	46	2014	NA NA NA	INTELLIGENCE	ULSTER INSTITUTE FOR SOCIAL RESEARCH;UNIVERSITY OF ULSTER	NOTREPORTED;ULSTER INSTITUTE FOR SOCIAL RESEARCH;NOTREPORTED		PIFFER D, 2014, INTELLIGENCE	PIFFER D, 2014, INTELLIGENCE-a	BERALDO;CATTELL;CORNOLDI;CORNOLDI;DAMICO;EUROGENES K 13;FELICE;LYNN;LYNN;LYNN;LYNN;MAXWELL;2014 PISA 2012 RESULTS CREATIVE PROBLEM SOLVING STUDENTS SKILLS IN TACKLING REALLIFE PROBLEMS VOLUME V;RINDERMANN;RINDERMANN;ROBINSON;TEMPLER;TOLNAY;VIGDOR	INTELLIGENCE;ABILITIES: THEIR STRUCTURE;INTELLIGENCE;INTELLIGENCE;LEARNING AND INDIVIDUAL DIFFERENCES;EUROGENES K 13;INTELLIGENCE;INTELLIGENCE;INTELLIGENCE;INTELLIGENCE;MANKIND QUARTERLY;THE LEVEL AND TREND OF NATIONAL INTELLIGENCE;PISA 2012 RESULTS: CREATIVE PROBLEM SOLVING: STUDENTS' SKILLS IN TACKLING REAL-LIFE PROBLEMS (VOLUME V);EUROPEAN JOURNAL OF PERSONALITY;INTELLIGENCE;JOURNAL OF PUBLIC …	UNITED KINGDOM;UNITED KINGDOM	UNITED KINGDOM
20	FERRERO M;VADILLO MA;LEÓN SP	INTERVENTION; META–ANALYSIS; MULTIPLE INTELLIGENCES; SYSTEMATIC REVIEW	INTERVENTION; META–ANALYSIS; MULTIPLE INTELLIGENCES; SYSTEMATIC REVIEW	FACULTAD DE EDUCACIÓN, UNIVERSIDAD COMPLUTENSE DE MADRID, MADRID, SPAIN; DEPARTAMENTO DE PSICOLOGÍA BÁSICA, UNIVERSIDAD AUTÓNOMA DE MADRID, MADRID, SPAIN; DEPARTAMENTO DE PEDAGOGÍA, UNIVERSIDAD DE JAÉN, JAÉN, SPAIN	ABDI, A., LAEI, S., AHMADYAN, H., THE EFFECT OF TEACHING STRATEGY BASED ON MULTIPLE INTELLIGENCES ON STUDENTS’ ACADEMIC ACHIEVEMENT IN SCIENCE COURSE (2013) UNIVERSAL JOURNAL OF EDUCATIONAL RESEARCH, 1, PP. 281-284; ABDULKADER, F.A., GUNDOGDU, K., MOURAD, E.A., THE EFFECTIVENESS OF A MULTIPLE INTELLIGENCES–BASED PROGRAM ON IMPROVING CERTAIN READING SKILLS IN 5TH–YEAR PRIMARY LEARNING DISABLED STU…	INTELLIGENCE	SINCE GARDNER SUGGESTED THAT HUMAN BEINGS HOLD MULTIPLE INTELLIGENCES, NUMEROUS TEACHERS HAVE ADAPTED AND INCORPORATED THE MULTIPLE INTELLIGENCE THEORY (MIT) INTO THEIR DAILY ROUTINE IN THE CLASSROOM. HOWEVER, TO DATE, THE EFFICACY OF MIT–INSPIRED METHODOLOGIES REMAINS UNCLEAR. THE FOCUS OF THE PRESENT STUDY WAS TO PERFORM A SYSTEMATIC REVIEW AND A META–ANALYSIS TO ASSESS THE IMPACT OF THESE INTE…	101566	NTLLD	LEÓN, S.P.; DEPARTAMENTO DE PEDAGOGÍA, SPAIN; EMAIL: SPARRA@UJAEN.ES; FERRERO, M.; DEPARTAMENTO DE INVESTIGACIÓN Y PSICOLOGÍA DE LA EDUCACIÓN, SPAIN; EMAIL: MAFERR16@UCM.ES	REVIEW	10.1016/j.intell.2021.101566	PSI2017-85159-P COMUNIDAD DE MADRIDCOMUNIDAD DE MADRID, 2016-T1/SOC-1395 DIPUTACIÓN FORAL DE BIZKAIADIPUTACIÓN FORAL DE BIZKAIA, AYD-000-235 AGENCIA ESTATAL DE INVESTIGACIÓNAGENCIA ESTATAL DE INVESTIGACIÓN, AEI	01602896	INTELLIGENCE	ENGLISH	6			ELSEVIER LTD	SCOPUS	A VALID EVALUATION OF THE THEORY OF MULTIPLE INTELLIGENCES IS NOT YET POSSIBLE: PROBLEMS OF METHODOLOGICAL QUALITY FOR INTERVENTION STUDIES	https://www.scopus.com/inward/record.uri?eid=2-s2.0-85110419235&doi=10.1016%2fj.intell.2021.101566&partnerID=40&md5=865fabc2fc35d625639150d6eacf1b8d	88	2021	MF WAS SUPPORTED BY BIZKAIA:TALENT, DIPUTACIÓN FORAL DE BIZKAIA [GRANT NUMBER AYD-000-235 ]; AND BY PROGRAMA POSDOCTORAL DE PERFECCIONAMIENTO DE PERSONAL INVESTIGADOR DOCTOR , GOBIERNO VASCO. MAV WAS SUPPORTED BY COMUNIDAD DE MADRID [GRANT NUMBER 2016-T1/SOC-1395 ]; AND AEI/FEDER UE [GRANT NUMBER PSI2017-85159-P . NA NA	INTELLIGENCE	UNIVERSIDAD COMPLUTENSE DE MADRID;UNIVERSIDAD AUTÓNOMA DE MADRID;UNIVERSIDAD DE JAÉN	NOTREPORTED;NOTREPORTED;NOTREPORTED;NOTREPORTED;NOTREPORTED;NOTREPORTED		FERRERO M, 2021, INTELLIGENCE	FERRERO M, 2021, INTELLIGENCE	ABDI;ABDULKADER;AKKUZU;ALAVINIA;ALBALHAN;ALQATANANI;ALTINTAŞ;ALZOUBII;AMSTRONG;ANADUAKA;APPELBAUM;ARMSTRONG;BAS;BATDI;BILGIN;BOOT;BORENSTEIN;CANDLER;CHAN;CHEN;CHEN;CHEN;CHEN;COLLIN;COLOM;COOK;DATTA;DELGOSHAEI;DILLIHUNT;DUVAL;EGGER;ENG;FASNI;FUNDER;GARDNER;GARDNER;GARDNER;GARDNER;GARDNER;GARDNER;GARDNER;GARDNER;GARDNER;GEAKE;GIORGIS;GÜN;GÜNDÜZ;GURBUZ;GURCAY;HABOUSH;HANLEY;HARVARD GRADUATE SCHOOL O…	UNIVERSAL JOURNAL OF EDUCATIONAL RESEARCH;ELECTRONIC JOURNAL OF RESEARCH IN EDUCATIONAL PSYCHOLOGY;PROCEDIA COMPUTER SCIENCE;INTERNATIONAL JOURNAL OF APPLIED SCIENCE AND TECHNOLOGY;DIGEST OF MIDDLE EAST STUDIES;EURASIAN JOURNAL OF EDUCATIONAL RESEARCH;JOURNAL FOR THE EDUCATION OF GIFTED YOUNG SCIENTISTS;AMSTRONG;ANADUAKA;AMERICAN PSYCHOLOGIST;MULTIPLE INTELLIGENCES IN THE CLASSROOM;EDUCATIONAL SC…	SPAIN;SPAIN;SPAIN	SPAIN
21	REDICK TS	INTELLIGENCE; TRAINING; WORKING MEMORY	INTELLIGENCE; TRAINING; WORKING MEMORY	PURDUE UNIVERSITY, UNITED STATES	ACKERMAN, P.L., BEIER, M.E., BOYLE, M.D., INDIVIDUAL DIFFERENCES IN WORKING MEMORY WITHIN A NOMOLOGICAL NETWORK OF COGNITIVE AND PERCEPTUAL SPEED ABILITIES (2002) JOURNAL OF EXPERIMENTAL PSYCHOLOGY: GENERAL, 131, PP. 567-589; ACKERMAN, P.L., BEIER, M.E., BOYLE, M.O., WORKING MEMORY AND INTELLIGENCE: THE SAME OR DIFFERENT CONSTRUCTS? (2005) PSYCHOLOGICAL BULLETIN, 131, PP. 30-60; ACKERMAN, P.L., K…	INTELLIGENCE	RECENTLY, THERE HAVE BEEN NUMEROUS ATTEMPTS TO IMPROVE HIGHER-ORDER COGNITION, AND MORE SPECIFICALLY FLUID INTELLIGENCE, VIA REPEATED PRACTICE ON COGNITIVELY DEMANDING WORKING MEMORY TASKS. WHILE SOME REVIEWS OF THE WORKING MEMORY TRAINING LITERATURE HAVE PROVIDED LIMITED EVIDENCE FOR SUCH FAR TRANSFER, THE AUTHORS OF SEVERAL INDIVIDUAL STUDIES HAVE CONCLUDED THAT THE TRAINING IMPROVED COGNITIVE …		NTLLD	REDICK, T.S.; DEPARTMENT OF PSYCHOLOGICAL SCIENCES, 703 THIRD STREET, UNITED STATES	REVIEW	10.1016/j.intell.2015.01.014	OFFICE OF NAVAL RESEARCHOFFICE OF NAVAL RESEARCH, ONR, N00014-12-1-1011	01602896	INTELLIGENCE	ENGLISH	52		14-20	ELSEVIER LTD	SCOPUS	WORKING MEMORY TRAINING AND INTERPRETING INTERACTIONS IN INTELLIGENCE INTERVENTIONS	https://www.scopus.com/inward/record.uri?eid=2-s2.0-84923037431&doi=10.1016%2fj.intell.2015.01.014&partnerID=40&md5=3b67c9b2f145888dc465bc713cbab410	50	2015	WHILE WRITING THIS ARTICLE, TSR WAS SUPPORTED BY THE OFFICE OF NAVAL RESEARCH (AWARD # N00014-12-1-1011 ). NA NA	INTELLIGENCE	PURDUE UNIVERSITY	NOTREPORTED;DEPARTMENT OF PSYCHOLOGICAL SCIENCES		REDICK TS, 2015, INTELLIGENCE	REDICK TS, 2015, INTELLIGENCE	ACKERMAN;ACKERMAN;ACKERMAN;ALLOWAY;ALLOWAY;AU;BROWN;BUTTON;CHACKO;CHOOI;COLOM;GATHERCOLE;HAIER;HARRISON;HOLMES;HOUBEN;JAEGGI;JAEGGI;KANE;KARBACH;KRONENBERGER;LAMPIT;MCCABE;MELBYLERVÅG;OVERMAN;RAPPORT;REDICK;REDICK;ROSNOW;ROUGHAN;SCHWEIZER;SHIPSTEAD;SHIPSTEAD;SHIPSTEAD;SHIRAN;SPRENGER;STEPHENSON;VAN DER MOLEN;VARTANIAN;VERHAEGHEN;VON BASTIAN;WESTERBERG;ZINKE;ZINKE	JOURNAL OF EXPERIMENTAL PSYCHOLOGY: GENERAL;PSYCHOLOGICAL BULLETIN;PSYCHOLOGY AND AGING;JOURNAL OF INTERACTIVE LEARNING RESEARCH;COMPUTERS IN HUMAN BEHAVIOR;EUROPEAN JOURNAL OF VASCULAR AND ENDOVASCULAR SURGERY;NATURE REVIEWS NEUROSCIENCE;THE JOURNAL OF CHILD PSYCHOLOGY & PSYCHIATRY;INTELLIGENCE;INTELLIGENCE;DEVELOPMENTAL PSYCHOLOGY;FRONTIERS IN SYSTEMS NEUROSCIENCE;PSYCHOLOGICAL SCIENCE;EDUCATIO…	USA	USA
22	BRODY N	INTELLIGENCE; TEACHING OF; TOPICS TO BE COVERED	INTELLIGENCE; TEACHING OF; TOPICS TO BE COVERED	WESLEYAN UNIVERSITY, 50 WALBRIDGE RD., WEST HARTFORD, CT 06119, UNITED STATES	ACKERMAN, P.L., A THEORY OF ADULT INTELLECTUAL DEVELOPMENT: PERSONALITY, INTERESTS, AND KNOWLEDGE (1996) INTELLIGENCE, 22, PP. 227-257; ACKERMAN, P.L., BEIER, M.E., BOYLE, M.O., WORKING MEMORY AND INTELLIGENCE: THE SAME OR DIFFERENT CONSTRUCTSΑ (2005) PSYCHOLOGICAL BULLETIN, 131, PP. 30-60; ACKERMAN, P.L., HEGGESTAD, E.D., INTELLIGENCE, PERSONALITY, AND INTERESTS: EVIDENCE FOR OVERLAPPING TRAITS …	INTELLIGENCE	DIFFICULTIES IN TEACHING PSYCHOLOGY OWING TO POLITICAL SENSITIVITIES ARE DISCUSSED. JUSTIFICATIONS FOR TEACHING INTELLIGENCE TO DIVERSE AUDIENCES ARE CONSIDERED. AN IDIOSYNCRATIC SURVEY OF IMPORTANT LITERATURE IN THE FIELD IS PRESENTED LEADING TO SUGGESTIONS FOR POSSIBLE TOPICS TO BE CONSIDERED IN A COURSE ON INTELLIGENCE. © 2013 ELSEVIER INC.		NTLLD	BRODY, N.; WESLEYAN UNIVERSITY, 50 WALBRIDGE RD., WEST HARTFORD, CT 06119, UNITED STATES; EMAIL: NBRODY@WESLEYAN.EDU	ARTICLE	10.1016/j.intell.2013.08.005		01602896	INTELLIGENCE	ENGLISH	2	1	136-141		SCOPUS	A PLEA FOR THE TEACHING OF INTELLIGENCE: PERSONAL REFLECTIONS	https://www.scopus.com/inward/record.uri?eid=2-s2.0-84891665199&doi=10.1016%2fj.intell.2013.08.005&partnerID=40&md5=c8fb0bf57fe36d0f148fd555f719b1ae	42	2014	NA NA NA	INTELLIGENCE	WESLEYAN UNIVERSITY	NOTREPORTED;WESLEYAN UNIVERSITY;NOTREPORTED		BRODY N, 2014, INTELLIGENCE	BRODY N, 2014, INTELLIGENCE	ACKERMAN;ACKERMAN;ACKERMAN;BRADEN;BRODY;BRODY;1997 NEIGHBORHOOD POVERTY CONTEXT AND CONSEQUENCES FOR CHILDREN;1997 NEIGHBORHOOD POVERTY POLICY IMPLICATIONS IN STUDYING NEIGHBORHOODS;CAMPBELL;CAMPBELL;CARROLL;CATTELL;COLOMBO;CRONBACH;INTELLIGENCE;DEARY;DEARY;DEARY;DEARY;DICKENS;DUNCAN;ELLIOTT;FAGAN;FLYNN;2003;GUERTIN;HAIER;HUNT;HUNT;HUNT;JENSEN;JENSEN;JENSEN;JOHNSON;LUBINSKI;LYNN;MACINTOSH;MATARAZ…	INTELLIGENCE;PSYCHOLOGICAL BULLETIN;PSYCHOLOGICAL BULLETIN;DEAFNESS;THE SCIENTIFIC STUDY OF GENERAL INTELLIGENCE: TRIBUTE TO ARTHUR R. JENSEN;INTEGRATING THE MIND;NEIGHBORHOOD POVERTY: CONTEXT AND CONSEQUENCES FOR CHILDREN;NEIGHBORHOOD POVERTY: POLICY IMPLICATIONS IN STUDYING NEIGHBORHOODS;EXTENDING INTELLIGENCE: ENHANCEMENT AND NEW CONSTRUCTS;CHILD DEVELOPMENT;HUMAN COGNITIVE ABILITIES;ABILITIES…	USA	USA
23	BAKHIET SFA;HASEEB BWM;SEDDIEG IF;CHENG H;LYNN R	INTELLIGENCE; SEX DIFFERENCES; STANDARD PROGRESSIVE MATRICES; SUDAN	INTELLIGENCE; SEX DIFFERENCES; STANDARD PROGRESSIVE MATRICES; SUDAN	KING SAUD UNIVERSITY, RIYADH, SAUDI ARABIA; AL-IMAM AL-MAHDI UNIVERSITY, WHITE NILE STATE, SUDAN; DEPARTMENT OF CLINICAL, EDUCATIONAL AND HEALTH PSYCHOLOGY, UNIVERSITY COLLEGE LONDON, LONDON, WC1E 6BT, UNITED KINGDOM; UNIVERSITY OF ULSTER, COLERAINE, NORTHERN IRELAND, BT52 1SA, UNITED KINGDOM	ANDERSON, M., SEX DIFFERENCES IN GENERAL INTELLIGENCE (2004) THE OXFORD COMPANION TO THE MIND, , OXFORD UNIVERSITY PRESS, OXFORD, UK, R.L. GREGORY (ED.); ANKNEY, C.D., SEX DIFFERENCES IN RELATIVE RAIN SIZE: THE MISMEASURE OF WOMEN, TOO? (1992) INTELLIGENCE, 16, PP. 329-336; BARTHOLOMEW, D.J., (2004) MEASURING INTELLIGENCE: FACTS AND FALLACIES, , CAMBRIDGE UNIVERSITY PRESS, CAMBRIDGE; BRODY, N., (…	INTELLIGENCE	THE STANDARD PROGRESSIVE MATRICES (SPM) WAS ADMINISTERED TO A SAMPLE OF 7226 SCHOOL STUDENTS AGED 6 TO 18. YEARS IN SUDAN. THERE WERE NO STATISTICALLY SIGNIFICANT SEX DIFFERENCES BETWEEN THE TOTAL SCORES OF THE 6 TO 13. YEAR OLDS, BUT AMONG 14 TO 18. YEAR OLDS MALES OBTAINED HIGHER AVERAGE SCORES THAN FEMALES AND AMONG THE 16, 17 AND 18. YEARS OLDS THE AVERAGE MALE ADVANTAGE WAS 0.337. D, EQUIVAL…		NTLLD	BAKHIET, S.F.A.; KING SAUD UNIVERSITYSAUDI ARABIA	ARTICLE	10.1016/j.intell.2015.01.013	DEANSHIP OF SCIENTIFIC RESEARCH, KING SAUD UNIVERSITYDEANSHIP OF SCIENTIFIC RESEARCH, KING SAUD UNIVERSITY	01602896	INTELLIGENCE	ENGLISH	8		10-13	ELSEVIER LTD	SCOPUS	SEX DIFFERENCES ON RAVEN'S STANDARD PROGRESSIVE MATRICES AMONG 6 TO 18YEAR OLDS IN SUDAN	https://www.scopus.com/inward/record.uri?eid=2-s2.0-84922985912&doi=10.1016%2fj.intell.2015.01.013&partnerID=40&md5=0cbe6efd8ce80a246aeff9538f48e384	50	2015	THE AUTHORS ARE THANKFUL TO THE DEANSHIP OF SCIENTIFIC RESEARCH, COLLEGE OF EDUCATION RESEARCH CENTER AT KING SAUD UNIVERSITY FOR FUNDING THIS RESEARCH. NA NA	INTELLIGENCE	KING SAUD UNIVERSITY;AL-IMAM AL-MAHDI UNIVERSITY;UNIVERSITY COLLEGE LONDON;UNIVERSITY OF ULSTER	NOTREPORTED;KING SAUD UNIVERSITYSAUDI ARABIA		BAKHIET SFA, 2015, INTELLIGENCE	BAKHIET SFA, 2015, INTELLIGENCE-a	ANDERSON;ANKNEY;BARTHOLOMEW;BRODY;BURT;BUTTERWORTH;CATTELL;COLOM;DOLAN;EYSENCK;GEARY;HALPERN;HALPERN;HERRNSTEIN;HINES;HUTT;IRWING;JENSEN;LUBINSKI;LYNN;LYNN;LYNN;LYNN;LYNN;LYNN;MACCOBY;MACKINTOSH;MACKINTOSH;MACKINTOSH;PULLMANN;RAVEN;RUSHTON;SELIGMAN;SPEARMAN;TERMAN;VERNON	THE OXFORD COMPANION TO THE MIND;INTELLIGENCE;MEASURING INTELLIGENCE: FACTS AND FALLACIES;INTELLIGENCE;JOURNAL OF EXPERIMENTAL PEDAGOGY;THE MATHEMATICAL BRAIN;ABILITIES: THEIR STRUCTURE;PERSONALITY AND INDIVIDUAL DIFFERENCES;INTELLIGENCE;INTELLIGENCE: THE BATTLE FOR THE MIND: H.J. EYSENCK VERSUS LEON KAMIN;MALE;SEX DIFFERENCES IN COGNITIVE ABILITIES;SEX DIFFERENCES IN COGNITIVE ABILITIES;THE BELL…	SAUDI ARABIA;SUDAN;UNITED KINGDOM;UNITED KINGDOM
24	REN X;WANG T;SUN S;DENG M;SCHWEIZER K	INTELLIGENCE; PROCESSING SPEED; SPEEDED TESTING; WORKING MEMORY	INTELLIGENCE; PROCESSING SPEED; SPEEDED TESTING; WORKING MEMORY	SCHOOL OF EDUCATION, HUAZHONG UNIVERSITY OF SCIENCE & TECHNOLOGY, WUHAN, 430074, CHINA; DEPARTMENT OF PSYCHOLOGY, ZHEJIANG UNIVERSITY, HANGZHOU, 310000, CHINA; DEPARTMENT OF CHILD REHABILITATION, WUHAN MENTAL HEALTH CENTER, WUHAN, 430074, CHINA; DEPARTMENT OF PSYCHOLOGY, GOETHE UNIVERSITY FRANKFURT, FRANKFURT A. M., 60054, GERMANY	BYRNE, B.M., USING MULTITRAIT-MULTIMETHOD ANALYSES IN TESTING FOR EVIDENCE OF CONSTRUCT VALIDITY (2016) PRINCIPLES AND METHODS OF TEST CONSTRUCTION: STANDARDS AND RECENT ADVANCEMENTS, PP. 247-271. , K. SCHWEIZER C. DISTEFANO HOGREFE GOTTINGEN, GERMANY; CANIVEZ, G.L., BIFACTOR MODELING IN CONSTRUCT VALIDATION OF MULTIFACTORED TESTS: IMPLICATIONS FOR UNDERSTANDING MULTIDIMENSIONAL CONSTRUCTS AND TE…	INTELLIGENCE	THIS PAPER REPORTS AN INVESTIGATION OF WHETHER DATA ON INTELLIGENCE OBTAINED BY SPEEDED TESTING HAVE TO BE REPRESENTED IN CONFIRMATORY FACTOR ANALYSIS (CFA) BY AN ADDITIONAL FACTOR BESIDES THE ABILITY FACTOR, AND WHETHER THE ADDITIONAL FACTOR CAN BE IDENTIFIED AS A SPEED FACTOR. THE PAPER FURTHER EXAMINED WHETHER THE HYPOTHESIZED SPEED FACTOR INFLUENCES THE RELATIONSHIP BETWEEN INTELLIGENCE AND W…		NTLLD	REN, X.; SCHOOL OF EDUCATION, CHINA; EMAIL: RENXZ@HUST.EDU.CN	ARTICLE	10.1016/j.intell.2017.11.004		01602896	INTELLIGENCE	ENGLISH	17		64-71	ELSEVIER LTD	SCOPUS	SPEEDED TESTING IN THE ASSESSMENT OF INTELLIGENCE GIVES RISE TO A SPEED FACTOR	https://www.scopus.com/inward/record.uri?eid=2-s2.0-85034013537&doi=10.1016%2fj.intell.2017.11.004&partnerID=40&md5=d060bc779df7392127d507393cfbcd5c	66	2018	THIS WORK WAS SUPPORTED BY THE NATIONAL EDUCATION SCIENCE PROGRAM OF CHINA (GRANT NO. CBA150153 ). NA NA	INTELLIGENCE	HUAZHONG UNIVERSITY OF SCIENCE AND TECHNOLOGY;ZHEJIANG UNIVERSITY;WUHAN MENTAL HEALTH CENTER;GOETHE UNIVERSITY FRANKFURT	NOTREPORTED;SCHOOL OF EDUCATION;NOTREPORTED		REN X, 2018, INTELLIGENCE	REN X, 2018, INTELLIGENCE	BYRNE;CANIVEZ;CARPENTER;CHUDERSKI;CHUDERSKI;COLOM;COYLE;DE JONG;ENGLE;ESTRADA;FERNANDEZ;GRAHAM;GULLIKSEN;HAMBLETON;HORN;HUIZINGA;JENSEN;JÖRESKOG;JÖRESKOG;KANE;KLINE;KNOWLES;LU;MCGREW;MIYAKE;MIYAKE;MUST;MUTHÉN;NUNNALLY;RAVEN;REDICK;REN;REN;REN;ROBERTS;SALTHOUSE;SCHMIEDEK;SCHWEIZER;SCHWEIZER;STROOP;SÜß;THOMAS;UNSWORTH;VAN DER LINDEN;WILHELM	PRINCIPLES AND METHODS OF TEST CONSTRUCTION: STANDARDS AND RECENT ADVANCEMENTS;PRINCIPLES AND METHODS OF TEST CONSTRUCTION: STANDARDS AND RECENT ADVANCEMENTS;PSYCHOLOGICAL REVIEW;INTELLIGENCE;PERSONALITY AND INDIVIDUAL DIFFERENCES;PERSONALITY AND INDIVIDUAL DIFFERENCES;INTELLIGENCE;JOURNAL OF EDUCATIONAL PSYCHOLOGY;JOURNAL OF EXPERIMENTAL PSYCHOLOGY: GENERAL;INTELLIGENCE;INTELLIGENCE;EDUCATIONAL …	CHINA;CHINA;CHINA;GERMANY	CHINA
25	PESTA BJ;MCDANIEL MA	INTELLIGENCE; PRESIDENTIAL ELECTIONS; RACE; RED-STATES/BLUE-STATES; WELL-BEING	INTELLIGENCE; PRESIDENTIAL ELECTIONS; RACE; RED-STATES/BLUE-STATES; WELL-BEING	CLEVELAND STATE UNIVERSITY, OH, UNITED STATES; VIRGINIA COMMONWEALTH UNIVERSITY, VA, UNITED STATES	ALTEMEYER, B., (1981) RIGHT-WING AUTHORITARIANISM, , UNIVERSITY OF MANITOBA PRESS, WINNIPEG, CANADA; COHEN, J., COHEN, P., (1983) APPLIED MULTIPLE REGRESSION/CORRELATION ANALYSES FOR THE BEHAVIORAL SCIENCES, , ERLBAUM, HILLSDALE, NJ; HTTP://WWW.DEBATES.ORG/INDEX.PHP?PAGE=OCTOBER-28-1980-DEBATE-TRANSCRIPT, COMMISSION ON PRESIDENTIAL DEBATES, RETRIEVED AUGUST 1ST, 2013; DEARY, I., BATTY, D., GALE, …	INTELLIGENCE	WE REPORT STATE-LEVEL RELATIONSHIPS BETWEEN MEASURES OF WELL-BEING (E.G., IQ, INCOME) AND RACIAL MINORITY COMPOSITION AS PREDICTORS OF THIS CENTURY'S U.S. PRESIDENTIAL ELECTION OUTCOMES. IN BIVARIATE ANALYSES, RACE ONLY WEAKLY PREDICTED VOTES CAST FOR DEMOCRATS. INSTEAD, LARGE MUTUAL SUPPRESSION EFFECTS EXISTED BETWEEN RACIAL COMPOSITION AND WELL-BEING. FOR EXAMPLE, WHEN RACE APPEARED IN THE REGR…		NTLLD	PESTA, B.J.; CLEVELAND STATE UNIVERSITY, 2121 EUCLID AVENUE, CLEVELAND, OH 44115, UNITED STATES; EMAIL: B.PESTA@CSUOHIO.EDU	ARTICLE	10.1016/j.intell.2013.11.006		01602896	INTELLIGENCE	ENGLISH	14	1	107-114		SCOPUS	STATE IQ, WELL-BEING AND RACIAL COMPOSITION AS PREDICTORS OF U.S. PRESIDENTIAL ELECTION OUTCOMES	https://www.scopus.com/inward/record.uri?eid=2-s2.0-84890325974&doi=10.1016%2fj.intell.2013.11.006&partnerID=40&md5=bb0445f0ac7927eb45696b9f03eccb5c	42	2014	NA NA NA	INTELLIGENCE	CLEVELAND STATE UNIVERSITY;VIRGINIA COMMONWEALTH UNIVERSITY	NOTREPORTED;CLEVELAND STATE UNIVERSITY;NOTREPORTED		PESTA BJ, 2014, INTELLIGENCE	PESTA BJ, 2014, INTELLIGENCE-a	ALTEMEYER;COHEN;HTTPWWWDEBATESORGINDEXPHPPAGEOCTOBER281980DEBATETRANSCRIPT;DEARY;GELMAN;HAUSER;HEAVEN;HENRY;JENSEN;KEMMELMIERE;LAYTHE;LYNN;MAVOR;MCDANIEL;NYBORG;2001 THE WELLBEING OF NATIONS THE ROLE OF HUMAN AND SOCIAL CAPITAL;PANDEY;PESTA;PESTA;PESTA;LATINO VOTERS IN THE 2012 ELECTION;PRATTO;RENTFROW;RINDERMANN;ROBINSON;SCHOON;WERE NOT GENERATING ENOUGH ANGRY WHITE GUYS TO STAY IN BUSINESS FOR …	RIGHT-WING AUTHORITARIANISM;APPLIED MULTIPLE REGRESSION/CORRELATION ANALYSES FOR THE BEHAVIORAL SCIENCES;HTTP://WWW.DEBATES.ORG/INDEX.PHP?PAGE=OCTOBER-28-1980-DEBATE-TRANSCRIPT;INTELLIGENCE;RED STATE;SOCIAL SCIENCE RESEARCH;INTELLIGENCE;THE G FACTOR: THE SCIENCE OF MENTAL ABILITY;PERSONALITY AND INDIVIDUAL DIFFERENCES;JOURNAL FOR THE SCIENTIFIC STUDY OF RELIGION;INTELLIGENCE;PERSONALITY AND INDIV…	USA;USA	USA
26	MOSING MA;VERWEIJ KJH;MADISON G;ULLÉN F	INTELLIGENCE; PERCEPTION; RHYTHM; TAPPING; TIMING; TWIN	INTELLIGENCE; PERCEPTION; RHYTHM; TAPPING; TIMING; TWIN	DEPARTMENT OF NEUROSCIENCE, KAROLINSKA INSTITUTET, STOCKHOLM, SE-171 77, SWEDEN; DEPARTMENT OF GENETIC EPIDEMIOLOGY AND BIOSTATISTICS, KAROLINSKA INSTITUTET, STOCKHOLM, SE-171 77, SWEDEN; DEPARTMENT OF PSYCHOLOGY, UMEÅ UNIVERSITY, UMEÅ, SE-901 87, SWEDEN	BAARÉ, W.F.C., POL, H.E.H., BOOMSMA, D.I., POSTHUMA, D., DE GEUS, E.J.C., SCHNACK, H.G., KAHN, R.S., QUANTITATIVE GENETIC MODELING OF VARIATION IN HUMAN BRAIN MORPHOLOGY (2001) CEREBRAL CORTEX, 11 (9), PP. 816-824; BATES, T.C., AUDITORY INSPECTION TIME AND INTELLIGENCE (2005) PERSONALITY AND INDIVIDUAL DIFFERENCES, 38 (1), PP. 115-127; BAUMANN, O., BORRA, R.J., BOWER, J.M., CULLEN, K.E., HABAS, C…	INTELLIGENCE	PSYCHOMETRIC INTELLIGENCE CORRELATES WITH PERFORMANCE ON A WIDE RANGE OF SENSORY AND MOTOR TASKS THAT INVOLVE PROCESSING OF TEMPORAL INFORMATION IN THE MILLISECOND-SECOND RANGE. FOR SOME TIMING TASKS, E.G. REACTION TIME AND DISCRIMINATION OF TEMPORAL STIMULI IN WORKING MEMORY, THE ASSOCIATIONS WITH INTELLIGENCE ARE LIKELY TO INVOLVE TOP-DOWN MECHANISMS SUCH AS ATTENTION. HOWEVER, STUDIES ON REPET…		NTLLD	ULLÉN, F.; DEPARTMENT OF NEUROSCIENCE, SWEDEN; EMAIL: FREDRIK.ULLEN@KI.SE	ARTICLE	10.1016/j.intell.2016.04.002	RIKSBANKENS JUBILEUMSFONDRIKSBANKENS JUBILEUMSFOND, RJ, M11-0451:1	01602896	INTELLIGENCE	ENGLISH	15		33-40	ELSEVIER LTD	SCOPUS	THE GENETIC ARCHITECTURE OF CORRELATIONS BETWEEN PERCEPTUAL TIMING, MOTOR TIMING, AND INTELLIGENCE	https://www.scopus.com/inward/record.uri?eid=2-s2.0-84963957962&doi=10.1016%2fj.intell.2016.04.002&partnerID=40&md5=b02e4be0b267774f063ba05f7cc4d16e	57	2016	THE PRESENT WORK WAS SUPPORTED BY THE BANK OF SWEDEN TERCENTENARY FOUNDATION ( M11-0451:1 ) AND THE SVEN AND DAGMAR SALÉN FOUNDATION . WE WOULD ALSO LIKE TO THANK THE SWEDISH TWINS FOR THEIR PARTICIPATION. NA NA	INTELLIGENCE	KAROLINSKA INSTITUTET;KAROLINSKA INSTITUTET;UMEÅ UNIVERSITY	NOTREPORTED;DEPARTMENT OF NEUROSCIENCE;NOTREPORTED		MOSING MA, 2016, INTELLIGENCE	MOSING MA, 2016, INTELLIGENCE	BAARÉ;BATES;BAUMANN;BEAUJEAN;BENGTSSON;BOHLKEN;BOLOGNINI;BURNS;BURNS;CHEN;CHORLIAN;COYLE;DEARY;FORMANN;FOX;FRANCKS;FRANZ;GOLDBERG;GRUDNIK;GUR;HAIER;HALDEMANN;HAYASHI;HELMBOLD;HOLM;IVRY;JENSEN;JOHNSON;KAMPA;KARABANOV;KEELE;KEELE;KRANZLER;LEE;LEE;LEE;LEWIS;LI;LICHTENSTEIN;LICHTENSTEIN;LUCE;LUCIANO;LUCIANO;LUCIANO;LYNN;MADISON;MADISON;MAGNUSSON;MCGREW;MOSING;MOSING;NARR;NEALE;NEALE;NETTELBECK;NEUBAU…	CEREBRAL CORTEX;PERSONALITY AND INDIVIDUAL DIFFERENCES;CEREBELLUM;INTELLIGENCE;CORTEX;HUMAN BRAIN MAPPING;JOURNAL OF COGNITIVE NEUROSCIENCE;INTELLIGENCE;PERSONALITY AND INDIVIDUAL DIFFERENCES;CEREBRAL CORTEX;BIOLOGICAL PSYCHOLOGY;INTELLIGENCE;INTELLIGENCE;WIENER MATRIZEN TEST VIENNA MATRICES TEST: EIN RASCH-SKALIERTER SPRACHFREIER INTELLIGENZTEST;NATURE;AMERICAN JOURNAL OF PSYCHIATRY;JOURNAL OF M…	SWEDEN;SWEDEN;SWEDEN	SWEDEN
27	GIGNAC GE;BARTULOVICH A;SALLEO E	INTELLIGENCE; MOTIVATION; TESTING; VALIDITY	INTELLIGENCE; MOTIVATION; TESTING; VALIDITY	UNIVERSITY OF WESTERN AUSTRALIA, AUSTRALIA	ALLPORT, G.W., CONCEPTS OF TRAIT AND PERSONALITY (1927) PSYCHOLOGICAL BULLETIN, 24, PP. 284-293; AN, K.Y., KAPLOUN, K., ERDODI, L.A., ABEARE, C.A., PERFORMANCE VALIDITY IN UNDERGRADUATE RESEARCH PARTICIPANTS: A COMPARISON OF FAILURE RATES ACROSS TESTS AND CUTOFFS (2017) THE CLINICAL NEUROPSYCHOLOGIST, 31 (1), PP. 193-206; AN, K.Y., ZAKZANIS, K.K., JOORDENS, S., CONDUCTING RESEARCH WITH NON-CLINIC…	INTELLIGENCE	INTELLIGENCE TESTS ARE ASSUMED TO REQUIRE MAXIMAL EFFORT ON THE PART OF THE EXAMINEE. HOWEVER, THE DEGREE TO WHICH UNDERGRADUATE FIRST-YEAR PSYCHOLOGY VOLUNTEERS, A COMMONLY USED SOURCE OF PARTICIPANTS IN LOW-STAKES RESEARCH, MAY BE MOTIVATED TO COMPLETE A BATTERY OF INTELLIGENCE TESTS HAS NOT YET BEEN TESTED. FURTHERMORE, THE ASSUMPTION IMPLIES THAT THE ASSOCIATION BETWEEN TEST-TAKING MOTIVATION…		NTLLD	GIGNAC, G.E.; SCHOOL OF PSYCHOLOGY, 35 STIRLING HIGHWAY, AUSTRALIA; EMAIL: GILLES.GIGNAC@UWA.EDU.AU	ARTICLE	10.1016/j.intell.2019.04.007		01602896	INTELLIGENCE	ENGLISH	4		73-84	ELSEVIER LTD	SCOPUS	MAXIMUM EFFORT MAY NOT BE REQUIRED FOR VALID INTELLIGENCE TEST SCORE INTERPRETATIONS	https://www.scopus.com/inward/record.uri?eid=2-s2.0-85065147577&doi=10.1016%2fj.intell.2019.04.007&partnerID=40&md5=543be1b1eda69a7b4215daa07332f2e8	75	2019	NA NA NA	INTELLIGENCE	UNIVERSITY OF WESTERN AUSTRALIA	NOTREPORTED;SCHOOL OF PSYCHOLOGY;NOTREPORTED		GIGNAC GE, 2019, INTELLIGENCE	GIGNAC GE, 2019, INTELLIGENCE	ALLPORT;AN;AN;ARNETT;ARVEY;ASHTON;BONNER;BOONE;BORGHANS;BROPHY;BUSS;CHAN;CHERNICK;COHEN;COHEN;CRONBACH;VAN CUTSEM;DECI;DEMARS;DERIGHT;DOVIS;DUCKWORTH;DUDEK;EKLÖF;ESTRADA;EVANS;FOSTER;FREUND;GERWING;GIGNAC;GIGNAC;GIGNAC;GIGNAC;GIGNAC;GIGNAC;HAWKINS;HERTZOG;HOAGLIN;HOFFMANN;HONG;HOPFENBECK;HORST;HUMPHREYS;JACOBY;KRETZSCHMAR;LARSEN;LEE;LUMSDEN;MARTIN;MATTHEWS;MITCHELL;OATLEY;OEI;PAULHUS;PENK;PENK;PO…	PSYCHOLOGICAL BULLETIN;THE CLINICAL NEUROPSYCHOLOGIST;ARCHIVES OF CLINICAL NEUROPSYCHOLOGY;AMERICAN PSYCHOLOGIST;PERSONNEL PSYCHOLOGY;JOURNAL OF PERSONALITY ASSESSMENT;ACCOUNTING;BOONE;ECONOMIC INQUIRY;TALKS TO TEACHERS;JOURNAL OF PERSONALITY AND SOCIAL PSYCHOLOGY;JOURNAL OF APPLIED PSYCHOLOGY;CHERNICK;PSYCHOLOGICAL BULLETIN;JOURNAL OF PERSONALITY AND SOCIAL PSYCHOLOGY;CRONBACH;SPORTS MEDICINE;DE…	AUSTRALIA	AUSTRALIA
28	HANNON B	INTELLIGENCE; METACOGNITIVE AWARENESS; SAT; TEST ANXIETY	INTELLIGENCE; METACOGNITIVE AWARENESS; SAT; TEST ANXIETY	TEXAS A & M UNIVERSITY-KINGSVILLE, UNITED STATES	ARTHUR, W., DAY, D.V., DEVELOPMENT OF A SHORT FORM FOR THE RAVEN'S ADVANCED PROGRESSIVE MATRICES TEST (1994) EDUCATIONAL AND PSYCHOLOGICAL MEASUREMENT, 54, PP. 394-403; ASHCRAFT, M.H., KRAUSE, J.A., WORKING MEMORY, MATH PERFORMANCE, AND MATH ANXIETY (2007) PSYCHONOMIC BULLETIN AND REVIEW, 14, PP. 243-248; BEAUJEAN, A.A., FIRMIN, M.W., KNOOP, A.J., MICCHONSKI, J.D., BERRY, T.P., LOWRIE, R.E., VALI…	INTELLIGENCE	THIS STUDY COMPARED TWO VIEWS THAT DIFFER ABOUT THE COMPOSITION OF THE SAT: ONE VIEW THAT PROPOSES BOTH GENERAL INTELLIGENCE AND NON-GENERAL INTELLIGENCE FACTORS PREDICT SAT, SAT-V, AND SAT-M PERFORMANCE AND A SECOND VIEW THAT PROPOSES THAT JUST A GENERAL INTELLIGENCE FACTOR OR “G” PREDICTS SAT, SAT-V, AND SAT-M PERFORMANCE. THE RESULTS SUGGESTED THAT STRUCTURAL EQUATION MODELS (I.E., SEMS) THAT …		NTLLD	HANNON, B.; DEPARTMENT OF PSYCHOLOGY AND SOCIOLOGY, MSC 177, 700 UNIVERSITY BLVD., UNITED STATES; EMAIL: BRENDA.HANNON@TAMUK.EDU	ARTICLE	10.1016/j.intell.2016.07.002	TEXAS A AND M UNIVERSITYTEXAS A AND M UNIVERSITY, TAMU	01602896	INTELLIGENCE	ENGLISH	9		51-63	ELSEVIER LTD	SCOPUS	GENERAL AND NON-GENERAL INTELLIGENCE FACTORS SIMULTANEOUSLY INFLUENCE SAT, SAT-V, AND SAT-M PERFORMANCE	https://www.scopus.com/inward/record.uri?eid=2-s2.0-84995593503&doi=10.1016%2fj.intell.2016.07.002&partnerID=40&md5=e12e114f17023c1b4b4d0717547ae679	59	2016	THIS RESEARCH WAS PARTIALLY FUNDED BY A RESEARCH AWARD GRANTED TO DR. BRENDA HANNON BY TEXAS A& M UNIVERSITY - KINGSVILLE. NA NA	INTELLIGENCE	TEXAS A AND M UNIVERSITY-KINGSVILLE	NOTREPORTED;NOTDECLARED;NOTREPORTED		HANNON B, 2016, INTELLIGENCE	HANNON B, 2016, INTELLIGENCE	ARTHUR;ASHCRAFT;BEAUJEAN;BORS;BROWNE;BURTON;CASSADY;CATTELL;CATTELL;CATTELL;CLINEDINST;CLOUD;DANEMAN;DANEMAN;DANEMAN;DANEMAN;DEARY;DEARY;DETTERMAN;ELLIOT;ELLIOT;ENGLE;FREY;GIGNAC;GOTTFREDSON;HANNON;HANNON;HANNON;HANNON;HANNON;HANNON;HANNON;HANNON;HANNON;HANNON;HANNON;HEMBREE;HIGGINS;HORN;HU;JENSON;JÖRESKOG;JÖRESKOG;KLINE;KOENIG;KYLLONEN;LEMANN;MCILLROY;OBERAUER;RAVEN;ROHDE;RUKAVINA;SARASON;SCHOMM…	EDUCATIONAL AND PSYCHOLOGICAL MEASUREMENT;PSYCHONOMIC BULLETIN AND REVIEW;PERSONALITY AND INDIVIDUAL DIFFERENCES;EDUCATIONAL AND PSYCHOLOGICAL MEASUREMENT;TESTING STRUCTURE EQUATION MODELS;READING PSYCHOLOGY;CONTEMPORARY EDUCATIONAL PSYCHOLOGY;CATTELL;CATTELL;CATTELL;CLINEDINST;TIME;JOURNAL OF VERBAL LEARNING AND VERBAL BEHAVIOUR;JOURNAL OF EXPERIMENTAL PSYCHOLOGY: GENERAL;THE COGNITIVE NEUROSCIE…	USA	USA
29	SCHUBERT AL	INTELLIGENCE; META-ANALYSIS; WORST PERFORMANCE RULE	INTELLIGENCE; META-ANALYSIS; WORST PERFORMANCE RULE	INSTITUTE OF PSYCHOLOGY, HEIDELBERG UNIVERSITY, HEIDELBERG, GERMANY	ADAM, K.C.S., MANCE, I., FUKUDA, K., VOGEL, E.K., THE CONTRIBUTION OF ATTENTIONAL LAPSES TO INDIVIDUAL DIFFERENCES IN VISUAL WORKING MEMORY CAPACITY (2015) JOURNAL OF COGNITIVE NEUROSCIENCE, 27, PP. 1601-1616; BAUMEISTER, A.A., KELLAS, G., REACTION TIME AND MENTAL RETARDATION (1968) INTERNATIONAL REVIEW OF RESEARCH IN MENTAL RETARDATION, 3, PP. 163-193. , N.R. ELLIS; BLUM, D., HOLLING, H., SPEARM…	INTELLIGENCE	THE WORST PERFORMANCE RULE (WPR) DESCRIBES THE PHENOMENON THAT INDIVIDUALS' SLOWEST RESPONSES IN A TASK ARE MORE PREDICTIVE OF THEIR INTELLIGENCE THAN THEIR FASTEST OR AVERAGE RESPONSES. BECAUSE THE WPR SUPPOSEDLY AMPLIFIES IN HEAVILY G-LOADED TASKS AND IN SAMPLES WHOSE COGNITIVE ABILITIES FACTOR STRUCTURE IS DOMINATED BY A STRONG G-FACTOR, IT HAS BEEN SUGGESTED THAT WHATEVER MECHANISM IS GIVING …		NTLLD		REVIEW	10.1016/j.intell.2019.02.003	DEUTSCHE FORSCHUNGSGEMEINSCHAFTDEUTSCHE FORSCHUNGSGEMEINSCHAFT, DFG, SCHU 3266/1-1	01602896	INTELLIGENCE	ENGLISH	14		88-100	ELSEVIER LTD	SCOPUS	A META-ANALYSIS OF THE WORST PERFORMANCE RULE	https://www.scopus.com/inward/record.uri?eid=2-s2.0-85061907658&doi=10.1016%2fj.intell.2019.02.003&partnerID=40&md5=effe308221ac368493d810c3ce4870d9	73	2019	I THANK ANY AUTHORS WHO PROVIDED ADDITIONAL INFORMATION REGARDING THEIR STUDIES INCLUDED IN THIS META-ANALYSIS. IN ADDITION, MY GRATITUDE GOES TO ALL MEMBERS OF THE SECTION OF PERSONALITY RESEARCH AT HEIDELBERG UNIVERSITY AND TO NICLAS KUPER FOR HELPFUL COMMENTS ON AN EARLIER VERSION OF THIS MANUSCRIPT. MOREOVER, I AM GRATEFUL TO GIDON T. FRISCHKORN, LARISSA KUNOFF, AND CHRISTOPH LÖFFLER FOR THEI…	INTELLIGENCE	HEIDELBERG UNIVERSITY	HEIDELBERG UNIVERSITY		SCHUBERT AL, 2019, INTELLIGENCE	SCHUBERT AL, 2019, INTELLIGENCE	ADAM;BAUMEISTER;BLUM;CARROLL;COYLE;COYLE;COYLE;COYLE;DIAMOND;DIASCRO;DOEBLER;DUTILH;FERNANDEZ;FRISCHKORN;FRISCHKORN;HEDGE;HIGGINS;JENSEN;KANE;KIEVIT;KONSTANTOPOULOS;KOVACS;KRANZLER;LARSON;LEITE;LÖFFLER;MACASKILL;MADISON;MAYLOR;MCVAY;MOHER;NAKAGAWA;POSTHUMA;RAMMSAYER;RATCLIFF;RATCLIFF;RATCLIFF;VAN RAVENZWAAIJ;SALTHOUSE;SALTHOUSE;SAVILLE;SCHMIEDEK;SCHMITZ;SCHMITZ;SCHÖNBRODT;SCHUBERT;SCHUBERT;SCHUBE…	JOURNAL OF COGNITIVE NEUROSCIENCE;INTERNATIONAL REVIEW OF RESEARCH IN MENTAL RETARDATION;INTELLIGENCE;CARROLL;JOURNAL OF INTELLIGENCE;INTELLIGENCE;INTELLIGENCE;INTELLIGENCE;ANNUAL REVIEW OF PSYCHOLOGY;PERSONALITY AND INDIVIDUAL DIFFERENCES;LEARNING AND INDIVIDUAL DIFFERENCES;ATTENTION;INTELLIGENCE;JOURNAL OF INTELLIGENCE;JOURNAL OF INTELLIGENCE;BEHAVIOR RESEARCH METHODS;BMJ;A MODEL FOR INTELLIGEN…	GERMANY
30	ROTH B;BECKER N;ROMEYKE S;SCHÄFER S;DOMNICK F;SPINATH FM	INTELLIGENCE; META-ANALYSIS; SCHOOL ACADEMIC ACHIEVEMENT; SCHOOL GRADES	INTELLIGENCE; META-ANALYSIS; SCHOOL ACHIEVEMENT; SCHOOL GRADES	SAARLAND UNIVERSITY, CAMPUS A1 3, SAARBRÜCKEN, 66123, GERMANY	ADKINS, D.C., THE EFFICIENCY OF CERTAIN INTELLIGENCE TESTS IN PREDICTING SCHOLARSHIP SCORES (1937) JOURNAL OF EDUCATIONAL PSYCHOLOGY, 28 (2), PP. 129-134; AGNOLI, S., MANCINI, G., POZZOLI, T., BALDARO, B., RUSSO, P.M., SURCINELLI, P., THE INTERACTION BETWEEN EMOTIONAL INTELLIGENCE AND COGNITIVE ABILITY IN PREDICTING SCHOLASTIC PERFORMANCE IN SCHOOL-AGED CHILDREN (2012) PERSONALITY AND INDIVIDUAL …	INTELLIGENCE	INTELLIGENCE IS CONSIDERED AS THE STRONGEST PREDICTOR OF SCHOLASTIC ACHIEVEMENT. RESEARCH AS WELL AS EDUCATIONAL POLICY AND THE SOCIETY AS A WHOLE ARE DEEPLY INTERESTED IN ITS ROLE AS A PREREQUISITE FOR SCHOLASTIC SUCCESS. THE PRESENT STUDY INVESTIGATED THE POPULATION CORRELATION BETWEEN STANDARDIZED INTELLIGENCE TESTS AND SCHOOL GRADES EMPLOYING PSYCHOMETRIC META-ANALYSIS (HUNTER AND SCHMIDT, 20…		NTLLD	ROTH, B.; DEPARTMENT OF PSYCHOLOGY, SAARLAND UNIVERSITY, CAMPUS A1 3, GERMANY	ARTICLE	10.1016/j.intell.2015.09.002		01602896	INTELLIGENCE	ENGLISH	255		118-137	ELSEVIER LTD	SCOPUS	INTELLIGENCE AND SCHOOL GRADES: A META-ANALYSIS	https://www.scopus.com/inward/record.uri?eid=2-s2.0-84944269608&doi=10.1016%2fj.intell.2015.09.002&partnerID=40&md5=4d9f8058c3d68e2a5f12fa8d2ece4da7	53	2015	NA NA NA	INTELLIGENCE	SAARLAND UNIVERSITY	NOTREPORTED;SAARLAND UNIVERSITY		ROTH B, 2015, INTELLIGENCE	ROTH B, 2015, INTELLIGENCE	ADKINS;AGNOLI;ALGHAMRI;ALLANA;ALMQUIST;AMES;ARTHUR;ASWAL;AXELSSON;BARTON;BATEY;BECKETT;BENNETT;BIPP;BLÖSCHL;BLUE;BOSE;BOUFFARD;BOULANGER;BOULONDÍAZ;BOWERS;2002 BRICKENKAMP HANDBUCH PSYCHOLOGISCHER UND PÄDAGOGISCHER TESTS;BRATKO;1997 HANDBUCH PSYCHOLOGISCHER UND PÄDAGOGISCHER TESTS;BRODY;BRUCKS;UNPUBLISHED DOCTORAL DISSERTATION;BRUNNER;BURGERT;CALVIN;CARTER;CHAMORROPREMUZIC;CHAMORROPREMUZIC;COCKIN…	JOURNAL OF EDUCATIONAL PSYCHOLOGY;PERSONALITY AND INDIVIDUAL DIFFERENCES;UNIVERSITY OF PUNE;A REVIEW OF PRIVATE SCHOOLS IN DUBAI REGARDING THE GIFTED AND TALENTED (UNPUBLISHED DOCTORAL DISSERTATION).;ADVANCES IN LIFE COURSE RESEARCH;JOURNAL OF EDUCATIONAL PSYCHOLOGY;CONDUCTING META-ANALYSIS USING SAS;PSYCHOLINGUA;INTERNATIONAL JOURNAL OF LIFELONG EDUCATION;PERSONALITY;GENETIC;MONOGRAPHS OF THE SO…	GERMANY	GERMANY
31	EULER MJ;MCKINNEY TL;SCHRYVER HM;OKABE H	INTELLIGENCE; MENTAL CHRONOMETRY; P200; P300; UNCERTAINTY	INTELLIGENCE; MENTAL CHRONOMETRY; P200; P300; UNCERTAINTY	DEPARTMENT OF PSYCHOLOGY, UNIVERSITY OF UTAH, 380 S. 1530 E. BEHS 502, SALT LAKE CITY, UT 84112, UNITED STATES	ACTON, G.S., SCHROEDER, D.H., SENSORY DISCRIMINATION AS RELATED TO GENERAL INTELLIGENCE (2001) INTELLIGENCE, 29 (3), PP. 263-271; ALCORN, M.B., MORRIS, G.L., P300 CORRELATES OF INSPECTION TIME (1996) PERSONALITY AND INDIVIDUAL DIFFERENCES, 20 (5), PP. 619-627; BAR, M., PREDICTIONS: A UNIVERSAL PRINCIPLE IN THE OPERATION OF THE HUMAN BRAIN (2009) PHILOSOPHICAL TRANSACTIONS OF THE ROYAL SOCIETY OF …	INTELLIGENCE	RELATIVELY LITTLE IS KNOWN ABOUT THE DYNAMIC NEURAL PROCESSES MOST CRITICAL TO CHRONOMETRIC EFFECTS, AND THE WAYS IN WHICH TASK DEMANDS INFLUENCE THEIR VARIOUS CONTRIBUTIONS TO INTELLIGENCE. THE PRESENT STUDY (N = 111) USED THE HICK PARADIGM TO MEASURE THE EFFECTS OF TASK COMPLEXITY ON DECISION TIME (DT) AND EVENT-RELATED POTENTIALS (ERPS), AND ON THEIR RELATIONS IN TURN WITH IQ. THE SURFACE LAPL…		NTLLD	EULER, M.J.; DEPARTMENT OF PSYCHOLOGY, 380 S. 1530 E. BEHS 502, UNITED STATES; EMAIL: MATT.EULER@PSYCH.UTAH.EDU	ARTICLE	10.1016/j.intell.2017.08.003		01602896	INTELLIGENCE	ENGLISH	18		1-10	ELSEVIER LTD	SCOPUS	ERP CORRELATES OF THE DECISION TIME-IQ RELATIONSHIP: THE ROLE OF COMPLEXITY IN TASK- AND BRAIN-IQ EFFECTS	https://www.scopus.com/inward/record.uri?eid=2-s2.0-85033720487&doi=10.1016%2fj.intell.2017.08.003&partnerID=40&md5=4b3f083e2ff5222eb75f00e2cca23079	65	2017	NA NA NA	INTELLIGENCE	UNIVERSITY OF UTAH	NOTREPORTED;NOTREPORTED;NOTREPORTED		EULER MJ, 2017, INTELLIGENCE	EULER MJ, 2017, INTELLIGENCE	ACTON;ALCORN;BAR;BASTEN;BAZANA;BEAUCHAMP;BENSON;BRUMBACK;BURNS;BURT;CARROLL;CARYL;CAVANAGH;CLARK;CLARK;COHEN;DEARY;DEARY;DEARY;DEARY;DELORME;DETTERMAN;DIEN;DUNCAN;EULER;EULER;FOX;FREUNBERGER;FRISTON;FRISTON;GARCIALARREA;GLÄSCHER;GOTTFREDSON;GRUDNIK;HAIER;HANSELL;HICK;HILL;HOHWY;HOULIHAN;HOULIHAN;JAUŠOVEC;JEMEL;JENSEN;JENSEN;JENSEN;JUNG;KAYSER;KAYSER;KAYSER;KAYSER;KOK;KOK;KOLOSSA;LIU;LUCK;MATSUDA;…	INTELLIGENCE;PERSONALITY AND INDIVIDUAL DIFFERENCES;PHILOSOPHICAL TRANSACTIONS OF THE ROYAL SOCIETY OF LONDON B: BIOLOGICAL SCIENCES;INTELLIGENCE;JOURNAL OF PERSONALITY AND SOCIAL PSYCHOLOGY;INTELLIGENCE;PSYCHOLOGICAL ASSESSMENT;NEUROREPORT;PERSONALITY AND INDIVIDUAL DIFFERENCES;BRITISH JOURNAL OF PSYCHOLOGY;CARROLL;INTELLIGENCE;PSYCHOPHYSIOLOGY;THE BEHAVIORAL AND BRAIN SCIENCES;CLARK;COHEN;OXFOR…	USA	USA
32	ILIESCU D;ILIE A;ISPAS D;DOBREAN A;CLINCIU AI	INTELLIGENCE; MEAN SCORES; SEX DIFFERENCES; VARIANCE	INTELLIGENCE; MEAN SCORES; SEX DIFFERENCES; VARIANCE	UNIVERSITY OF BUCHAREST, ROMANIA; ILLINOIS STATE UNIVERSITY, UNITED STATES; BABES-BOLYAI UNIVERSITY, ROMANIA; TRANSILVANIA UNIVERSITY, ROMANIA	BAKHIET, S.F.A., HASEEB, B.W.M., SEDDIEG, I.F., CHENG, H., SEX DIFFERENCES ON RAVEN'S STANDARD PROGRESSIVE MATRICES AMONG 6 TO 18 YEAR OLDS IN SUDAN (2015) INTELLIGENCE, 50 (1), PP. 10-13; COLOM, R., JUAN-ESPINOSA, M., ABAD, F., GARCIA, L.F., NEGLIGIBLE SEX DIFFERENCES IN GENERAL INTELLIGENCE (2000) INTELLIGENCE, 28 (1), PP. 57-68; DAVID, I., ILIESCU, D., ADAPTAREA ÎN LIMBA ROMÂNĂ A INTELLIGENZ-S…	INTELLIGENCE	THE AUTHORS INVESTIGATE SEX DIFFERENCES IN MEAN SCORES AND VARIANCE, IN GENERAL AND SPECIFIC INTELLIGENCE, BASED ON RAW DATA FROM THE STANDARDIZATION SAMPLES OF SIX COGNITIVE ABILITY MEASURES ADAPTED AND NORMED IN ROMANIA. THE RESULTS SHOW THAT FEWER THAN 10% OF THE POSSIBLE COMPARISONS EXHIBIT SEX DIFFERENCES; THESE DIFFERENCES HAVE A RANDOM PATTERN AND ARE NOT REPLICATED ACROSS MEASURES. THE AU…		NTLLD	ILIESCU, D.; DEPARTMENT OF PSYCHOLOGY, SOS. PANDURI NR. 90, ROMANIA; EMAIL: DRAGOS.ILIESCU@FPSE.UNIBUC.RO	ARTICLE	10.1016/j.intell.2016.06.007		01602896	INTELLIGENCE	ENGLISH	7		54-61	ELSEVIER LTD	SCOPUS	SEX DIFFERENCES IN INTELLIGENCE: A MULTI-MEASURE APPROACH USING NATIONALLY REPRESENTATIVE SAMPLES FROM ROMANIA	https://www.scopus.com/inward/record.uri?eid=2-s2.0-84977509593&doi=10.1016%2fj.intell.2016.06.007&partnerID=40&md5=d21f2427d9cdd9ff1fc3d16ca5ab2206	58	2016	NA NA NA	INTELLIGENCE	UNIVERSITY OF BUCHAREST;ILLINOIS STATE UNIVERSITY;BABES-BOLYAI UNIVERSITY;TRANSILVANIA UNIVERSITY	NOTREPORTED;NOTREPORTED;NOTREPORTED		ILIESCU D, 2016, INTELLIGENCE	ILIESCU D, 2016, INTELLIGENCE	BAKHIET;COLOM;DAVID;DEARY;DEARY;DYKIERT;FEINGOLD;HALPERN;HALPERN;HEDGES;JACKSON;JACKSON;JOHNSON;LEVENE;LIEPMANN;LIEPMANN;LOHMAN;LYNN;LYNN;MEINZ;NAGLIERI;NAGLIERI;RAVEN;STRAND;TELLEGEN;TELLEGEN;WECHSLER;WECHSLER	INTELLIGENCE;INTELLIGENCE;PSIHOLOGIA RESURSELOR UMANE;ANNUAL REVIEW OF PSYCHOLOGY;INTELLIGENCE;INTELLIGENCE;REVIEW OF EDUCATIONAL RESEARCH;AMERICAN PSYCHOLOGIST;EDUCATIONAL PSYCHOLOGY REVIEW;SCIENCE;THE MULTIDIMENSIONAL APTITUDE BATTERY-II: MANUAL;THE MULTIDIMENSIONAL APTITUDE BATTERY;INTELLIGENCE;CONTRIBUTIONS TO PROBABILITY AND STATISTICS;INTELLIGENZ-STRUKTUR-TEST 2000 R: MANUAL;INTELLIGENCE ST…	ROMANIA;ROMANIA;ROMANIA;USA	ROMANIA
33	GEORGIOU GK;GUO K;NAVEENKUMAR N;VIEIRA APA;DAS JP	INTELLIGENCE; MATHEMATICS; META-ANALYSIS; PASS PROCESSES; READING	INTELLIGENCE; MATHEMATICS; META-ANALYSIS; PASS PROCESSES; READING	UNIVERSITY OF ALBERTA, CANADA; BEIJING NORMAL UNIVERSITY, CHINA; STATE UNIVERSITY OF MARINGÁ, BRAZIL	*ABOUGOUSH, M., PASS THEORY OF INTELLIGENCE AND GIFTEDNESS (2014), MASTER'S THESIS UNIVERSITY OF ALBERTA EDMONTON, ALBERTA; BARTON, K., DIELMAN, T.E., CATTELL, R.B., PERSONALITY AND IQ MEASURES AS PREDICTORS OF SCHOOL ACHIEVEMENT (1972) JOURNAL OF EDUCATIONAL PSYCHOLOGY, 63, PP. 398-404; BORENSTEIN, M., HEDGES, L.V., HIGGINS, J.P.T., ROTHSTEIN, H.R., INTRODUCTION TO META-ANALYSIS (2009), WILEY CH…	INTELLIGENCE	ALTHOUGH PLANNING, ATTENTION, SIMULTANEOUS AND SUCCESSIVE (PASS) PROCESSING THEORY OF INTELLIGENCE HAS BEEN ARGUED TO OFFER AN ALTERNATIVE LOOK AT INTELLIGENCE AND PASS PROCESSES – OPERATIONALIZED WITH THE COGNITIVE ASSESSMENT SYSTEM – HAVE BEEN USED IN SEVERAL STUDIES, IT REMAINS UNCLEAR HOW WELL THE PASS PROCESSES RELATE TO ACADEMIC ACHIEVEMENT. THUS, THIS STUDY AIMED TO DETERMINE THEIR ASSOCIA…	101431	NTLLD	GEORGIOU, G.K.; DEPARTMENT OF EDUCATIONAL PSYCHOLOGY, 6-102 EDUCATIONAL NORTH, CANADA; EMAIL: GEORGIOU@UALBERTA.CA	ARTICLE	10.1016/j.intell.2020.101431	NATIONAL OFFICE FOR PHILOSOPHY AND SOCIAL SCIENCESNATIONAL OFFICE FOR PHILOSOPHY AND SOCIAL SCIENCES, NPOPSS, CHA180266	01602896	INTELLIGENCE	ENGLISH	7			ELSEVIER LTD	SCOPUS	PASS THEORY OF INTELLIGENCE AND ACADEMIC ACHIEVEMENT: A META-ANALYTIC REVIEW	https://www.scopus.com/inward/record.uri?eid=2-s2.0-85078669390&doi=10.1016%2fj.intell.2020.101431&partnerID=40&md5=5af44a4f6fed1f43b221af58e0cce18e	79	2020	THE STUDY WAS SUPPORTED BY A GRANT FROM THE NATIONAL SOCIAL SCIENCE FUND OF CHINA ( CHA180266 ) TO THE SECOND AUTHOR. NA NA	INTELLIGENCE	UNIVERSITY OF ALBERTA;BEIJING NORMAL UNIVERSITY;STATE UNIVERSITY OF MARINGÁ	NOTREPORTED;NOTREPORTED;NOTREPORTED		GEORGIOU GK, 2020, INTELLIGENCE	GEORGIOU GK, 2020, INTELLIGENCE	ABOUGOUSH;BARTON;BORENSTEIN;CAI;CAI;CAI;CAI;CHEN;CUI;DAS;DAS;DAS;DAS;DAS;DAS;DAS;DASH;DASH;DEACON;DEARY;DENG;DUNN;DUVAL;GARDNER;GEORGIOU;GEORGIOU;GEORGIOU;GEORGIOU;GEORGIOU;GEORGIOU;GEORGIOU;GEORGIOU;HEDGES;HIGGINS;IGLESIASSARMIENTO;IGLESIASSARMIENTO;IGLESIASSARMIENTO;IGLESIASSARMIENTO;ISEMAN;JANZEN;JANZEN;JOSEPH;KEAT;KEITH;KENDEOU;KENDEOU;KIRBY;KIRBY;KROESBERGEN;KROESBERGEN;KROESBERGEN;LANDEROST…	*ABOUGOUSH;JOURNAL OF EDUCATIONAL PSYCHOLOGY;BORENSTEIN;JOURNAL OF COGNITIVE PSYCHOLOGY;PSYCHOLOGICAL SCIENCE (CHINESE);LEARNING AND INDIVIDUAL DIFFERENCES;FRONTIERS IN PSYCHOLOGY;ACTA PSYCHOLOGICA;*CUI;CURRENT DIRECTIONS IN PSYCHOLOGY;LEARNING AND INDIVIDUAL DIFFERENCES;READING PSYCHOLOGY;JOURNAL OF SCHOOL PSYCHOLOGY;DAS;DAS;THEORY AND RESEARCH IN LEARNING DISABILITIES;PERSPECTIVES ON PSYCHOLOGY…	BRAZIL;CANADA;CHINA	CANADA
34	GIGNAC GE;DARBYSHIRE J;OOI M	INTELLIGENCE; MATE PREFERENCES; SAPIOSEXUALITY; SOME PEOPLE ARE ATTRACTED SEXUALLY TO INTELLIGENCE	INTELLIGENCE; MATE PREFERENCES; SAPIOSEXUALITY; SOME PEOPLE ARE ATTRACTED SEXUALLY TO INTELLIGENCE	UNIVERSITY OF WESTERN, AUSTRALIA	ARMOR, D.J., THETA RELIABILITY AND FACTOR SCALING (1973) SOCIOLOGICAL METHODOLOGY, 5, PP. 17-50; BARKOW, J.H., DARWIN, SEX, AND STATUS: BIOLOGICAL APPROACHES TO MIND AND CULTURE (1989), UNIVERSITY OF TORONTO PRESS TORONTO, CANADA; BAUDSON, T.G., PRECKEL, F., TEACHERS' IMPLICIT PERSONALITY THEORIES ABOUT THE GIFTED: AN EXPERIMENTAL APPROACH (2013) SCHOOL PSYCHOLOGY QUARTERLY, 28 (1), PP. 37-46; BE…	INTELLIGENCE	THE EMERGENCE OF THE POPULAR CULTURE NOTION OF A SAPIOSEXUAL, AN INDIVIDUAL WHO FINDS HIGH LEVELS OF INTELLIGENCE (IQ) THE MOST SEXUALLY ATTRACTIVE CHARACTERISTIC IN A PERSON, SUGGESTS THAT A HIGH IQ MAY BE A GENUINELY SEXUALLY ATTRACTIVE TRAIT, AT LEAST FOR SOME PEOPLE. CONSEQUENTLY, MEAN DESIRABILITY RATINGS OF IQ ON A PERCENTILE CONTINUUM WERE ESTIMATED, ACROSS SEXUAL ATTRACTION SPECIFICALLY A…		NTLLD	GIGNAC, G.E.; SCHOOL OF PSYCHOLOGY, 35 STIRLING HIGHWAY, AUSTRALIA; EMAIL: GILLES.GIGNAC@UWA.EDU.AU	ARTICLE	10.1016/j.intell.2017.11.009		01602896	INTELLIGENCE	ENGLISH	15		98-111	ELSEVIER LTD	SCOPUS	SOME PEOPLE ARE ATTRACTED SEXUALLY TO INTELLIGENCE: A PSYCHOMETRIC EVALUATION OF SAPIOSEXUALITY	https://www.scopus.com/inward/record.uri?eid=2-s2.0-85037827232&doi=10.1016%2fj.intell.2017.11.009&partnerID=40&md5=728c763fa3d95f461164cced821bc640	66	2018	NA NA NA	INTELLIGENCE	UNIVERSITY OF WESTERN	NOTREPORTED;SCHOOL OF PSYCHOLOGY;NOTREPORTED		GIGNAC GE, 2018, INTELLIGENCE	GIGNAC GE, 2018, INTELLIGENCE-a	ARMOR;BARKOW;BAUDSON;BERGOLD;BOBKO;BUHRMESTER;BUSS;BUSS;BUSS;CACIOPPO;CARLSON;CHALKLEY;COHEN;CONLEY;COOPER;COYLE;DUAN;FEINGOLD;GAMES;GANGESTAD;GETZELS;GIGNAC;GIGNAC;GLIEM;GOODWIN;GREENGROSS;GUILFORD;HASELTON;HAYES;HILL;HOAGLIN;JACOBS;JAEGGI;JANSSEN;JOHN;KAISER;KAMBLE;KEITH;KENRICK;KENRICK;KUNCEL;LI;MASCIETAYLOR;MCCOMBS;MILLER;MOONEY;MULLER;MURPHY;NEIHART;NUNNALLY;OCONNOR;OSKAMP;OSMON;PECKHAM;PEDE…	SOCIOLOGICAL METHODOLOGY;BARKOW;SCHOOL PSYCHOLOGY QUARTERLY;APPLIED PSYCHOLOGICAL MEASUREMENT;PERSPECTIVES ON PSYCHOLOGICAL SCIENCE;JOURNAL OF CROSS-CULTURAL PSYCHOLOGY;JOURNAL OF PERSONALITY AND SOCIAL PSYCHOLOGY;JOURNAL OF MARRIAGE AND FAMILY;JOURNAL OF PERSONALITY ASSESSMENT;DISSOCIATION;THE BRITISH JOURNAL OF PSYCHIATRY;PSYCHOLOGICAL BULLETIN;CURRENT DIRECTIONS IN PSYCHOLOGICAL SCIENCE;PERSON…	AUSTRALIA	AUSTRALIA
35	FLORES-MENDOZA C;MANSUR-ALVES M;ARDILA R;ROSAS RD;GUERRERO-LEIVA MK;MAQUEO MELG;GALLEGOS M;COLARETA NR;LEÓN AB	INTELLIGENCE; LATIN AMERICA; SCHOOL PERFORMANCE; SES	INTELLIGENCE; LATIN AMERICA; SCHOOL PERFORMANCE; SES	UNIVERSIDADE FEDERAL DE MINAS GERAIS, BRAZIL; UNIVERSIDAD NACIONAL DE COLOMBIA, COLOMBIA; PONTIFICA UNIVERSIDAD CATÓLICA DE CHILE, CHILE; UNIVERSIDAD PERUANA CAYETANO HEREDIA, PERU; UNIVERSIDAD NACIONAL AUTÓNOMA DE MÉXICO, MEXICO; UNIVERSIDAD DE ROSARIO, ARGENTINA; UNIVERSIDAD SAN IGNACIO DE LOYOLA, PERU; UNIDAD DE MEDICIÓN DE LA CALIDAD EDUCATIVA DEL MINISTERIO DE EDUCACIÓN, PERU	ANDRADE, J.M., LAROS, J.A., ASSOCIATED FACTORS TO SCHOOL ACHIEVEMENT: MULTILEVEL STUDY USING DATA FROM SAEB/2001 (2007) PSICOLOGIA: TEORIA E PESQUISA, 23, PP. 33-42. , HTTP://WWW.SCIELO.BR/PDF/PTP/V23N1/A05V23N1.PDF; BOSKER, R.J., THE DIFFERENT LEVELS OF THE G-FACTOR (2007) EUROPEAN JOURNAL OF PERSONALITY, 21, PP. 712-714; CAMPOS, F., (2001) TESTE DE MATRIZES PROGRESSIVAS: ESCALA GERAL, , CEPA, R…	INTELLIGENCE	AS PART OF THE PROJECT, "STUDY OF THE LATIN-AMERICAN INTELLIGENCE" (SLATINT), THIS STUDY WAS CONDUCTED IN SIX LATIN AMERICAN CITIES (ROSARIO-ARGENTINA, BELO HORIZONTE-BRAZIL, SANTIAGO-CHILE, BOGOTA-COLOMBIA, MEXICO CITY-MEXICO AND LIMA-PERU) AND ONE EUROPEAN CITY (MADRID-SPAIN). THE GOAL WAS TO VERIFY THE EFFECT OF SCHOOL PERFORMANCE ON FLUID INTELLIGENCE AND VICE VERSA AFTER CONTROLLING THE SOCI…		NTLLD	FLORES-MENDOZA, C.; 6627 FAFICH - DEPARTAMENTO DE PSICOLOGIA, UNIVERSIDADE FEDERAL DE MINAS GERAIS, GABINETE 4042, BRAZIL	ARTICLE	10.1016/j.intell.2014.12.005	490312/2008-0	01602896	INTELLIGENCE	ENGLISH	19		66-83	ELSEVIER LTD	SCOPUS	FLUID INTELLIGENCE AND SCHOOL PERFORMANCE AND ITS RELATIONSHIP WITH SOCIAL VARIABLES IN LATIN AMERICAN SAMPLES	https://www.scopus.com/inward/record.uri?eid=2-s2.0-84921270072&doi=10.1016%2fj.intell.2014.12.005&partnerID=40&md5=78cc88f95ab3c616f60570a976d0b895	49	2015	THE RESEARCH PERFORMED IN THIS ARTICLE WAS SUPPORTED, IN PART, BY GRANTS FUNDED BY THE BRAZILIAN NATIONAL RESEARCH COUNCIL-CNPQ ( NO. 490312/2008-0 ) AND THE BRAZILIAN VETOR PUBLISHING COMPANY . WE ARE GRATEFUL TO THE FOLLOWING PSYCHOLOGISTS WHO KINDLY COLLABORATED WITH US: FROM BRAZIL: GISLENE CAMARA (PONTIFICIA UNIVERSIDADE CATÓLICA DE MINAS GERAIS), WILMA LOPES (UNIVERSIDADE FUMEC), VIVIANE BO…	INTELLIGENCE	UNIVERSIDADE FEDERAL DE MINAS GERAIS;UNIVERSIDAD NACIONAL DE COLOMBIA;PONTIFICA UNIVERSIDAD CATÓLICA DE CHILE;UNIVERSIDAD PERUANA CAYETANO HEREDIA;UNIVERSIDAD NACIONAL AUTÓNOMA DE MÉXICO;UNIVERSIDAD DE ROSARIO;UNIVERSIDAD SAN IGNACIO DE LOYOLA	FLORES-MENDOZA;UNIVERSIDADE FEDERAL DE MINAS GERAIS		FLORES-MENDOZA C, 2015, INTELLIGENCE	FLORES-MENDOZA C, 2015, INTELLIGENCE	ANDRADE;BOSKER;CAMPOS;CHAMORROPREMUZIC;CHOOI;COHEN;COLEMAN;COLOM;DEARY;DUARTE;FLORESMENDOZA;FLORESMENDOZA;FLORESMENDOZA;FLYNN;GOTTFREDSON;GOTTFREDSON;GUSTAFSSON;HELFRICH;HU;HUMBURG;JENSEN;KRAPOHL;KUNCEL;SEGUNDO ESTUDIO REGIONAL COMPARATIVO Y EXPLICATIVO LOS APRENDIZAJES DE LOS ALUMNOS EN AMÉRICA LATINA Y EL CARIBE 2008 SECOND REGIONAL COMPARATIVE AND EXPLANATORY STUDY STUDENT LEARNING IN LATIN AM…	PSICOLOGIA: TEORIA E PESQUISA;EUROPEAN JOURNAL OF PERSONALITY;TESTE DE MATRIZES PROGRESSIVAS: ESCALA GERAL;PERSONALITY AND INDIVIDUAL DIFFERENCES;INTELLIGENCE;TEACHERS COLLEGE RECORD;COLEMAN;INTELLIGENCE;INTELLIGENCE;DUARTE;ESTUDOS EM PSICOLOGIA;THE SPANISH JOURNAL OF PSYCHOLOGY;INTELLIGENCE;EUROPEAN JOURNAL OF PERSONALITY;INTELLIGENCE;HUMAN PERFORMANCE;HANDBOOK OF EDUCATIONAL PSYCHOLOGY;EUROPEAN…	ARGENTINA;BRAZIL;CHILE;COLOMBIA;MEXICO;PERU;PERU;PERU	BRAZIL
36	TROCHE SJ;INDERMÜHLE R;LEUTHOLD H;RAMMSAYER TH	INTELLIGENCE; LATERALIZED READINESS POTENTIAL; PSYCHOLOGICAL REFRACTORY PERIOD; MENTAL SPEED	INTELLIGENCE; LATERALIZED READINESS POTENTIAL; PSYCHOLOGICAL REFRACTORY PERIOD; SPEED OF INFORMATION PROCESSING	DEPARTMENT OF PSYCHOLOGY AND PSYCHOTHERAPY, UNIVERSITY OF WITTEN/HERDECKE, WITTEN, GERMANY; DEPARTMENT OF PSYCHOLOGY, UNIVERSITY OF BERN, BERN, SWITZERLAND; DEPARTMENT OF PSYCHOLOGY, UNIVERSITY OF TÜBINGEN, TÜBINGEN, GERMANY; CENTER FOR COGNITION, LEARNING, AND MEMORY, UNIVERSITY OF BERN, BERN, SWITZERLAND	ADAM, J., PAAS, F., BUEKERS, M., WUYTS, I., SPIJKERS, W., WALLMEYER, P., GENDER DIFFERENCES IN CHOICE REACTION TIME: EVIDENCE FOR DIFFERENTIAL STRATEGIES (1999) ERGONOMICS, 42, PP. 327-335; BUCIK, V., NEUBAUER, A.C., BIMODALITY IN THE BERLIN MODEL OF INTELLIGENCE STRUCTURE (BIS): A REPLICATION STUDY (1996) PERSONALITY AND INDIVIDUAL DIFFERENCES, 21, PP. 987-1005; CAHILL, J.M., POLICH, J., P300, P…	INTELLIGENCE	THE PSYCHOLOGICAL REFRACTORY PERIOD (PRP) REFERS TO A DELAY OF RESPONSE TIMES (RT) TO THE SECOND OF TWO STIMULI WHEN THESE STIMULI ARE PRESENTED IN RAPID SUCCESSION. IF THIS LIMITATION OF RAPIDLY PROCESSING THE SECOND STIMULUS CONTRIBUTES TO THE WELL-KNOWN DIFFERENCES IN SPEED OF INFORMATION PROCESSING BETWEEN INDIVIDUALS WITH HIGHER AND LOWER MENTAL ABILITY, INDIVIDUALS WITH LOWER MENTAL ABILITY…		NTLLD	TROCHE, S.J.; DEPARTMENT OF PSYCHOLOGY AND PSYCHOTHERAPY, UNIVERSITY OF WITTEN/HERDECKE, ALFRED-HERRHAUSEN-STR. 50, GERMANY	ARTICLE	10.1016/j.intell.2015.10.003	SCHWEIZERISCHER NATIONALFONDS ZUR FÖRDERUNG DER WISSENSCHAFTLICHEN FORSCHUNGSCHWEIZERISCHER NATIONALFONDS ZUR FÖRDERUNG DER WISSENSCHAFTLICHEN FORSCHUNG, SNF, 105314-120096	01602896	INTELLIGENCE	ENGLISH	8		138-144	ELSEVIER LTD	SCOPUS	INTELLIGENCE AND THE PSYCHOLOGICAL REFRACTORY PERIOD: A LATERALIZED READINESS POTENTIAL STUDY	https://www.scopus.com/inward/record.uri?eid=2-s2.0-84944447581&doi=10.1016%2fj.intell.2015.10.003&partnerID=40&md5=4eb4cda2dcfce704c9c7990e896a278a	53	2015	THIS WORK WAS SUPPORTED BY THE SWISS NATIONAL SCIENCE FOUNDATION (GRANT NO. 105314-120096 ). NA NA	INTELLIGENCE	UNIVERSITY OF WITTEN/HERDECKE;UNIVERSITY OF BERN;UNIVERSITY OF TÜBINGEN;UNIVERSITY OF BERN	NOTREPORTED;UNIVERSITY OF WITTEN/HERDECKE		TROCHE SJ, 2015, INTELLIGENCE	TROCHE SJ, 2015, INTELLIGENCE	ADAM;BUCIK;CAHILL;CALLAWAY;COLES;DANE;DEARY;DEARY;DER;GRATTON;GRATTON;GURRERA;HAN;INDERMÜHLE;JÄGER;JÄGER;JENSEN;JENSEN;JENTZSCH;KRANZLER;LAGUËBEAUVAIS;LEE;LIEN;LIEN;MAROIS;MASAKI;MILLER;MILLER;MILLER;MILLER;OSMAN;PASHLER;PASHLER;RAMMSAYER;SALTHOUSE;SHEPPARD;SHIN;SOMMER;SOMMER;SÜß;ULRICH;ULRICH;WECHSLER	ERGONOMICS;PERSONALITY AND INDIVIDUAL DIFFERENCES;BIOLOGICAL PSYCHOLOGY;PSYCHOPHYSIOLOGY;PSYCHOPHYSIOLOGY;INTERNATIONAL JOURNAL OF NEUROSCIENCE;LOOKING DOWN ON HUMAN INTELLIGENCE: FROM PSYCHOMETRICS TO THE BRAIN;ANNUAL REVIEW OF PSYCHOLOGY;PSYCHOLOGY AND AGING;ELECTROENCEPHALOGRAPHY AND CLINICAL NEUROPHYSIOLOGY;JOURNAL OF EXPERIMENTAL PSYCHOLOGY: HUMAN PERCEPTION AND PERFORMANCE;BIOLOGICAL PSYCHI…	GERMANY;GERMANY;SWITZERLAND;SWITZERLAND	GERMANY
37	GRIGORIEV A;LYNN R	INTELLIGENCE; KAZAKHSTAN; PROGRESSIVE MATRICES; RUSSIANS; UZBEKS	INTELLIGENCE; KAZAKHSTAN; PROGRESSIVE MATRICES; RUSSIANS; UZBEKS	INSTITUTE OF PSYCHOLOGY, RUSSIAN ACADEMY OF SCIENCES, MOSCOW, RUSSIAN FEDERATION; UNIVERSITY OF ULSTER, COLERAINE, NORTHERN IRELAND BS52 1SA, UNITED KINGDOM	AKAIKE, H., INFORMATION THEORY AND AN EXTENSION OF THE MAXIMUM LIKELIHOOD PRINCIPLE (1973) SECOND INTERNATIONAL SYMPOSIUM ON INFORMATION THEORY (P. 267), , HUNGARY, AKADEMIAI KIADO, BUDAPEST, B.N. PETROX (ED.); BOOTH, T., HUGHES, D.J., EXPLORATORY STRUCTURAL EQUATION MODELLING OF PERSONALITY DATA (2014) ASSESSMENT, 21 (3), PP. 260-271; CARROLL, J.B., (1993) HUMAN COGNITIVE ABILITIES, , CAMBRIDGE …	INTELLIGENCE	DATA ARE REPORTED FOR INTELLIGENCE MEASURED BY THE STANDARD PROGRESSIVE MATRICES PLUS OF SCHOOL STUDENTS IN KAZAKHSTAN. ETHNIC KAZAKHS OBTAINED A MEAN BRITISH IQ OF 82.2, ETHNIC RUSSIANS OBTAINED A MEAN BRITISH IQ OF 103.2, AND ETHNIC UZBEKS OBTAINED A MEAN BRITISH IQ OF 86.0. THE IQ OF KAZAKHSTAN IS ESTIMATED AT 87.3.FACTOR ANALYSIS SHOWED THREE FACTORS IDENTIFIED AS GESTALT CONTINUATION, VERBAL…		NTLLD	GRIGORIEV, A.; INSTITUTE OF PSYCHOLOGY, RUSSIAN ACADEMY OF SCIENCES, MOSCOW, RUSSIAN FEDERATION; EMAIL: ANDREY4002775@YANDEX.RU	ARTICLE	10.1016/j.intell.2014.05.004		01602896	INTELLIGENCE	ENGLISH	11	1	40-46	ELSEVIER LTD	SCOPUS	A STUDY OF THE INTELLIGENCE OF KAZAKHS, RUSSIANS AND UZBEKS IN KAZAKHSTAN	https://www.scopus.com/inward/record.uri?eid=2-s2.0-84901408594&doi=10.1016%2fj.intell.2014.05.004&partnerID=40&md5=0de1f620548f93bbc56863aa9869fa80	46	2014	NA NA NA	INTELLIGENCE	INSTITUTE OF PSYCHOLOGY;UNIVERSITY OF ULSTER	NOTREPORTED;INSTITUTE OF PSYCHOLOGY;NOTREPORTED		GRIGORIEV A, 2014, INTELLIGENCE	GRIGORIEV A, 2014, INTELLIGENCE	AKAIKE;BOOTH;CARROLL;CAVALLISFORZA;COCHRAN;COLE;COSTELLO;COYLE;FLYNN;GRIGORIEV;KANAZAWA;2009 CENSUS OF POPULATION;LORENZOSEVA;FACTOR V 920;LORENZOSEVA;LURIA;LYNN;LYNN;LYNN;LYNN;LYNN;LYNN;LYNN;MEISENBERG;MILLER;MILLER;2013 PISA 2012 DATA;OESTERDIEKHOFF;PERESNETO;PIAGET;RAVEN;RUSHTON;SCHMITT;SHAYER;SHAYER;TEMPLER;TIMMERMAN;VELICER;VELICER;ZAJENKOWSKI;ZWICK	SECOND INTERNATIONAL SYMPOSIUM ON INFORMATION THEORY (P. 267);ASSESSMENT;HUMAN COGNITIVE ABILITIES;THE HISTORY AND GEOGRAPHY OF HUMAN GENES. ABRIDGED;THE 10.000YEAR EXPLOSION. HOW CIVILIZATION ACCELERATED HUMAN EVOLUTION;HUMAN DEVELOPMENT;PRACTICAL ASSESSMENT;PERSONALITY AND INDIVIDUAL DIFFERENCES;ARE WE GETTING SMARTER? RISING IQ IN THE TWENTY-FIRST CENTURY;INTELLIGENCE;INTELLIGENCE;CENSUS OF PO…	UNITED KINGDOM
38	DEARY IJ	INTELLIGENCE; IQ; TEACHING	INTELLIGENCE; IQ; TEACHING	CENTRE FOR COGNITIVE AGEING AND COGNITIVE EPIDEMIOLOGY, DEPARTMENT OF PSYCHOLOGY, UNIVERSITY OF EDINBURGH, 7 GEORGE SQUARE, SCOTLAND, EDINBURGH EH8 9JZ, UNITED KINGDOM	BRAND, C.R., DEARY, I.J., INTELLIGENCE AND INSPECTION TIME (1982) A MODEL FOR INTELLIGENCE, PP. 133-148. , SPRINGER, NEW YORK, H.J. EYSENCK (ED.); COOPER, C., (2010) INDIVIDUAL DIFFERENCES AND PERSONALITY, , HODDER, LONDON; DEARY, I.J., DIFFERENCES IN MENTAL ABILITIES (1998) BRITISH MEDICAL JOURNAL, 317, PP. 1701-1703; DEARY, I.J., (2000) LOOKING DOWN ON HUMAN INTELLIGENCE: FROM PSYCHOMETRICS TO …	INTELLIGENCE	THIS ARTICLE ENCOURAGES PSYCHOLOGISTS TO TEACH INTELLIGENCE AT DIFFERENT LEVELS OF THE UNDERGRADUATE CURRICULUM AND AT POSTGRADUATE LEVEL. IN ADDITION, INTELLIGENCE SHOULD BE 'TAUGHT' TO PSYCHOLOGISTS MORE BROADLY, TO RELEVANT PROFESSIONALS, AND TO THE PUBLIC. I GIVE EXAMPLES OF ATTEMPTS TO TEACH TO ALL THESE AUDIENCES, AND THE MATERIALS I PREPARED TO DO SO. SOME PROBLEMS WITH, AND TIPS FOR TEACH…		NTLLD	DEARY, I.J.; CENTRE FOR COGNITIVE AGEING AND COGNITIVE EPIDEMIOLOGY, 7 GEORGE SQUARE, SCOTLAND, EDINBURGH EH8 9JZ, UNITED KINGDOM; EMAIL: I.DEARY@ED.AC.UK	ARTICLE	10.1016/j.intell.2013.07.002	MEDICAL RESEARCH COUNCILMEDICAL RESEARCH COUNCIL, MRC, G0700704, MR/K026992/1	01602896	INTELLIGENCE	ENGLISH	2	1	142-147		SCOPUS	TEACHING INTELLIGENCE	https://www.scopus.com/inward/record.uri?eid=2-s2.0-84891661884&doi=10.1016%2fj.intell.2013.07.002&partnerID=40&md5=1a14714fc99250c1d9554db8b69ebff0	42	2014	NA NA NA	INTELLIGENCE	UNIVERSITY OF EDINBURGH	NOTREPORTED;CENTRE FOR COGNITIVE AGEING AND COGNITIVE EPIDEMIOLOGY;NOTREPORTED		DEARY IJ, 2014, INTELLIGENCE	DEARY IJ, 2014, INTELLIGENCE	BRAND;COOPER;DEARY;DEARY;DEARY;DEARY;DEARY;DEARY;DEARY;DEARY;DEARY;DEARY;DEARY;DEARY;DEARY;DEARY;DEARY;DEARY;DEARY;DEARY;DEARY;DEARY;DEARY;DEARY;DEARY;DEARY;HARRIS;HUNT;MACKINTOSH;MATTHEWS;SCHACTER;SEE CHAPTER 9	A MODEL FOR INTELLIGENCE;INDIVIDUAL DIFFERENCES AND PERSONALITY;BRITISH MEDICAL JOURNAL;LOOKING DOWN ON HUMAN INTELLIGENCE: FROM PSYCHOMETRICS TO THE BRAIN;INTELLIGENCE: A VERY SHORT INTRODUCTION;BRITISH JOURNAL OF PSYCHOLOGY;TRENDS IN COGNITIVE SCIENCES;TRENDS IN COGNITIVE SCIENCES;THE PSYCHOLOGIST;THE PSYCHOLOGIST;CORTEX;NATURE;INTELLIGENCE;PERSONALITY AND INDIVIDUAL DIFFERENCES;ANNUAL REVIEW O…	UNITED KINGDOM	UNITED KINGDOM
39	FERNANDEZ S;FAGOT D;DIRK J;DE RIBAUPIERRE A	INTELLIGENCE; INTRA-INDIVIDUAL VARIABILITY; LIFESPAN; REACTION TIME; WORST PERFORMANCE RULE	INTELLIGENCE; INTRA-INDIVIDUAL VARIABILITY; LIFESPAN; REACTION TIME; WORST PERFORMANCE RULE	FACULTY OF PSYCHOLOGY AND EDUCATIONAL SCIENCES, UNIVERSITY OF GENEVA, SWITZERLAND; ECOLE HÔTELIÈRE DE LAUSANNE, SWITZERLAND; CENTER FOR INTERDISCIPLINARY GERONTOLOGY AND VULNERABILITIES, UNIVERSITY OF GENEVA, SWITZERLAND; SWISS NATIONAL CENTRE OF COMPETENCE IN RESEARCH, IP13, SWITZERLAND; GERMAN INSTITUTE FOR INTERNATIONAL EDUCATIONAL RESEARCH, FRANKFURT AM MAIN, GERMANY; CENTER FOR INDIVIDUAL DE…	ADAMS, Z.W., ROBERTS, W.M., MILICH, R., FILLMORE, M.T., DOES RESPONSE VARIABILITY PREDICT DISTRACTIBILITY AMONG ADULTS WITH ATTENTION-DEFICIT/HYPERACTIVITY DISORDER ? (2011) PSYCHOLOGICAL ASSESSMENT, 23, PP. 427-436; BEH, H.C., ROBERTS, R.D., PRICHARD-LEVY, A., THE RELATIONSHIP BETWEEN INTELLIGENCE AND CHOICE REACTION TIME WITHIN THE FRAMEWORK OF AN EXTENDED MODEL OF HICK'S LAW: A PRELIMINARY REP…	INTELLIGENCE	THE WORST PERFORMANCE RULE (WPR) PREDICTS THAT THE SLOWEST TRIALS IN REACTION TIME (RT) TASKS ARE MORE STRONGLY RELATED TO INTELLIGENCE THAN THE FASTEST TRIALS. TO DATE, THE WPR WAS OBSERVED MAINLY IN YOUNG ADULTS. THE PRESENT STUDY EXAMINED IF THE WPR HOLDS NOT ONLY IN YOUNG ADULTS BUT ALSO IN CHILDREN AND OLDER ADULTS IN THREE KINDS OF RT TASKS (SIMPLE RT, CHOICE RT, AND INHIBITION). RESULTS SH…		NTLLD	FERNANDEZ, S.; ECOLE HÔTELIÈRE DE LAUSANNE, ROUTE DE COJONNEX 18, 1000 LAUSANNE 25, SWITZERLAND; EMAIL: SEBASTIEN.FERNANDEZ@EHL.CH	ARTICLE	10.1016/j.intell.2013.10.001		01602896	INTELLIGENCE	ENGLISH	13	1	31-43	ELSEVIER LTD	SCOPUS	GENERALIZATION OF THE WORST PERFORMANCE RULE ACROSS THE LIFESPAN	https://www.scopus.com/inward/record.uri?eid=2-s2.0-84887323949&doi=10.1016%2fj.intell.2013.10.001&partnerID=40&md5=06083d6882ad41d9c9f9da4cb0d19945	42	2014	NA NA NA	INTELLIGENCE	UNIVERSITY OF GENEVA;ECOLE HÔTELIÈRE DE LAUSANNE;UNIVERSITY OF GENEVA;SWISS NATIONAL CENTRE OF COMPETENCE IN RESEARCH;GERMAN INSTITUTE FOR INTERNATIONAL EDUCATIONAL RESEARCH;CENTER FOR INDIVIDUAL DEVELOPMENT AND ADAPTIVE EDUCATION OF CHILDREN AT RISK	NOTREPORTED;ECOLE HÔTELIÈRE DE LAUSANNE;NOTREPORTED		FERNANDEZ S, 2014, INTELLIGENCE	FERNANDEZ S, 2014, INTELLIGENCE	ADAMS;BEH;BUNCE;CARLSON;CARLSON;CONWAY;COYLE;COYLE;DIASCRO;DUNCAN;HULTSCH;HULTSCH;HULTSCH;JENSEN;JENSEN;JENSEN;KELLY;KRANZLER;LARSON;LI;MADISON;MCVAY;RABBITT;RATCLIFF;RAVEN;SALTHOUSE;SCHMIEDEK;SPIELER;STROOP;STUSS;TSE;UNSWORTH;WEISSMAN;WEST;WILLIAMS	PSYCHOLOGICAL ASSESSMENT;PERSONALITY AND INDIVIDUAL DIFFERENCES;NEUROPSYCHOLOGIA;INTELLIGENCE;INTELLIGENCE;INTELLIGENCE;INTELLIGENCE;INTELLIGENCE;PERSONALITY AND INDIVIDUAL DIFFERENCES;JOURNAL OF EXPERIMENTAL PSYCHOLOGY: GENERAL;JOURNAL OF GERONTOLOGY: PSYCHOLOGICAL SCIENCES;NEUROPSYCHOLOGY;THE HANDBOOK OF AGING AND COGNITION;A MODEL FOR INTELLIGENCE;PERSONALITY AND INDIVIDUAL DIFFERENCES;INTELLI…	GERMANY;GERMANY;SWITZERLAND;SWITZERLAND;SWITZERLAND;SWITZERLAND	SWITZERLAND
40	DETTERMAN DK	INTELLIGENCE; INTELLIGENCE COURSE; TEACHING	INTELLIGENCE; INTELLIGENCE COURSE; TEACHING	CASE WESTERN RESERVE UNIVERSITY, 10900 EUCLID AVE., CLEVELAND, OH 44106, UNITED STATES	BRODY, E.B., BRODY, N., (1976) INTELLIGENCE: NATURE, DETERMINANTS, AND CONSEQUENCES, , ACADEMIC PRESS, NEW YORK; CARSON, J., (2007) THE MEASURE OF MERIT: TALENTS, INTELLIGENCE, AND INEQUALITY IN THE FRENCH AND AMERICAN REPUBLICS, 1750-940, , HTTP://EN.WIKIPEDIA.ORG/WIKI/FILE:LAURENTIUS_DE_VOLTOLINA_001.JPG, PRINCETON UNIVERSITY PRESS, PRINCETON, NJ, WIKIMEDIA (2013) FIGURE RETRIEVED FROM ON JUNE …	INTELLIGENCE	IN THIS BRIEF PAPER, I ATTEMPT TO CONVINCE YOU THAT YOU SHOULD BE TEACHING A COURSE ON HUMAN INTELLIGENCE. FIRST, I REVIEW SOME OF THE REASONS THAT IT IS IMPORTANT TO TEACH A COURSE ON INTELLIGENCE AND ARGUE THAT EVERY PSYCHOLOGY AND EDUCATION DEPARTMENT SHOULD BE TEACHING SUCH A COURSE ON A REGULAR BASIS. SECOND, I DISCUSS MY OWN HISTORY OF BEGINNING TO TEACH SUCH A COURSE AND HOW THAT COURSE IS…		NTLLD	DETTERMAN, D.K.; CASE WESTERN RESERVE UNIVERSITY, 10900 EUCLID AVE., CLEVELAND, OH 44106, UNITED STATES; EMAIL: DETTERMAN@CASE.EDU	ARTICLE	10.1016/j.intell.2013.07.021		01602896	INTELLIGENCE	ENGLISH	9	1	148-151		SCOPUS	YOU SHOULD BE TEACHING INTELLIGENCE!	https://www.scopus.com/inward/record.uri?eid=2-s2.0-84891663582&doi=10.1016%2fj.intell.2013.07.021&partnerID=40&md5=2c9eb48ddd05e6243acb176a1ac4de03	42	2014	NA NA NA	INTELLIGENCE	CASE WESTERN RESERVE UNIVERSITY	NOTREPORTED;CASE WESTERN RESERVE UNIVERSITY;NOTREPORTED		DETTERMAN DK, 2014, INTELLIGENCE	DETTERMAN DK, 2014, INTELLIGENCE-a	BRODY;CARSON	INTELLIGENCE: NATURE	USA	USA
41	BREIT M;SCHERRER V;PRECKEL F	INTELLIGENCE PROFILES; RELIABILITY; SPEARMAN'S LAW OF DIMINISHING RETURNS; TEST-RETEST STABILITY	INTELLIGENCE PROFILES; RELIABILITY; SPEARMAN'S LAW OF DIMINISHING RETURNS; TEST-RETEST STABILITY	UNIVERSITY OF TRIER, GERMANY	ALGOZZINE, B., EAVES, R.C., MANN, L., VANCE, H.R., SLOSSON FULL-RANGE INTELLIGENCE TEST (S-FRIT) (1993), SLOSSON EDUCATIONAL PUBLICATIONS NEW YORK, NY; BEAUDUCEL, A., KERSTING, M., FLUID AND CRYSTALLIZED INTELLIGENCE AND THE BERLIN MODEL OF INTELLIGENCE STRUCTURE (BIS) (2002) EUROPEAN JOURNAL OF PSYCHOLOGICAL ASSESSMENT, 18 (2), PP. 97-112; BLUM, D., HOLLING, H., SPEARMAN'S LAW OF DIMINISHING RET…	INTELLIGENCE	INDIVIDUALS' GENERAL INTELLIGENCE IS HIGHLY STABLE OVER TIME AND STRONG EMPIRICAL EVIDENCE SUPPORTS ITS VALIDITY FOR DIAGNOSTIC PURPOSES. FREQUENTLY, GENERAL INTELLIGENCE IS ASSESSED AS A COMPOSITE OF DIFFERENT SPECIFIC COGNITIVE ABILITIES (E.G., VERBAL, NUMERICAL, FIGURAL ABILITY). IN PREVIOUS RESEARCH, THESE SPECIFIC ABILITIES ONLY SHOWED MARGINAL STABILITIES, CHALLENGING THEIR VALIDITY FOR DIA…	101538	NTLLD	BREIT, M.; DEPARTMENT OF PSYCHOLOGY, UNIVERSITAETSRING 15, GERMANY; EMAIL: BREITM@UNI-TRIER.DE	ARTICLE	10.1016/j.intell.2021.101538		01602896	INTELLIGENCE	ENGLISH	5			ELSEVIER LTD	SCOPUS	TEMPORAL STABILITY OF SPECIFIC ABILITY SCORES AND INTELLIGENCE PROFILES IN HIGH ABILITY STUDENTS	https://www.scopus.com/inward/record.uri?eid=2-s2.0-85103335341&doi=10.1016%2fj.intell.2021.101538&partnerID=40&md5=4a2c85f26822e3ffdb8b6cc801f6ad72	86	2021	NA NA NA	INTELLIGENCE	UNIVERSITY OF TRIER	NOTREPORTED;NOTDECLARED;NOTREPORTED		BREIT M, 2021, INTELLIGENCE	BREIT M, 2021, INTELLIGENCE	ALGOZZINE;BEAUDUCEL;BLUM;BREIT;BREIT;BREIT;BYRT;CANIVEZ;COHEN;CRONBACH;ESTEVIS;FREUND;FREUND;FRYER;GARRETT;HARTMANN;HUNT;IVERSON;JACOBSON;JÄGER;JÄGER;KAUFMAN;LANDER;LANDIS;LIENERT;LIENERT;LOHMAN;LUBINSKI;LUBINSKI;LUBINSKI;LUBINSKI;MACKINTOSH;MAKEL;MAKRIS;MCCRAE;MCDERMOTT;MCGILL;MOLENAAR;MOLENAAR;MUTHÉN;NISBETT;PRECKEL;PRECKEL;REYNOLDS;ROBERTSON;RYAN;SCHARFEN;SCHNEIDER;SCHROEDERS;SÜΒ;TERRACCIANO;T…	(1993);EUROPEAN JOURNAL OF PSYCHOLOGICAL ASSESSMENT;INTELLIGENCE;DEVELOPMENTAL PSYCHOLOGY;JOURNAL OF CLINICAL EPIDEMIOLOGY;APPLIED MEASUREMENT IN EDUCATION;EDUCATIONAL AND PSYCHOLOGICAL MEASUREMENT;CRONBACH;THE CLINICAL NEUROPSYCHOLOGIST;CREATIVITY RESEARCH JOURNAL;JOURNAL OF INDIVIDUAL DIFFERENCES;JOURNAL OF EDUCATIONAL PSYCHOLOGY;AMERICAN PSYCHOLOGIST;HARTMANN;HUNT;ENCYCLOPEDIA OF CLINICAL NEUR…	GERMANY	GERMANY
42	HANNON B;DANEMAN M	INTEGRATION; INTELLIGENCE-COGNITIVE ABILITY; WORKING MEMORY	INTEGRATION; INTELLIGENCE; WORKING MEMORY	TEXAS A AND M UNIVERSITY-KINGSVILLE, UNITED STATES; UNIVERSITY OF TORONTO MISSISSAUGA, CANADA	ARTHUR, W., DAY, D.V., DEVELOPMENT OF A SHORT FORM FOR THE RAVEN'S ADVANCED PROGRESSIVE MATRICES TEST (1994) EDUCATIONAL AND PSYCHOLOGICAL MEASUREMENT, 54, PP. 394-403; BECK, L.F., THE ROLE OF SPEED IN INTELLIGENCE (1933) PSYCHOLOGICAL BULLETIN, 30, PP. 169-178; BENTLER, P.B., (1989) EQS STRUCTURAL EQUATIONS PROGRAM MANUAL, , BMDP STATISTICAL SOFTWARE, LOS ANGELES, CA; BORS, D.A., STOKES, T.L., R…	INTELLIGENCE	RECENT RESEARCH SUGGESTS THAT RELATIONAL INTEGRATION IS A STRONG PREDICTOR OF MEASURES OF COMPLEX COGNITIVE ABILITIES (E.G., OBERAUER, SÜΒ, WILHEM, & WHITTMANN, 2008). IN THIS PAPER WE ARGUE THAT THERE ARE AT LEAST TWO TYPES OF RELATIONAL INTEGRATION AND THAT FORMING NEW RELATIONAL STRUCTURES BY INTEGRATING RELEVANT PRIOR KNOWLEDGE WITH NEW INFORMATION IS THE FUNDAMENTAL RELATIONAL INTEGRATION PR…		NTLLD	HANNON, B.; DEPARTMENT OF PSYCHOLOGY AND SOCIOLOGY, TEXAS A AND M UNIVERSITY-KINGSVILLE, MSC 177, 700 UNIVERSITY BLVD, UNITED STATES	ARTICLE	10.1016/j.intell.2014.09.010	NATURAL SCIENCES AND ENGINEERING RESEARCH COUNCIL OF CANADANATURAL SCIENCES AND ENGINEERING RESEARCH COUNCIL OF CANADA, NSERC	01602896	INTELLIGENCE	ENGLISH	10		175-187	ELSEVIER LTD	SCOPUS	REVISITING THE CONSTRUCT OF "RELATIONAL INTEGRATION" AND ITS ROLE IN ACCOUNTING FOR GENERAL INTELLIGENCE: THE IMPORTANCE OF KNOWLEDGE INTEGRATION	https://www.scopus.com/inward/record.uri?eid=2-s2.0-84910098584&doi=10.1016%2fj.intell.2014.09.010&partnerID=40&md5=2732ae2a764b0a383d0335826d44e1d0	47	2014	THIS RESEARCH WAS SUPPORTED IN PART BY A GRANT FROM THE NATURAL SCIENCES AND ENGINEERING RESEARCH COUNCIL OF CANADA TO M. DANEMAN. WE WOULD LIKE TO THANK NATASHA THOREN FOR HELP WITH DATA COLLECTION AND SCORING. WE WOULD LIKE TO ALSO THANK DR. DETTERMAN, DR. FREY, AND AN ANONYMOUS REVIEWER FOR THEIR MOST HELPFUL COMMENTS. NA NA	INTELLIGENCE	TEXAS A AND M UNIVERSITY-KINGSVILLE;UNIVERSITY OF TORONTO MISSISSAUGA	NOTREPORTED;TEXAS A AND M UNIVERSITY-KINGSVILLE		HANNON B, 2014, INTELLIGENCE	HANNON B, 2014, INTELLIGENCE	ARTHUR;BECK;BENTLER;BORS;BROWN;BROWNE;CARROLL;CATTELL;1950;COLOM;CRAWFORD;DANEMAN;DANEMAN;DANEMAN;DANEMAN;DEARY;DEARY;DEARY;DEARY;DEARY;DEARY;DETTERMAN;EMBRETSON;ENGLE;ENGLE;ERICSSON;ERICSSON;EYSENCK;FAN;FAN;GARLICK;GOTTFREDSON;GRAY;GRUDNICK;HANNON;HANNON;HANNON;HANNON;HANNON;HANNON;HANNON;HICK;HIGGINS;HOYLE;HU;JENSON;JENSON;JOHNSON;JÖRESKOG;KANE;KLINE;KRANZLER;KYLLONEN;KYLLONEN;MARSH;NELSON;NETT…	EDUCATIONAL AND PSYCHOLOGICAL MEASUREMENT;PSYCHOLOGICAL BULLETIN;EQS STRUCTURAL EQUATIONS PROGRAM MANUAL;EDUCATIONAL AND PSYCHOLOGICAL MEASUREMENT;NELSON-DENNY READING TEST;TESTING STRUCTURE EQUATION MODELS;HUMAN COGNITIVE ABILITIES: A SURVEY OF FACTOR-ANALYTIC STUDIES;ABILITIES: THEIR STRUCTURE;INTELLIGENCE;INTELLIGENCE;JOURNAL OF VERBAL LEARNING AND VERBAL BEHAVIOR;JOURNAL OF EXPERIMENTAL PSYCH…	CANADA;USA	USA
43	MIDOUHAS E;FLOURI E;PAPACHRISTOU E;KOKOSI T	INFLAMMATION; INTELLIGENCE-COGNITIVE ABILITY; PSYCHOLOGICAL DISTRESS; UNDERSTANDING SOCIETY	INFLAMMATION; INTELLIGENCE; PSYCHOLOGICAL DISTRESS; UNDERSTANDING SOCIETY	DEPARTMENT OF PSYCHOLOGY AND HUMAN DEVELOPMENT, UCL INSTITUTE OF EDUCATION, UNIVERSITY COLLEGE LONDON, UNITED KINGDOM	ASPAROUHOV, T., MUTHEN, B., COMPARISON OF ESTIMATION METHODS FOR COMPLEX SURVEY DATA ANALYSIS (2006) MPLUS WEB NOTES; BEIER, M.E., ACKERMAN, P.L., DETERMINANTS OF HEALTH KNOWLEDGE: AN INVESTIGATION OF AGE, GENDER, ABILITIES, PERSONALITY, AND INTERESTS (2003) JOURNAL OF PERSONALITY AND SOCIAL PSYCHOLOGY, 84 (2), P. 439; BRESLAU, N., LUCIA, V.C., ALVARADO, G.F., INTELLIGENCE AND OTHER PREDISPOSING …	INTELLIGENCE	RESEARCH HAS SHOWN THAT INFLAMMATION IS IMPLICATED IN THE PATHOGENESIS OF MENTAL HEALTH DISORDERS, BUT NOT ALL INDIVIDUALS WITH SUCH DISORDERS HAVE RAISED INFLAMMATORY MARKERS. THIS STUDY EXAMINED WHETHER GENERAL INTELLIGENCE MAY BE A PROTECTIVE FACTOR FOR 9666 ADULTS AGED 18–97 WITH ELEVATED INFLAMMATION, MEASURED WITH C-REACTIVE PROTEIN (CRP), USING DATA FROM THE UK'S UNDERSTANDING SOCIETY. IN …		NTLLD	MIDOUHAS, E.; DEPARTMENT OF PSYCHOLOGY AND HUMAN DEVELOPMENT, 25 WOBURN SQUARE, UNITED KINGDOM; EMAIL: EMILY.MIDOUHAS@UCL.AC.UK	ARTICLE	10.1016/j.intell.2018.03.002	ECONOMIC AND SOCIAL RESEARCH COUNCILECONOMIC AND SOCIAL RESEARCH COUNCIL, ESRC, ES/P001742/1	01602896	INTELLIGENCE	ENGLISH	3		30-36	ELSEVIER LTD	SCOPUS	DOES GENERAL INTELLIGENCE MODERATE THE ASSOCIATION BETWEEN INFLAMMATION AND PSYCHOLOGICAL DISTRESS?	https://www.scopus.com/inward/record.uri?eid=2-s2.0-85042934574&doi=10.1016%2fj.intell.2018.03.002&partnerID=40&md5=58da93f458e0893b1ceb88de63d1b6f0	68	2018	THIS RESEARCH WAS SUPPORTED BY A UK ECONOMIC AND SOCIAL RESEARCH COUNCIL GRANT ( ES/P001742/1 ). NA NA	INTELLIGENCE	UNIVERSITY COLLEGE LONDON	NOTREPORTED;NOTREPORTED;NOTREPORTED		MIDOUHAS E, 2018, INTELLIGENCE	MIDOUHAS E, 2018, INTELLIGENCE	ASPAROUHOV;BEIER;BRESLAU;BROMET;DANTZER;DEARY;DEARY;DERRY;FAIRWEATHER;FERREIRA;FISHER;FRANCESCHI;GLASSMAN;GLEESON;GOLDBERG;GOLDBERG;GOTTFREDSON;HANSCOMBE;HOWREN;HUPPERT;ISHII;JOHNSON;KARLAMANGLA;KHANDAKER;KIECOLTGLASER;LANCASTER;LECLERCQ;LIU;LUPPINO;MASTEN;MCFALL;MILLER;MILLER;MÕTTUS;MURRAY;OFFICE FOR NATIONAL STATISTICS;OFFICE FOR NATIONAL STATISTICS;RAISON;RAMSEY;SACKER;SALTHOUSE;SHELTON;SLAVIC…	JOURNAL OF PERSONALITY AND SOCIAL PSYCHOLOGY;ARCHIVES OF GENERAL PSYCHIATRY;BMC MEDICINE;NATURE REVIEWS NEUROSCIENCE;PSYCHOLOGICAL SCIENCE IN THE PUBLIC INTEREST;JOURNAL OF PERSONALITY AND SOCIAL PSYCHOLOGY;CURRENT PSYCHIATRY REPORTS;THE AMERICAN JOURNAL OF PATHOLOGY;GERIATRICS & GERONTOLOGY INTERNATIONAL;FISHER;ANNALS OF THE NEW YORK ACADEMY OF SCIENCES;BIOLOGICAL PSYCHIATRY;NATURE REVIEWS IMMUN…	UNITED KINGDOM	UNITED KINGDOM
44	STOLARSKI M;JASIELSKA D;ZAJENKOWSKI M	INDIVIDUALISM-COLLECTIVISM; INTELLIGENCE-COGNITIVE ABILITY; LIFE SATISFACTION; NATIONAL IQ	INDIVIDUALISM-COLLECTIVISM; INTELLIGENCE; LIFE SATISFACTION; NATIONAL IQ	FACULTY OF PSYCHOLOGY, UNIVERSITY OF WARSAW, POLAND; INSTITUTE OF APPLIED PSYCHOLOGY, MARIA GRZEGORZEWSKA ACADEMY OF SPECIAL EDUCATION, POLAND	AHUVIA, A.C., INDIVIDUALISM/COLLECTIVISM AND CULTURES OF HAPPINESS: A THEORETICAL CONJECTURE ON THE RELATIONSHIP BETWEEN CONSUMPTION, CULTURE AND SUBJECTIVE WELL-BEING AT THE NATIONAL LEVEL (2002) JOURNAL OF HAPPINESS STUDIES, 3 (1), PP. 23-36; ALI, A., AMBLER, G., STRYDOM, A., RAI, D., COOPER, C., MCMANUS, S., THE RELATIONSHIP BETWEEN HAPPINESS AND INTELLIGENT QUOTIENT: THE CONTRIBUTION OF SOCIO…	INTELLIGENCE	WE EXAMINED THE MODERATING ROLE OF INDIVIDUALISM-COLLECTIVISM IN THE RELATIONSHIP BETWEEN INTELLIGENCE AND LIFE SATISFACTION, AS MEASURED AT THE COUNTRY LEVEL. INTELLIGENCE WAS A ROBUST POSITIVE PREDICTOR OF NATIONAL LIFE SATISFACTION, HOWEVER THE RELATIONSHIP PROVED SIGNIFICANTLY STRONGER IN COUNTRIES WHICH ARE MORE INDIVIDUALISTIC. FURTHER ANALYSES REVEALED A MODERATED MEDIATION EFFECT, SHOWING…		NTLLD	STOLARSKI, M.; FACULTY OF PSYCHOLOGY, UNIVERSITY OF WARSAW, STAWKI STR. 5/7, POLAND	ARTICLE	10.1016/j.intell.2015.04.003	NARODOWYM CENTRUM NAUKINARODOWYM CENTRUM NAUKI, NCN	01602896	INTELLIGENCE	ENGLISH	16		153-158	ELSEVIER LTD	SCOPUS	ARE ALL SMART NATIONS HAPPIER? COUNTRY AGGREGATE IQ PREDICTS HAPPINESS, BUT THE RELATIONSHIP IS MODERATED BY INDIVIDUALISM-COLLECTIVISM	https://www.scopus.com/inward/record.uri?eid=2-s2.0-84928666645&doi=10.1016%2fj.intell.2015.04.003&partnerID=40&md5=5dd85322dcc778a0f8cd1fea20b7241c	50	2015	PRIMARY SUPPORT FOR THIS WORK WAS PROVIDED BY A GRANT NO. 2014/13/D/HS6/02951 BY NATIONAL SCIENCE CENTRE, POLAND . NA NA	INTELLIGENCE	UNIVERSITY OF WARSAW;INSTITUTE OF APPLIED PSYCHOLOGY	NOTREPORTED;UNIVERSITY OF WARSAW		STOLARSKI M, 2015, INTELLIGENCE	STOLARSKI M, 2015, INTELLIGENCE	AHUVIA;ALI;ARGYLE;BASKERVILLE;BUSS;CARR;CHIAO;DANNER;DIENER;DIENER;DUNKEL;GOTTFREDSON;GOW;HAYES;HAYES;HOFSTEDE;HOFSTEDE;HOFSTEDE;HUNT;KAHNEMAN;KANAZAWA;KEYES;LOPEZ;LU;LYKKEN;LYNN;LYNN;LYNN;LYNN;LYNN;LYUBOMIRSKY;MARKS;MARKUS;MCSWEENEY;MEISENBERG;MEISENBERG;MEISENBERG;REEVE;SELIGMAN;SPECTOR;STERNBERG;STOLARSKI;STRENZE;TARAS;TRIANDIS;TRIANDIS;TRIANDIS;TRIANDIS;UCHIDA;VAN DE VLIERT;VEENHOVEN;VEENHOVE…	JOURNAL OF HAPPINESS STUDIES;PSYCHOLOGICAL MEDICINE;THE PSYCHOLOGY OF HAPPINESS;ACCOUNTING;JOURNAL OF PERSONALITY;POSITIVE PSYCHOLOGY: THE SCIENCE OF HAPPINESS AND HUMAN STRENGTHS;PROCEEDINGS OF THE ROYAL SOCIETY B: BIOLOGICAL SCIENCES;JOURNAL OF PERSONALITY AND SOCIAL PSYCHOLOGY;JOURNAL OF CROSS-CULTURAL PSYCHOLOGY;SUBJECTIVE WELL-BEING;INTELLIGENCE;CURRENT DIRECTIONS IN PSYCHOLOGICAL SCIENCE;BR…	POLAND;POLAND	POLAND
45	ZHU B;CHEN C;DANG X;DONG Q;LIN C	INDIVIDUAL DIFFERENCES; N-BACK; RAVEN'S PROGRESSIVE MATRICES	INDIVIDUAL DIFFERENCES; N-BACK; RAVEN'S PROGRESSIVE MATRICES	STATE KEY LABORATORY OF COGNITIVE NEUROSCIENCE AND LEARNING & IDG/MCGOVERN INSTITUTE FOR BRAIN RESEARCH, BEIJING NORMAL UNIVERSITY, BEIJING, 100875, CHINA; CENTER FOR COLLABORATION AND INNOVATION IN BRAIN AND LEARNING SCIENCES, BEIJING NORMAL UNIVERSITY, BEIJING, 100875, CHINA; INSTITUTE OF DEVELOPMENTAL PSYCHOLOGY, BEIJING NORMAL UNIVERSITY, BEIJING, 100875, CHINA; DEPARTMENT OF PSYCHOLOGY AND S…	ABRAHAMS, S., PICKERING, A., POLKEY, C.E., MORRIS, R.G., SPATIAL MEMORY DEFICITS IN PATIENTS WITH UNILATERAL DAMAGE TO THE RIGHT HIPPOCAMPAL FORMATION (1997) NEUROPSYCHOLOGIA, 35 (1), PP. 11-24; AU, J., SHEEHAN, E., TSAI, N., DUNCAN, G.J., BUSCHKUEHL, M., JAEGGI, S.M., IMPROVING FLUID INTELLIGENCE WITH TRAINING ON WORKING MEMORY: A META-ANALYSIS (2015) PSYCHONOMIC BULLETIN & REVIEW, 22 (2), PP. 3…	INTELLIGENCE	THE HIPPOCAMPUS PLAYS AN IMPORTANT ROLE IN LEARNING AND MEMORY. POOR SEGMENTATION TOOLS OF HIPPOCAMPAL SUBFIELDS, HOWEVER, HAVE HINDERED OUR UNDERSTANDING OF THEIR SPECIFIC ROLES. USING FREESURFER 6.0, WHICH PROVIDES MORE ACCURATE SEGMENTATION THAN PREVIOUS VERSIONS (ESPECIALLY FOR CORNU AMMONIS [CA] SUBFIELDS), THE CURRENT STUDY EXAMINED THE 12 HIPPOCAMPAL SUBFIELDS' CONTRIBUTIONS TO FLUID INTEL…		NTLLD	ZHU, B.; STATE KEY LABORATORY OF COGNITIVE NEUROSCIENCE AND LEARNING & IDG/MCGOVERN INSTITUTE FOR BRAIN RESEARCH, CHINA; EMAIL: ZHUBI@BNU.EDU.CN	ARTICLE	10.1016/j.intell.2017.02.003	NATIONAL NATURAL SCIENCE FOUNDATION OF CHINANATIONAL NATURAL SCIENCE FOUNDATION OF CHINA, NSFC, 31130025, 31521063, 31571132 MINISTRY OF EDUCATION OF THE PEOPLE'S REPUBLIC OF CHINAMINISTRY OF EDUCATION OF THE PEOPLE'S REPUBLIC OF CHINA, MOE, B07008 NATIONAL KEY RESEARCH AND DEVELOPMENT PROGRAM OF CHINANATIONAL KEY RESEARCH AND DEVELOPMENT PROGRAM OF CHINA, NKRDPC, 2014CB846102 HIGHER EDUCATION DI…	01602896	INTELLIGENCE	ENGLISH	11		169-175	ELSEVIER LTD	SCOPUS	HIPPOCAMPAL SUBFIELDS' VOLUMES ARE MORE RELEVANT TO FLUID INTELLIGENCE THAN VERBAL WORKING MEMORY	https://www.scopus.com/inward/record.uri?eid=2-s2.0-85012872757&doi=10.1016%2fj.intell.2017.02.003&partnerID=40&md5=222b083ff7c79be6a4ea449d86c49c3b	61	2017	THIS STUDY WAS SUPPORTED BY THE NATIONAL NATURAL SCIENCE FOUNDATION OF CHINA (31571132, 31521063, AND 31130025), THE 973 PROGRAM (2014CB846102), AND THE 111 PROJECT OF THE MINISTRY OF EDUCATION OF CHINA (B07008). THE FUNDERS HAD NO ROLE IN STUDY DESIGN, DATA COLLECTION AND ANALYSIS, DECISION TO PUBLISH, OR PREPARATION OF THE MANUSCRIPT. NA NA	INTELLIGENCE	BEIJING NORMAL UNIVERSITY;BEIJING NORMAL UNIVERSITY;BEIJING NORMAL UNIVERSITY;UNIVERSITY OF CALIFORNIA	NOTREPORTED;STATE KEY LABORATORY OF COGNITIVE NEUROSCIENCE AND LEARNING AND IDG/MCGOVERN INSTITUTE FOR BRAIN RESEARCH;NOTREPORTED		ZHU B, 2017, INTELLIGENCE	ZHU B, 2017, INTELLIGENCE	ABRAHAMS;AU;BADDELEY;BARTSCH;BENJAMINI;CANTERO;CHEN;COLOM;DE FLORES;DUNCAN;ESPOSITO;GLEIΒNER;HAIER;HO;IGLESIAS;JAEGGI;JAEGGI;KANE;KROGSRUD;LI;OWEN;OWEN;RAVEN;SANTOSFILHO;SMITH;SUTHANA;WHELAN;XUE;ZATORRE;ZHAI;ZHU	NEUROPSYCHOLOGIA;PSYCHONOMIC BULLETIN & REVIEW;TRENDS IN COGNITIVE SCIENCES;SCIENCE;JOURNAL OF THE ROYAL STATISTICAL SOCIETY: SERIES B METHODOLOGICAL;THE JOURNALS OF GERONTOLOGY SERIES A: BIOLOGICAL SCIENCES AND MEDICAL SCIENCES;BRAIN AND COGNITION;INTELLIGENCE;NEUROSCIENCE;HIPPOCAMPUS;BRAIN;JOURNAL OF NEUROLOGY;NEUROIMAGE;MOLECULAR PSYCHIATRY;NEUROIMAGE;PROCEEDINGS OF THE NATIONAL ACADEMY OF SCI…	CHINA;CHINA;CHINA;USA	CHINA
46	LABORDA L;ELOSÚA MR;GÓMEZ-VEIGA I	INDIGENOUS CHILDREN; INTELLIGENCE-COGNITIVE ABILITY; OAXACA-BLINDER DECOMPOSITION; POVERTY	INDIGENOUS CHILDREN; INTELLIGENCE; OAXACA-BLINDER DECOMPOSITION; POVERTY	UNIVERSIDAD DE ALCALÁ (UA), INSTITUTO DE ESTUDIOS LATINOAMERICANOS (IELAT), C/ TRINIDAD N<SUP>O</SUP> 1, ALCALÁ DE HENARES, MADRID, UNITED STATES; UNIVERSIDAD NACIONAL DE EDUCACIÓN A DISTANCIA (UNED), FACULTAD DE PSICOLOGÍA, C/ JUAN DEL ROSAL, N° 10MADRID 28040, SPAIN	ARDILA, A., ROSSELLI, M., MATUTE, E., GUAJARDO, S., THE INFLUENCE OF THE PARENTS’ EDUCATIONAL LEVEL ON THE DEVELOPMENT OF EXECUTIVE FUNCTIONS (2005) DEVELOPMENTAL NEUROPSYCHOLOGY, 28 (1), PP. 539-560; AYOUB, C., O'CONNOR, E., RAPPOLT-SCHLICTMANN, G., VALLOTTON, C., RAIKES, H., CHAZAN-COHEN, R., COGNITIVE SKILL PERFORMANCE AMONG YOUNG CHILDREN LIVING IN POVERTY: RISK, CHANGE, AND THE PROMOTIVE EFF…	INTELLIGENCE	GIVEN THE CORRELATION BETWEEN POVERTY AND BELONGING TO CERTAIN ETHNIC GROUPS FOUND BY PREVIOUS STUDIES, THE PRESENT STUDY INTENDS TO APPLY A STATISTICAL TECHNIQUE TO ANALYZE THE DIFFERENCES IN INTELLIGENCE ON THE BASICS OF RAVEN'S COLOURED PROGRESSIVE MATRICES PERFORMANCE BETWEEN INDIGENOUS CHILDREN AND NON-INDIGENOUS CHILDREN FROM POOR RURAL POPULATIONS WHEN INDIGENOUS CHILDREN ARE “TREATED” AS …		NTLLD	LABORDA, L.; INSTITUTO DE ESTUDIOS LATINOAMERICANOS (IELAT), C/ TRINIDAD NO 1, COLEGIO DE TRINITARIOS, SPAIN; EMAIL: LLABORDACASTILLO@GMAIL.COM	ARTICLE	10.1016/j.intell.2018.11.008		01602896	INTELLIGENCE	ENGLISH	4		49-58	ELSEVIER LTD	SCOPUS	ETHNICITY AND INTELLIGENCE IN CHILDREN EXPOSED TO POVERTY ENVIRONMENTS: AN ANALYSIS USING THE OAXACA-BLINDER DECOMPOSITION	https://www.scopus.com/inward/record.uri?eid=2-s2.0-85058544534&doi=10.1016%2fj.intell.2018.11.008&partnerID=40&md5=ee99e146f2c0fbf67fff6a3b7e7cb63d	72	2019	NA NA NA	INTELLIGENCE	UNIVERSIDAD DE ALCALÁ (UA);UNIVERSIDAD NACIONAL DE EDUCACIÓN A DISTANCIA (UNED)	LABORDA;INSTITUTO DE ESTUDIOS LATINOAMERICANOS (IELAT);EMAIL: LLABORDACASTILLO@GMAIL.COM		LABORDA L, 2019, INTELLIGENCE	LABORDA L, 2019, INTELLIGENCE	ARDILA;AYOUB;BELLE;BLINDER;BROOKSGUNN;BUCKLEY;CECI;COLOM;CONEJERO;DEARY;DUNCAN;DUNKEL;DUNN;ENGEL DE ABREU;EVANS;FACON;FALKINGHAM;FLYNN;FLYNN;FRISVOLD;GIGNAC;GUO;HAIER;HAWORTH;HUBBSTAIT;KAYA;KELLER;KRAPOHL;KROLL;KUNDA;LAWSON;LI;LIU;LUPTON;LYNN;LYNN;LYNN;LYNN;MACOURS;MAJLUF;MÉNDEZ;MILLONES;NAJMAN;NAJMAN;NATIONAL INSTITUTE OF CHILD HEALTH AND HUMAN DEVELOPMENT EARLY CHILD CARE RESEARCH NETWORK;NISTA…	DEVELOPMENTAL NEUROPSYCHOLOGY;EARLY CHILDHOOD RESEARCH QUARTERLY;PSYCHOLOGY OF WOMEN QUARTERLY;JOURNAL OF HUMAN RESOURCES;THE FUTURE OF CHILDREN;INTERNATIONAL JOURNAL OF EDUCATIONAL RESEARCH;CECI;INTELLIGENCE;NATURE REVIEWS NEUROSCIENCE;CHILD DEVELOPMENT;DUNN;PSYCHOLOGICAL SCIENCE;CLINICAL PSYCHOLOGICAL SCIENCE;RESEARCH IN DEVELOPMENTAL DISABILITIES;NUTRITION JOURNAL;PSYCHOLOGICAL BULLETIN;INTELL…	SPAIN;USA	SPAIN
47	BATES TC;GIGNAC GE	INCENTIVES; INTELLIGENCE-COGNITIVE ABILITY; IQ; MOTIVATION; VALIDITY	INCENTIVES; INTELLIGENCE; IQ; MOTIVATION; VALIDITY	SCHOOL OF PHILOSOPHY, PSYCHOLOGY AND LANGUAGE SCIENCES, UNIVERSITY OF EDINBURGH, UNITED KINGDOM; SCHOOL OF PSYCHOLOGICAL SCIENCE, UNIVERSITY OF WESTERN AUSTRALIA, AUSTRALIA	BADDELEY, A.D., A 3 MIN REASONING TEST BASED ON GRAMMATICAL TRANSFORMATION (1968) PSYCHONOMIC SCIENCE, 10, PP. 341-342; BINET, A., NEW METHODS FOR THE DIAGNOSIS OF THE INTELLECTUAL LEVEL OF SUBNORMALS. L'ANNÉE PSYCHOLOGY, 12, 191-244. (E. S. KITE, TRANS.) (1905) THE DEVELOPMENT OF INTELLIGENCE IN CHILDREN, , PUBLICATIONS OF THE TRAINING SCHOOL AT VINELAND VINELAND, NJ; BOBKO, P., ROTH, P.L., BOBK…	INTELLIGENCE	TEST MOTIVATION HAS BEEN SUGGESTED TO STRONGLY INFLUENCE LOW-STAKES INTELLIGENCE SCORES, WITH FOR INSTANCE, A RECENT META-ANALYSIS OF MONETARY INCENTIVE EFFECTS SUGGESTING AN AVERAGE 9.6 IQ POINT IMPACT (D = 0.64). EFFECTS OF SUCH MAGNITUDE WOULD HAVE IMPORTANT IMPLICATIONS FOR THE PREDICTIVE VALIDITY OF INTELLIGENCE TESTS. WE REPORT SIX STUDIES (N = 4208) INVESTIGATING THE ASSOCIATION AND POTENT…	101652	NTLLD	BATES, T.C.; SCHOOL OF PHILOSOPHY, PSYCHOLOGY BUILDING, 7 GEORGE SQUARE, UNITED KINGDOM; EMAIL: TIM.BATES@ED.AC.UK	ARTICLE	10.1016/j.intell.2022.101652	JOHN TEMPLETON FOUNDATIONJOHN TEMPLETON FOUNDATION, JTF, GF13666.154364	01602896	INTELLIGENCE	ENGLISH	0			ELSEVIER LTD	SCOPUS	EFFORT IMPACTS IQ TEST SCORES IN A MINOR WAY: A MULTI-STUDY INVESTIGATION WITH HEALTHY ADULT VOLUNTEERS	https://www.scopus.com/inward/record.uri?eid=2-s2.0-85129247676&doi=10.1016%2fj.intell.2022.101652&partnerID=40&md5=4d086ce12b4dac50c2cb838339f6cd9f	92	2022	SUPPORT FOR THIS PROJECT WAS PROVIDED IN PART BY THE JOHN TEMPLETON FOUNDATION (US) ( GF13666.154364 ). NA NA	INTELLIGENCE	UNIVERSITY OF EDINBURGH;UNIVERSITY OF WESTERN AUSTRALIA	NOTREPORTED;SCHOOL OF PHILOSOPHY;NOTREPORTED		BATES TC, 2022, INTELLIGENCE	BATES TC, 2022, INTELLIGENCE	BADDELEY;BINET;BOBKO;BONNER;BREUNING;CALDWELL;CLEVELAND;COLE;DEMANGE;DUCKWORTH;EKSTROM;FERVAHA;FLATHER;GARCIA;GIGNAC;GIGNAC;GIGNAC;HAYNES;HOAGLIN;IOANNIDIS;KAUTZ;KESELMAN;KIRKWOOD;LAKENS;LIU;MERRITT;ONEIL;PAULHUS;PENK;RICHARDSON;SCHMIDER;SILM;SOMMER;SOMMER;SUNDRE;WARNE;WARNE;WARRINGTON;WECHSLER;WISE;ZUO	PSYCHONOMIC SCIENCE;THE DEVELOPMENT OF INTELLIGENCE IN CHILDREN;ORGANIZATIONAL RESEARCH METHODS;ACCOUNTING;JOURNAL OF SCHOOL PSYCHOLOGY;CALDWELL;JOURNAL OF THE AMERICAN STATISTICAL ASSOCIATION;CONTEMPORARY EDUCATIONAL PSYCHOLOGY;NATURE GENETICS;PROCEEDINGS OF THE NATIONAL ACADEMY OF SCIENCES OF THE UNITED STATES OF AMERICA;EKSTROM;JAMA PSYCHIATRY;CONTROLLED CLINICAL TRIALS;GARCIA;BRITISH JOURNAL …	AUSTRALIA;UNITED KINGDOM	UNITED KINGDOM
48	ACZEL B;PALFI B;KEKECS Z	IMPLICIT THEORY OF STUPID ACTION; STUPID; UNINTELLIGENT BEHAVIOR	IMPLICIT THEORY OF STUPID ACTION; STUPID; UNINTELLIGENT BEHAVIOR	INSTITUTE OF PSYCHOLOGY, EOTVOS LORAND UNIVERSITY, BUDAPEST, HUNGARY; DEPARTMENT OF PSYCHOLOGY AND NEUROSCIENCE, BAYLOR UNIVERSITY, WACO, UNITED STATES	BARON, J., (1985) RATIONALITY AND INTELLIGENCE, , CAMBRIDGE UNIVERSITY PRESS, CAMBRIDGE, UK; BARON, J., WHY TEACH THINKING?-AN ESSAY (1993) APPLIED PSYCHOLOGY, 42 (3), PP. 191-214; BARON, J., HERSHEY, J.C., OUTCOME BIAS IN DECISION EVALUATION (1988) JOURNAL OF PERSONALITY AND SOCIAL PSYCHOLOGY, 54 (4), PP. 569-579; BRUINE DE BRUIN, W., PARKER, A.M., FISCHHOFF, B., INDIVIDUAL DIFFERENCES IN ADULT …	INTELLIGENCE	THIS PAPER ARGUES THAT STUDYING WHY AND WHEN PEOPLE CALL CERTAIN ACTIONS STUPID SHOULD BE THE INTEREST OF PSYCHOLOGICAL INVESTIGATIONS NOT JUST BECAUSE IT IS A FREQUENT EVERYDAY BEHAVIOR, BUT ALSO BECAUSE IT IS A ROBUST BEHAVIORAL REFLECTION OF THE RATIONALISTIC EXPECTATIONS TO WHICH PEOPLE ADJUST THEIR OWN BEHAVIOR AND EXPECT OTHERS TO. THE RELATIONSHIP OF INTELLIGENCE AND INTELLIGENT BEHAVIOR H…		NTLLD	ACZEL, B.; ELTE PSZICHOLÓGIAI INTÉZET, IZABELLA U 46, HUNGARY	ARTICLE	10.1016/j.intell.2015.08.010		01602896	INTELLIGENCE	ENGLISH	11		51-58	ELSEVIER LTD	SCOPUS	WHAT IS STUPID? PEOPLE'S CONCEPTION OF UNINTELLIGENT BEHAVIOR	https://www.scopus.com/inward/record.uri?eid=2-s2.0-84941142631&doi=10.1016%2fj.intell.2015.08.010&partnerID=40&md5=32f7f3fbb9ded66b70e9819d2056c724	53	2015	NA NA NA	INTELLIGENCE	EOTVOS LORAND UNIVERSITY;BAYLOR UNIVERSITY	NOTREPORTED;NOTREPORTED		ACZEL B, 2015, INTELLIGENCE	ACZEL B, 2015, INTELLIGENCE	BARON;BARON;BARON;BRUINE DE BRUIN;CACIOPPO;CHARLTON;CHARLTON;DE NEYS;DUTTON;DUTTON;EINHORN;EPSTEIN;EVANS;EVANS;FIEDLER;FRALEY;GARDNER;GILOVICH;HYMAN;INGLEHART;KAHNEMAN;KAHNEMAN;KAUFMAN;LANGER;MAYER;MIYAKE;MOLDOVEANU;OAKSFORD;PERKINS;STANOVICH;STANOVICH;STANOVICH;STANOVICH;STANOVICH;STANOVICH;STANOVICH;STANOVICH;STERNBERG;STERNBERG;STERNBERG;STERNBERG;TROLDAHL;VAN HECKE;VOS SAVANT;WOODLEY;WOODLEY …	RATIONALITY AND INTELLIGENCE;APPLIED PSYCHOLOGY;JOURNAL OF PERSONALITY AND SOCIAL PSYCHOLOGY;JOURNAL OF PERSONALITY AND SOCIAL PSYCHOLOGY;JOURNAL OF PERSONALITY AND SOCIAL PSYCHOLOGY;MEDICAL HYPOTHESES;MEDICAL HYPOTHESES;TRENDS IN COGNITIVE SCIENCES;INTELLIGENCE;INTELLIGENCE;PSYCHOLOGICAL REVIEW;JOURNAL OF PERSONALITY AND SOCIAL PSYCHOLOGY;HYPOTHETICAL THINKING: DUAL PROCESSES IN REASONING AND JU…	HUNGARY;USA	HUNGARY
49	SOBKOW A;TRACZYK J;KAUFMAN SB;NOSAL C	IMPLICIT LEARNING; INSIGHT; INTELLIGENCE-COGNITIVE ABILITY; INTUITION; OPENNESS	IMPLICIT LEARNING; INSIGHT; INTELLIGENCE; INTUITION; OPENNESS	SWPS UNIVERSITY OF SOCIAL SCIENCES AND HUMANITIES, WROCLAW FACULTY OF PSYCHOLOGY, WROCLAW, POLAND; UNIVERSITY OF PENNSYLVANIA, PHILADELPHIA, UNITED STATES	AITKEN HARRIS, J., MEASURED INTELLIGENCE, ACHIEVEMENT, OPENNESS TO EXPERIENCE, AND CREATIVITY (2004) PERSONALITY AND INDIVIDUAL DIFFERENCES, 36 (4), PP. 913-929; AKBARI CHERMAHINI, S., HICKENDORFF, M., HOMMEL, B., DEVELOPMENT AND VALIDITY OF A DUTCH VERSION OF THE REMOTE ASSOCIATES TASK: AN ITEM-RESPONSE THEORY APPROACH (2012) THINKING SKILLS AND CREATIVITY, 7 (3), PP. 177-186; BALTES, P.B., CORN…	INTELLIGENCE	IN THIS STUDY, WE AIMED TO EXPLORE THE RELATIONSHIPS BETWEEN INTUITIVE ABILITIES, INTELLIGENCE (EXPLICIT COGNITIVE ABILITY) AND PERSONALITY. WE FOUND THAT INTUITION IS NOT HOMOGENOUS AND THERE ARE THREE TYPES OF INTUITIVE ABILITY: COHERENCE & INSIGHT, IMPLICIT LEARNING AND SUBJECTIVE INTUITIVE ABILITIES THAT SHOWED DIFFERENT PATTERNS OF RELATIONSHIPS WITH EXPLICIT COGNITIVE ABILITY AND PERSONALIT…		NTLLD	SOBKOW, A.; SWPS UNIVERSITY OF SOCIAL SCIENCES AND HUMANITIES, OSTROWSKIEGO 30B, POLAND; EMAIL: ASOBKOW@SWPS.EDU.PL	ARTICLE	10.1016/j.intell.2017.12.001	NARODOWE CENTRUM NAUKINARODOWE CENTRUM NAUKI, NCN, DEC-2011/03/N/HS6/02276	01602896	INTELLIGENCE	ENGLISH	18		1-10	ELSEVIER LTD	SCOPUS	THE STRUCTURE OF INTUITIVE ABILITIES AND THEIR RELATIONSHIPS WITH INTELLIGENCE AND OPENNESS TO EXPERIENCE	https://www.scopus.com/inward/record.uri?eid=2-s2.0-85038917559&doi=10.1016%2fj.intell.2017.12.001&partnerID=40&md5=e75341c479aec4e905a89c59afbfd8c1	67	2018	THIS RESEARCH WAS SUPPORTED BY THE NATIONAL SCIENCE CENTRE , POLAND UNDER GRANT NUMBER DEC-2011/03/N/HS6/02276 . WE WOULD LIKE TO THANK AGATA GASIOROWSKA FOR HER VALUABLE ADVICES REGARDING DATA ANALYSIS. NA NA	INTELLIGENCE	SWPS UNIVERSITY OF SOCIAL SCIENCES AND HUMANITIES;UNIVERSITY OF PENNSYLVANIA	NOTREPORTED;SWPS UNIVERSITY OF SOCIAL SCIENCES AND HUMANITIES;NOTREPORTED		SOBKOW A, 2018, INTELLIGENCE	SOBKOW A, 2018, INTELLIGENCE	AITKEN HARRIS;AKBARI CHERMAHINI;BALTES;BARR;BECHARA;BOWERS;CATTELL;CICERO;COSTA;DANEK;DANNER;DANNER;DEYOUNG;DIENES;DORFLER;DUCKWORTH;EPSTEIN;EPSTEIN;EVANS;EVANS;FREY;FURNHAM;GAJDA;GEBAUER;GIGERENZER;GLÖCKNER;GORE;GREENWALD;HODGKINSON;HOGARTH;HUNT;JAUK;JUNG;KAHNEMAN;KAHNEMAN;KARWOWSKI;KAUFMAN;KAUFMAN;KAUFMAN;KAUFMAN;KLEIN;KOUNIOS;KOUNIOS;LANGANFOX;LEE;LEWICKI;LEWICKI;MACKINTOSH;MCCRAE;MCCRAE;MEDNI…	PERSONALITY AND INDIVIDUAL DIFFERENCES;THINKING SKILLS AND CREATIVITY;DEVELOPMENTAL PSYCHOLOGY;THINKING & REASONING;TRENDS IN COGNITIVE SCIENCES;COGNITIVE PSYCHOLOGY;JOURNAL OF EDUCATIONAL PSYCHOLOGY;IMAGINATION;ZEITSCHRIFT FÜR PSYCHOLOGIE;INTELLIGENCE;CREATIVITY RESEARCH JOURNAL;PSYCHOLOGICAL RESEARCH;MANAGEMENT LEARNING;JOURNAL OF RESEARCH IN PERSONALITY;INTUITION IN JUDGMENT AND DECISION MAKIN…	POLAND;USA	POLAND
50	SCHNEIDER B;SPARFELDT JR	ILLUSTRATION MODEL; INTELLIGENCE ASSESSMENT; NUMBER SEQUENCES; NUMBER SERIES; TUTORIAL; VIDEO	ILLUSTRATION MODEL; INTELLIGENCE ASSESSMENT; NUMBER SEQUENCES; NUMBER SERIES; TUTORIAL; VIDEO	SAARLAND UNIVERSITY, DEPARTMENT OF EDUCATIONAL SCIENCE, CAMPUS A5 4, SAARBRÜCKEN, D-66123, GERMANY	ARENDASY, M.E., SOMMER, M., USING AUTOMATIC ITEM GENERATION TO MEET THE INCREASING ITEM DEMANDS OF HIGH-STAKES EDUCATIONAL AND OCCUPATIONAL ASSESSMENT (2012) LEARNING AND INDIVIDUAL DIFFERENCES, 22, PP. 112-117; ARMSTRONG, E.L., WOODLEY, M.A., THE RULE-DEPENDENCE MODEL EXPLAINS THE COMMONALITIES BETWEEN THE FLYNN EFFECT AND IQ GAINS VIA RETESTING (2014) LEARNING AND INDIVIDUAL DIFFERENCES, 29, PP…	INTELLIGENCE	INTELLIGENCE TEST SCORES ARE SIGNIFICANT CORRELATES AND PREDICTORS OF IMPORTANT FUTURE OUTCOMES. HOWEVER, RECENT RESEARCH SHOWED THAT WATCHING A SHORT VIDEO TUTORIAL EXPLAINING THE UNDERLYING RULES OF FIGURAL MATRICES INCREASED FIGURAL MATRICES TEST SCORES. THIS STUDY INVESTIGATED THE EFFECTS OF VIDEO TUTORIALS ON TEST SCORES FOR NUMBER SERIES, ANOTHER POPULAR INTELLIGENCE TEST TASK TYPE. FOR THI…	101547	NTLLD	SCHNEIDER, B.; SAARLAND UNIVERSITY, CAMPUS A5 4, GERMANY; EMAIL: BENEDIKT.SCHNEIDER1@UNI-SAARLAND.DE	ARTICLE	10.1016/j.intell.2021.101547		01602896	INTELLIGENCE	ENGLISH	1			ELSEVIER LTD	SCOPUS	HOW TO SOLVE NUMBER SERIES ITEMS: CAN WATCHING VIDEO TUTORIALS INCREASE TEST SCORES?	https://www.scopus.com/inward/record.uri?eid=2-s2.0-85107127461&doi=10.1016%2fj.intell.2021.101547&partnerID=40&md5=41782f3d192e01cc28d7e94992dfb222	87	2021	NA NA NA	INTELLIGENCE	SAARLAND UNIVERSITY	SCHNEIDER;SAARLAND UNIVERSITY;NOTDECLARED		SCHNEIDER B, 2021, INTELLIGENCE	SCHNEIDER B, 2021, INTELLIGENCE	ARENDASY;ARMSTRONG;CARROLL;COHEN;DEARY;ESTRADA;FLYNN;FOX;HAIER;HAUSKNECHT;HAYES;HELLER;HOLZMAN;HOLZMAN;HÜLSHEGER;JÄGER;JENSEN;KEMPF;KERSTING;KOTOVSKY;KULIK;KULIK;LEFEVRE;LENHARD;LENHARD;LIEPMANN;LIEPMANN;LOE;LOESCHE;LOHMAN;ROTH;SAUERLAND;SCHARFEN;SCHMIDT;SCHNEIDER;SCHRANK;SIMONS;VERGUTS;WEIß;WENZEL;WONDERLIC	LEARNING AND INDIVIDUAL DIFFERENCES;LEARNING AND INDIVIDUAL DIFFERENCES;CARROLL;COHEN;INTELLIGENCE;INTELLIGENCE;PSYCHOLOGICAL BULLETIN;JOURNAL OF EXPERIMENTAL PSYCHOLOGY: GENERAL;FRONTIERS IN SYSTEMS NEUROSCIENCE;JOURNAL OF APPLIED PSYCHOLOGY;INTELLIGENCE;COGNITIVE ABILITY TEST FOR GRADE 4-12;JOURNAL OF EDUCATIONAL PSYCHOLOGY;JOURNAL OF EDUCATIONAL PSYCHOLOGY;INTERNATIONAL JOURNAL OF SELECTION AN…	GERMANY	GERMANY
51	LUDEKE SG;RASMUSSEN SHR;DEYOUNG CG	IDEOLOGY; INTELLIGENCE-COGNITIVE ABILITY; SELF-ADMINISTERED ABILITY TESTS; VERBAL INTELLIGENCE	IDEOLOGY; INTELLIGENCE; SELF-ADMINISTERED ABILITY TESTS; VERBAL INTELLIGENCE	UNIVERSITY OF SOUTHERN DENMARK, DENMARK; UNIVERSITY OF MINNESOTA, UNITED STATES	ABEL, M.H., BROWN, L.K., VALIDITY OF THE 16PF REASONING ABILITY SCALE (1998) PSYCHOLOGICAL REPORTS, 83, PP. 904-906; ACKERMAN, P.L., HEGGESTAD, E.D., INTELLIGENCE, PERSONALITY, AND INTERESTS: EVIDENCE FOR OVERLAPPING TRAITS (1997) PSYCHOLOGICAL BULLETIN, 121 (2), PP. 219-245; BORS, D.A., VIGNEAU, F., LALANDE, F., MEASURING THE NEED FOR COGNITION: ITEM POLARITY, DIMENSIONALITY, AND THE RELATION WI…	INTELLIGENCE	DESPITE META-ANALYSES HIGHLIGHTING A NONTRIVIAL RELATION BETWEEN INTELLIGENCE AND IDEOLOGY, THEORETICAL ACCOUNTS OF THE ORIGINS OF IDEOLOGICAL DIFFERENCES OFTEN NEGLECT THESE DIFFERENCES. TWO POTENTIAL CONTRIBUTORS TO THIS NEGLECT ARE THAT (A) THE TRUE MAGNITUDE OF THE ASSOCIATION MAY BE UNDERSTATED BY STUDIES USING IMPERFECT COGNITIVE ABILITY MEASURES, AND (B) NUANCES ON THE GENERAL ASSOCIATION …		NTLLD	LUDEKE, S.G.; UNIVERSITY OF SOUTHERN DENMARKDENMARK; EMAIL: STEVENLUDEKE@GMAIL.COM	ARTICLE	10.1016/j.intell.2016.10.006		01602896	INTELLIGENCE	ENGLISH	15		1-6	ELSEVIER LTD	SCOPUS	VERBAL ABILITY DRIVES THE LINK BETWEEN INTELLIGENCE AND IDEOLOGY IN TWO AMERICAN COMMUNITY SAMPLES	https://www.scopus.com/inward/record.uri?eid=2-s2.0-85011000149&doi=10.1016%2fj.intell.2016.10.006&partnerID=40&md5=f3d944c746c9da2f1b6957f032b0d52b	61	2017	NA NA NA	INTELLIGENCE	UNIVERSITY OF SOUTHERN DENMARK;UNIVERSITY OF MINNESOTA	NOTREPORTED;UNIVERSITY OF SOUTHERN DENMARKDENMARK;NOTREPORTED		LUDEKE SG, 2017, INTELLIGENCE	LUDEKE SG, 2017, INTELLIGENCE	ABEL;ACKERMAN;BORS;CARL;CONDON;CONDON;CONN;COSTA;DEARY;DEYOUNG;DEYOUNG;EGAN;GOLDBERG;GOLDBERG;GOLDBERG;GROSS;HEAVEN;HTTPWWWHENNEPINUSRESIDENTSELECTIONSELECTIONRESULTS;HODSON;IYER;JENSEN;JOHNSON;JOST;JOST;KARDASH;KEMMELMEIER;KOENIG;KOSSOWSKA;HTTPWWWLANECOUNTYORGDEPARTMENTSCAOOPERATIONSCOUNTYCLERKELECTIONSELECTIONDOCUMENTS19961105TXT;LEESON;LUDEKE;ONRAET;OSKARSSON;SCHOON;VAN HIEL;VAN HIEL;WECHSLER;…	PSYCHOLOGICAL REPORTS;PSYCHOLOGICAL BULLETIN;PERSONALITY AND INDIVIDUAL DIFFERENCES;INTELLIGENCE;INTELLIGENCE;PERSONALITY AND INDIVIDUAL DIFFERENCES;CONN;PSYCHOLOGICAL SCIENCE;THE CAMBRIDGE HANDBOOK OF INTELLIGENCE;JOURNAL OF PERSONALITY ASSESSMENT;PERSONALITY AND INDIVIDUAL DIFFERENCES;PERSONALITY PSYCHOLOGY IN EUROPE;JOURNAL OF RESEARCH IN PERSONALITY;GROSS;INTELLIGENCE;BEHAVIORAL AND BRAIN SCI…	DENMARK;USA
52	DEARY IJ;STERNBERG RJ	IAN DEARY; INTELLIGENCE-COGNITIVE ABILITY; ROBERT STERNBERG	IAN DEARY; INTELLIGENCE; ROBERT STERNBERG	LOTHIAN BIRTH COHORTS, DEPARTMENT OF PSYCHOLOGY, UNIVERSITY OF EDINBURGH, EDINBURGH, UNITED KINGDOM; DEPARTMENT OF HUMAN DEVELOPMENT, COLLEGE OF HUMAN ECOLOGY, CORNELL UNIVERSITY, ITHACA, NY 14850, UNITED STATES	ALLISON, J., BLATT, S., ZIMET, C.N., THE INTERPRETATION OF PSYCHOLOGICAL TESTS (1968), HARPER & ROW NEW YORK, NY; BARTHOLOMEW, D.J., DEARY, I.J., LAWN, M., A NEW LEASE OF LIFE FOR THOMSON'S BOND MODEL OF INTELLIGENCE (2009) PSYCHOLOGICAL REVIEW, 116, PP. 567-579; BINET, A., SIMON, T., THE DEVELOPMENT OF INTELLIGENCE IN CHILDREN (E. S. KITE, TRANS., PP. 42-43) (1916), WILLIAMS & WILKINS; BORING, E…	INTELLIGENCE	IAN DEARY AND ROBERT STERNBERG HAVE BEEN WRITING ABOUT INTELLIGENCE DIFFERENCES SINCE 1982 AND 1977, RESPECTIVELY. AS DEARY WAS RETIRING AT THE END OF 2020, THEY DISCUSSED AN IDEA FOR THEIR FIRST JOINT PAPER. THEY COMPOSED FIVE QUESTIONS RELATED TO RESEARCH ON INTELLIGENCE DIFFERENCES, ABOUT: ATTEMPTS TO FIND COGNITIVE COMPONENTS OF INTELLIGENCE; THE PLACE OF THEORY IN INTELLIGENCE RESEARCH; THE …	101539	NTLLD	DEARY, I.J.; LOTHIAN BIRTH COHORTS, UNITED KINGDOM; EMAIL: I.DEARY@ED.AC.UK	NOTE	10.1016/j.intell.2021.101539		01602896	INTELLIGENCE	ENGLISH	3			ELSEVIER LTD	SCOPUS	IAN DEARY AND ROBERT STERNBERG ANSWER FIVE SELF-INFLICTED QUESTIONS ABOUT HUMAN INTELLIGENCE	https://www.scopus.com/inward/record.uri?eid=2-s2.0-85104065376&doi=10.1016%2fj.intell.2021.101539&partnerID=40&md5=3b1698472a40def94d03dc9e31b9ba76	86	2021	NA NA NA	INTELLIGENCE	UNIVERSITY OF EDINBURGH;CORNELL UNIVERSITY	NOTREPORTED;NOTREPORTED;NOTREPORTED		DEARY IJ, 2021, INTELLIGENCE	DEARY IJ, 2021, INTELLIGENCE	ALLISON;BARTHOLOMEW;BINET;BORING;BORSBOOM;A PRACTICAL FRAMEWORK FOR BUILDING THEORIES IN PSYCHOLOGY 2021 PERSPECTIVES ON PSYCHOLOGICAL SCIENCE;BRAND;BRODY;CALVIN;CARROLL;CHABRIS;CORLEY;COX;CROMPTON;DAVIES;DAVIES;DEARY;DEARY;DEARY;DEARY;DEARY;DEARY;DEARY;DEARY;DEARY;DEARY;DEARY;DEARY;DEARY;DEARY;DEARY;DEARY;DEARY;DEARY;DEARY;DEARY;DEARY;DEARY;DEARY;DEARY;DEARY;DEARY;DENNETT;DER;EDMONDS;ELIOT;ERONE…	ALLISON;PSYCHOLOGICAL REVIEW;BORSBOOM;A MODEL FOR INTELLIGENCE;INTELLIGENCE;BRITISH MEDICAL JOURNAL;CARROLL;PSYCHOLOGICAL SCIENCE;PSYCHOLOGICAL MEDICINE;INTELLIGENCE;CROMPTON;NATURE COMMUNICATIONS;MOLECULAR PSYCHIATRY;JOURNAL OF SOCIAL AND BIOLOGICAL STRUCTURES;JOURNAL OF BIOSOCIAL SCIENCE;DEARY;DEARY;GERONTOLOGY;ANNUAL REVIEW OF PSYCHOLOGY;JOURNAL OF THE BRITISH ACADEMY;GERONTOLOGY;CURRENT BIOLO…	UNITED KINGDOM;USA	UNITED KINGDOM
53	SHAKESHAFT NG;TRZASKOWSKI M;MCMILLAN A;KRAPOHL E;SIMPSON MA;REICHENBERG A;CEDERLÖF M;LARSSON H;LICHTENSTEIN P;PLOMIN R	HUMAN GENETICS; INTELLIGENCE-COGNITIVE ABILITY; POSITIVE GENETICS; SIBLINGS; TWINS	HUMAN GENETICS; INTELLIGENCE; POSITIVE GENETICS; SIBLINGS; TWINS	KING'S COLLEGE LONDON, MRC SOCIAL, GENETIC AND DEVELOPMENTAL PSYCHIATRY CENTRE, INSTITUTE OF PSYCHIATRY, PSYCHOLOGY AND NEUROSCIENCE, LONDON, SE5 8AF, UNITED KINGDOM; DEPARTMENT OF PSYCHIATRY, MOUNT SINAI SCHOOL OF MEDICINE, NY, 10029, UNITED STATES; DEPARTMENT OF MEDICAL EPIDEMIOLOGY AND BIOSTATISTICS, KAROLINSKA INSTITUTET, BOX281, STOCKHOLM, 17177, SWEDEN	BOKER, S., NEALE, M., MAES, H., WILDE, M., SPIEGEL, M., BRICK, T., OPENMX: AN OPEN SOURCE EXTENDED STRUCTURAL EQUATION MODELING FRAMEWORK (2011) PSYCHOMETRIKA, 76, PP. 306-317; BURKS, B., THE RELATIVE INFLUENCE OF NATURE AND NURTURE UPON MENTAL DEVELOPMENT: A COMPARATIVE STUDY ON FOSTER PARENT-FOSTER CHILD RESEMBLANCE (1928) YEARBOOK OF THE NATIONAL SOCIETY FOR THE STUDY OF EDUCATION, PART 1, 27,…	INTELLIGENCE	HIGH INTELLIGENCE (GENERAL COGNITIVE ABILITY) IS FUNDAMENTAL TO THE HUMAN CAPITAL THAT DRIVES SOCIETIES IN THE INFORMATION AGE. UNDERSTANDING THE ORIGINS OF THIS INTELLECTUAL CAPITAL IS IMPORTANT FOR GOVERNMENT POLICY, FOR NEUROSCIENCE, AND FOR GENETICS. FOR GENETICS, A KEY QUESTION IS WHETHER THE GENETIC CAUSES OF HIGH INTELLIGENCE ARE QUALITATIVELY OR QUANTITATIVELY DIFFERENT FROM THE NORMAL DI…		NTLLD	PLOMIN, R.; KING'S COLLEGE LONDON, MRC SOCIAL GENETIC AND DEVELOPMENTAL PSYCHIATRY CENTRE, INSTITUTE OF PSYCHIATRY, PSYCHOLOGY AND NEUROSCIENCE, DECRESPIGNY PARK, UNITED KINGDOM	ARTICLE	10.1016/j.intell.2014.11.005	NATIONAL INSTITUTES OF HEALTHNATIONAL INSTITUTES OF HEALTH, NIH, G19/2, HD044454, HD059215 SEVENTH FRAMEWORK PROGRAMMESEVENTH FRAMEWORK PROGRAMME, FP7, 295366 MEDICAL RESEARCH COUNCILMEDICAL RESEARCH COUNCIL, MRC, G0500079, G0901245 EUROPEAN RESEARCH COUNCILEUROPEAN RESEARCH COUNCIL, ERC VETENSKAPSRÅDETVETENSKAPSRÅDET, VR FORSKNINGSRÅDET OM HÄLSA, ARBETSLIV OCH VÄLFÄRDFORSKNINGSRÅDET OM HÄLSA, AR…	01602896	INTELLIGENCE	ENGLISH	22		123-132	ELSEVIER LTD	SCOPUS	THINKING POSITIVELY: THE GENETICS OF HIGH INTELLIGENCE	https://www.scopus.com/inward/record.uri?eid=2-s2.0-84912076398&doi=10.1016%2fj.intell.2014.11.005&partnerID=40&md5=9d02157ad17cf6f6c8d179c3a059a9ef	48	2015	WE THANK THE PARTICIPANTS IN THE TWINS EARLY DEVELOPMENT STUDY (TEDS) FOR MAKING THE STUDY POSSIBLE. TEDS IS SUPPORTED BY A PROGRAMME GRANT TO R.P. FROM THE UK MEDICAL RESEARCH COUNCIL (MRC) [ G0901245 , AND PREVIOUSLY G0500079 ], WITH ADDITIONAL SUPPORT FROM THE US NATIONAL INSTITUTES OF HEALTH [ HD044454 ; HD059215 ]. N.G.S. AND E.K. ARE SUPPORTED BY MRC STUDENTSHIPS. R.P. IS SUPPORTED BY A MRC…	INTELLIGENCE	KING'S COLLEGE LONDON;MOUNT SINAI SCHOOL OF MEDICINE;KAROLINSKA INSTITUTET	NOTREPORTED;KING'S COLLEGE LONDON		SHAKESHAFT NG, 2015, INTELLIGENCE	SHAKESHAFT NG, 2015, INTELLIGENCE	BOKER;BURKS;CARLSTEDT;CARLSTEDT;CHERNY;DEARY;DEFRIES;DEFRIES;DEFRIES;DETTERMAN;ELLISON;EPSTEIN;ERICSSON;FALCONER;FISHER;FREEMAN;GALTON;HAWORTH;HAWORTH;HAWORTH;HOWE;JENSEN;KELL;LOGAN;LUBINSKI;LYKKEN;LYKKEN;LYKKEN;MÅRDBERG;MERRIMAN;NICHOLS;PENROSE;PETRILL;PETRILL;PLOMIN;PLOMIN;PLOMIN;PLOMIN;PLOMIN;PLOMIN;PLOMIN;PLOMIN;PLOMIN;RIJSDIJK;RINDERMANN;RONALD;SAUDINO;SMITH;SPAIN;SPEARMAN;SPELIOTES;STERNBER…	PSYCHOMETRIKA;YEARBOOK OF THE NATIONAL SOCIETY FOR THE STUDY OF EDUCATION;COGNITIVE ABILITIES - ASPECTS OF STRUCTURE;SCANDINAVIAN JOURNAL OF PSYCHOLOGY;BEHAVIOR GENETICS;HUMAN GENETICS;BEHAVIOR GENETICS;ACTA GENETICAE MEDICAE ET GEMELLOLOGIAE;NATURE;INTELLIGENCE;ANNUAL REVIEW OF MEDICINE;THE SPORTS GENE: INSIDE THE SCIENCE OF EXTRAORDINARY ATHLETIC PERFORMANCE;INTELLIGENCE;ANNALS OF HUMAN GENETIC…	SWEDEN;UNITED KINGDOM;USA	UNITED KINGDOM
54	BERKOWITZ M;EDELSBRUNNER P;STERN E	HIGHER EDUCATION; MATHEMATICS; STEM; WORKING MEMORY	HIGHER EDUCATION; MATHEMATICS; STEM; WORKING MEMORY	ETH ZURICH, DEPARTMENT OF HUMANITIES, SOCIAL AND POLITICAL SCIENCES, ZURICH, SWITZERLAND	ALLOWAY, T.P., ALLOWAY, R.G., INVESTIGATING THE PREDICTIVE ROLES OF WORKING MEMORY AND IQ IN ACADEMIC ATTAINMENT (2010) JOURNAL OF EXPERIMENTAL CHILD PSYCHOLOGY, 106 (1), PP. 20-29; AMALRIC, M., DEHAENE, S., ORIGINS OF THE BRAIN NETWORKS FOR ADVANCED MATHEMATICS IN EXPERT MATHEMATICIANS (2016) PROCEEDINGS OF THE NATIONAL ACADEMY OF SCIENCES, 113 (18), PP. 4909-4917; AMTHAUER, R., BROCKE, B., LIEP…	INTELLIGENCE	THIS STUDY EXAMINED HOW WORKING MEMORY (WM) AND MATHEMATICS PERFORMANCE ARE RELATED AMONG STUDENTS ENTERING MATHEMATICS-INTENSIVE UNDERGRADUATE STEM PROGRAMS (N = 317). AMONG STUDENTS OF MECHANICAL ENGINEERING AND MATH-PHYSICS, WE ADDRESSED TWO QUESTIONS: (1) DO VERBAL AND VISUOSPATIAL WM DIFFER IN THEIR RELATION WITH THREE MEASURES OF MATHEMATICS PERFORMANCE: NUMERICAL REASONING ABILITY, PRIOR K…	101649	NTLLD	BERKOWITZ, M.; ETH ZURICH, CLAUSIUSSTRASSE 59, SWITZERLAND; EMAIL: BMICHAL@ETHZ.CH	ARTICLE	10.1016/j.intell.2022.101649	EIDGENÖSSISCHE TECHNISCHE HOCHSCHULE ZÜRICHEIDGENÖSSISCHE TECHNISCHE HOCHSCHULE ZÜRICH, ETH, 2-90065-91	01602896	INTELLIGENCE	ENGLISH	1			ELSEVIER LTD	SCOPUS	THE RELATION BETWEEN WORKING MEMORY AND MATHEMATICS PERFORMANCE AMONG STUDENTS IN MATH-INTENSIVE STEM PROGRAMS	https://www.scopus.com/inward/record.uri?eid=2-s2.0-85129023422&doi=10.1016%2fj.intell.2022.101649&partnerID=40&md5=8b400e8a3c1c3125db19d143e59c0d91	92	2022	WE ARE VERY GRATEFUL TO THE DEPARTMENTS OF MECHANICAL ENGINEERING, MATHEMATICS AND PHYSICS AT ETH ZURICH, ESPECIALLY TO ALEXANDER CASPAR FOR SHARING THE SCHOOL-MATHEMATICS KNOWLEDGE TEST; TO NORBERT HUNGERB?HLER AND TO MADDALENA VELON?. WE THANK MARTIN FRICK FOR INVALUABLE WORK IN PROGRAMMING ALL WM TASKS; JESSICA B?ETIGER, SAMUEL WINIGER, NICOLE BRUEGGER AND ANITA WILDI FOR THEIR ASSITANCE. WE A…	INTELLIGENCE	SOCIAL AND POLITICAL SCIENCES	NOTREPORTED;NOTREPORTED;NOTREPORTED		BERKOWITZ M, 2022, INTELLIGENCE	BERKOWITZ M, 2022, INTELLIGENCE	ALLOWAY;AMALRIC;AMTHAUER;ASHCRAFT;BADDELEY;BADDELEY;BARROUILLET;BERKOWITZ;BULL;CECI;COLOM;CONWAY;CONWAY;CONWAY;COWAN;COYLE;DARK;DARK;DE SMEDT;DESTEFANO;DOCHY;ERICSSON;FERRIMANROBERTSON;FRISOVAN DEN BOS;FUCHS;FUCHS;GATHERCOLE;GEARY;GINSBURG;GRABNER;HAMBRICK;HAMBRICK;HOARD;KANE;KAUFMAN;KLINE;LEFEVRE;LEIKIN;LEWANDOWSKY;LIEPMANN;MCGREW;MEYER;MIYAKE;MUTHEN;MYERS;OBERAUER;OBERAUER;OBERAUER;PENG;RAGHUBA…	JOURNAL OF EXPERIMENTAL CHILD PSYCHOLOGY;PROCEEDINGS OF THE NATIONAL ACADEMY OF SCIENCES;AMTHAUER;PSYCHONOMIC BULLETIN & REVIEW;NATURE REVIEWS NEUROSCIENCE;PSYCHOLOGY OF LEARNING AND MOTIVATION;PSYCHOLOGICAL REVIEW;JOURNAL OF INTELLIGENCE;DEVELOPMENTAL NEUROPSYCHOLOGY;JOURNAL OF EXPERIMENTAL PSYCHOLOGY: GENERAL;INTELLIGENCE;THE CAMBRIDGE HANDBOOK OF INTELLIGENCE;PSYCHONOMIC BULLETIN & REVIEW;PSYC…	SWITZERLAND	SWITZERLAND
55	WOODLEY OF MENIE MA;TE NIJENHUIS J;MURPHY R	HETEROGENEITY; LUMINANCE; METHODS VARIANCE; SECULAR TREND	HETEROGENEITY; LUMINANCE; METHODS VARIANCE; SECULAR TREND	CENTER LEO APOSTEL, VRIJE UNIVERSITEIT BRUSSEL, BELGIUM; WORK AND ORGANIZATIONAL PSYCHOLOGY, UNIVERSITY OF AMSTERDAM, NETHERLANDS; SCHOOL OF APPLIED PSYCHOLOGY, UNIVERSITY COLLEGE CORK, IRELAND	DONDERS, F.C., ON THE SPEED OF MENTAL PROCESSES (1868) ACTA PSYCHOLOGICA, ATTENTION AND PERFORMANCE II, 30, PP. 412-431; DODONOVA, Y.A., DODONOV, Y.S., IS THERE ANY EVIDENCE OF HISTORICAL SLOWING OF REACTION TIME? NO, UNLESS WE COMPARE APPLES AND ORANGES (2013) INTELLIGENCE, 41, PP. 674-687; GALTON, F., (1908) MEMORIES OF MY LIFE, , METHUEN, LONDON; JOHNSON, R.C., MCCLEARN, G., YUEN, S., NAGOSHA,…	INTELLIGENCE	PARKER (2014) ARGUES THAT CONTRA WOODLEY, TE NIJENHUIS, AND MURPHY (2013), POTENTIAL SECULAR SLOWING OF SIMPLE VISUAL REACTION TIME DOES NOT EVIDENCE DECREASING INTELLIGENCE, AS THERE ARE OTHER FACTORS THAT COVARY WITH SIMPLE RT PERFORMANCE, NOT ACCOUNTED FOR. THESE INCLUDE VARIABLE CROSS-STUDY SIGNAL LUMINANCE AND CONFLATED AUDIO AND VISUAL SIGNALS. SCRUTINY OF THESE TWO PROPOSED SOURCES SUGGEST…		NTLLD	WOODLEY OF MENIE, M.A.; CENTER LEO APOSTEL, VRIJE UNIVERSITEIT BRUSSELBELGIUM	ARTICLE	10.1016/j.intell.2014.12.003		01602896	INTELLIGENCE	ENGLISH	5		23-24	ELSEVIER LTD	SCOPUS	DO VARIABLE SIGNAL LUMINANCES AND CONFOUNDED STIMULI CONTRIBUTE TO SLOWING SIMPLE RT AND CROSS STUDY HETEROGENEITY? A RESPONSE TO PARKER (2014)	https://www.scopus.com/inward/record.uri?eid=2-s2.0-84920453558&doi=10.1016%2fj.intell.2014.12.003&partnerID=40&md5=32baf33f8f92a477ec2126db7b1c920c	49	2015	NA NA NA	INTELLIGENCE	VRIJE UNIVERSITEIT BRUSSEL;UNIVERSITY OF AMSTERDAM;UNIVERSITY COLLEGE CORK	NOTREPORTED;VRIJE UNIVERSITEIT BRUSSELBELGIUM		WOODLEY OF MENIE MA, 2015, INTELLIGENCE	WOODLEY OF MENIE MA, 2015, INTELLIGENCE-a-b-c-d	DONDERS;DODONOVA;GALTON;JOHNSON;KOSINSKI;PARKER;THOMPSON;WOODLEY;WOODLEY;WUNDT	ACTA PSYCHOLOGICA;INTELLIGENCE;MEMORIES OF MY LIFE;AMERICAN PSYCHOLOGIST;KOSINSKI;INTELLIGENCE;THE MENTAL TRAITS OF SEX. AN EXPERIMENTAL INVESTIGATION OF THE NORMAL MIND IN MEN AND WOMEN;INTELLIGENCE;INTELLIGENCE;VORLESUNGEN ÜBER DIE MENSCHEN- UND TIERSEELE	BELGIUM;IRELAND;NETHERLANDS
56	PROCOPIO F;ZHOU Q;WANG Z;GIDZIELA A;RIMFELD K;MALANCHINI M;PLOMIN R	HERITABILITY; INTELLIGENCE-COGNITIVE ABILITY; META-ANALYSIS; SPECIFIC COGNITIVE ABILITY; TWIN STUDY	HERITABILITY; INTELLIGENCE; META-ANALYSIS; SPECIFIC COGNITIVE ABILITY; TWIN STUDY	SOCIAL, GENETIC & DEVELOPMENTAL PSYCHIATRY CENTRE, INSTITUTE OF PSYCHIATRY, PSYCHOLOGY & NEUROSCIENCE, KING'S COLLEGE LONDON, LONDON, UNITED KINGDOM; SCHOOL OF BIOLOGICAL AND CHEMICAL SCIENCES, QUEEN MARY UNIVERSITY OF LONDON, LONDON, UNITED KINGDOM; DEPARTMENT OF PSYCHOLOGY, ROYAL HOLLOWAY, UNIVERSITY OF LONDON, EGHAM, SURREY	ALLEGRINI, A.G., SELZAM, S., RIMFELD, K., VON STUMM, S., PINGAULT, J.B., PLOMIN, R., GENOMIC PREDICTION OF COGNITIVE TRAITS IN CHILDHOOD AND ADOLESCENCE (2019) MOLECULAR PSYCHIATRY, 24 (6), PP. 819-827; BRILEY, D.A., TUCKER-DROB, E.M., EXPLAINING THE INCREASING HERITABILITY OF COGNITIVE ABILITY ACROSS DEVELOPMENT: A META-ANALYSIS OF LONGITUDINAL TWIN AND ADOPTION STUDIES (2013) PSYCHOLOGICAL SCIE…	INTELLIGENCE	MOST RESEARCH ON INDIVIDUAL DIFFERENCES IN PERFORMANCE ON TESTS OF COGNITIVE ABILITY FOCUSES ON GENERAL COGNITIVE ABILITY (G), THE HIGHEST LEVEL IN THE THREE-LEVEL CATTELL-HORN-CARROLL (CHC) HIERARCHICAL MODEL OF INTELLIGENCE. ABOUT 50% OF THE VARIANCE OF G IS DUE TO INHERITED DNA DIFFERENCES (HERITABILITY) WHICH INCREASES ACROSS DEVELOPMENT. MUCH LESS IS KNOWN ABOUT THE GENETICS OF THE MIDDLE LE…	101689	NTLLD	PROCOPIO, F.; SOCIAL, UNITED KINGDOM; EMAIL: FRANCESCA.PROCOPIO@KCL.AC.UK	ARTICLE	10.1016/j.intell.2022.101689	NATIONAL INSTITUTES OF HEALTHNATIONAL INSTITUTES OF HEALTH, NIH UNIVERSITY OF CALIFORNIA, RIVERSIDEUNIVERSITY OF CALIFORNIA, RIVERSIDE, UCR, AG046938 WELLCOME TRUSTWELLCOME TRUST, WT, 213514/Z/18/Z MEDICAL RESEARCH COUNCILMEDICAL RESEARCH COUNCIL, MRC, MR/M021475/1, MR/V012878/1 ECONOMIC AND SOCIAL RESEARCH COUNCILECONOMIC AND SOCIAL RESEARCH COUNCIL, ESRC	01602896	INTELLIGENCE	ENGLISH	0			ELSEVIER LTD	SCOPUS	THE GENETICS OF SPECIFIC COGNITIVE ABILITIES	https://www.scopus.com/inward/record.uri?eid=2-s2.0-85138533766&doi=10.1016%2fj.intell.2022.101689&partnerID=40&md5=7b69909b250115eb4f5f0f559c8cdf7b	95	2022	THIS RESEARCH WAS FUNDED IN PART BY THE WELLCOME TRUST (213514/Z/18/Z). FOR THE PURPOSE OF OPEN ACCESS, THE AUTHOR HAS APPLIED A CC BY PUBLIC COPYRIGHT LICENCE TO ANY AUTHOR ACCEPTED MANUSCRIPT VERSION ARISING FROM THIS SUBMISSION. TEDS IS SUPPORTED BY A PROGRAM GRANT FROM THE UK MEDICAL RESEARCH COUNCIL ( MR/V012878/1 AND PREVIOUSLY MR/M021475/1 ), WITH ADDITIONAL SUPPORT FROM THE US NATIONAL IN…	INTELLIGENCE	KING'S COLLEGE LONDON;QUEEN MARY UNIVERSITY OF LONDON;UNIVERSITY OF LONDON	NOTREPORTED;NOTREPORTED;NOTREPORTED		PROCOPIO F, 2022, INTELLIGENCE	PROCOPIO F, 2022, INTELLIGENCE	ALLEGRINI;BRILEY;CHEESMAN;CHIPUER;COHEN;COYLE;DAVIS;DECKER;DEFRIES;DEMANGE;GROTZINGER;HAWORTH;JENSEN;KAUFMAN;KNOPIK;KOVAS;LEE;MALANCHINI;MCGREW;MURRAY;NICHOLS;OKBAY;PLOMIN;PLOMIN;PLOMIN;PLOMIN;PLOMIN;PLOMIN;PROCOPIO;REYNOLDS;RIJSDIJK;RIJSDIJK;RIMFELD;RIMFELD;RIMFELD;SAVAGE;TOSTO;WATERS;WILHELM;ZHOU	MOLECULAR PSYCHIATRY;PSYCHOLOGICAL SCIENCE;TRANSLATIONAL PSYCHIATRY;INTELLIGENCE;COHEN;COGNITIVE NEUROPSYCHIATRY;JOURNAL OF PSYCHOEDUCATIONAL ASSESSMENT;ANNUAL REVIEW OF GENETICS;BIORXIV;NATURE HUMAN BEHAVIOUR;MOLECULAR PSYCHIATRY;JENSEN;KAUFMAN;KNOPIK;PSYCHOLOGICAL SCIENCE;NATURE GENETICS;INTELLIGENCE;INTELLIGENCE;HOMO;PLOMIN;ADVANCES IN THE PSYCHOLOGY OF HUMAN INTELLIGENCE;PLOMIN;MOLECULAR PSYC…	UNITED KINGDOM;UNITED KINGDOM	UNITED KINGDOM
57	KODILA-TEDIKA O;ASONGU SA	HEALTH; HUMAN CAPITAL; INTELLIGENCE	HEALTH; HUMAN CAPITAL; INTELLIGENCE	DEPARTMENT OF ECONOMICS, UNIVERSITY OF KINSHASA, B.P. 832 KIN XI, KINSHASA, DEMOCRATIC REPUBLIC CONGO; AFRICAN GOVERNANCE AND DEVELOPMENT INSTITUTE, P. O. BOX 1834, YAOUNDÉ, CAMEROON	ANDRÉS, R.A., ASONGU, S.A., VOXI, A., THE ROLE OF FORMAL INSTITUTIONS ON KNOWLEDGE ECONOMY (2013) JOURNAL OF THE KNOWLEDGE ECONOMY, , HTTP://LINK.SPRINGER.COM/ARTICLE/10.1007%2FS13132-013-0174-3; ANG, J.B., KUMAR, S., FINANCIAL DEVELOPMENT AND BARRIERS TO THE CROSS-BORDER DIFFUSION OF FINANCIAL INNOVATION (2014) JOURNAL OF BANKING & FINANCE, 39, PP. 43-56; ASONGU, S.A., HOW HAS MOBILE PHONE PENET…	INTELLIGENCE	THIS STUDY COMPLEMENTS EXISTING LITERATURE ON THE RELATIONSHIP BETWEEN HIV/AIDS AND HUMAN CAPITAL BY INTRODUCING PREVIOUSLY UNEXPLORED INDICATORS AND MORE ROBUST EMPIRICAL STRATEGIES. THE OVERARCHING PURPOSE IS TO ASSESS WHETHER PREVIOUS FINDINGS ON THE RELATIONSHIP WITHSTAND EMPIRICAL SCRUTINY WHEN ALTERNATIVE INDICATORS AND METHODOLOGIES ARE EMPLOYED. FOUR MAIN HIV/AIDS MEASUREMENTS ARE REGRESS…		NTLLD	KODILA-TEDIKA, O.; DEPARTMENT OF ECONOMICS, B.P. 832 KIN XI, DEMOCRATIC REPUBLIC CONGO; EMAIL: OASISKODILA@YAHOO.FR	ARTICLE	10.1016/j.intell.2015.10.005		01602896	INTELLIGENCE	ENGLISH	5		154-159	ELSEVIER LTD	SCOPUS	INTELLIGENCE, HUMAN CAPITAL AND HIV/AIDS: FRESH EXPLORATION	https://www.scopus.com/inward/record.uri?eid=2-s2.0-84945285063&doi=10.1016%2fj.intell.2015.10.005&partnerID=40&md5=9e14880d32889a6e9c24fad3b23044cb	53	2015	NA NA NA	INTELLIGENCE	UNIVERSITY OF KINSHASA;AFRICAN GOVERNANCE AND DEVELOPMENT INSTITUTE	NOTREPORTED;NOTREPORTED;NOTREPORTED		KODILA-TEDIKA O, 2015, INTELLIGENCE	KODILA-TEDIKA O, 2015, INTELLIGENCE	ANDRÉS;ANG;ASONGU;ASONGU;ASONGU;ASONGU;BARBER;BARIAGABER;BARRO;BENHABIB;CASELLI;COHEN;DE LA FUENTE;2010 FOOD BALANCE SHEETS;HANUSHEK;HANUSHEK;HANUSHEK;JONES;KALONDAKANYAMA;KANAZAWA;KODILATEDIKA;KODILATEDIKA;KODILATEDIKA;KODILATEDIKA;KODILATEDIKA;LA PORTA;LEVINE;LUTZ;LYNN;LYNN;LYNN;LYNN;LYNN;LYNN;MANKIW;MEISENBERG;MEISENBERG;POTRAFKE;RAM;REEVE;RINDERMANN;RINDERMANN;RINDERMANN;RINDERMANN;RUSHTON;SA…	JOURNAL OF THE KNOWLEDGE ECONOMY;JOURNAL OF BANKING & FINANCE;JOURNAL OF AFRICAN BUSINESS;INTERNATIONAL JOURNAL OF SOCIAL ECONOMICS;AFRICAN GOVERNANCE AND DEVELOPMENT INSTITUTE WORKING PAPER;JOURNAL OF ECONOMIC STUDIES;INTELLIGENCE;PULA: BOTSWANA JOURNAL OF AFRICAN STUDIES;QUARTERLY JOURNAL OF ECONOMICS;JOURNAL OF MONETARY ECONOMICS;JOURNAL OF ECONOMIC GROWTH;JOURNAL OF ECONOMIC GROWTH;JOURNAL OF…	CAMEROON;CONGO	CONGO
58	BURHAN NAS;SALLEH F;BURHAN NMG	HEALTH INSURANCE; INCOME; INTELLIGENCE-COGNITIVE ABILITY; NATIONAL IQ; PRIVATE HEALTH EXPENDITURE; PUBLIC HEALTH	HEALTH INSURANCE; INCOME; INTELLIGENCE; NATIONAL IQ; PRIVATE HEALTH EXPENDITURE; PUBLIC HEALTH	DEPARTMENT OF HUMAN SCIENCES, CENTRE FOR LANGUAGE STUDIES AND GENERIC DEVELOPMENT, UNIVERSITI MALAYSIA KELANTAN, KOTA BHARU, 16100, MALAYSIA; SCHOOL OF FINANCE AND BANKING, FACULTY OF ECONOMICS AND MANAGEMENT SCIENCES, UNIVERSITI SULTAN ZAINAL ABIDIN, KUALA TERENGGANU, 21300, MALAYSIA; FACULTY OF ENTREPRENEURSHIP AND BUSINESS, UNIVERSITI MALAYSIA KELANTAN, KOTA BHARU, 16100, MALAYSIA; DEPARTMENT …	AGARWAL, S., MAZUMDER, B., COGNITIVE ABILITIES AND HOUSEHOLD FINANCIAL DECISION MAKING (2013) AMERICAN ECONOMIC JOURNAL: APPLIED ECONOMICS, 5, PP. 193-207; AITKEN HARRIS, J., MEASURED INTELLIGENCE, ACHIEVEMENT, OPENNESS TO EXPERIENCE, AND CREATIVITY (2004) PERSONALITY AND INDIVIDUAL DIFFERENCES, 36, PP. 913-929; ANAGNOSTOU, A., PANTELADIS, I., MULTI-SPATIAL ORIENTATION AND GLOBAL TRADE INTEGRATIO…	INTELLIGENCE	STUDIES SHOW THAT HIGH IQ PEOPLE PRACTICE HEALTHIER LIFESTYLES, WHICH RESULT IN BETTER HEALTH STATUS. HOWEVER, DO SUCH PEOPLE SPEND MORE ON HEALTHCARE? WE EMPLOYED HIERARCHICAL MULTIPLE REGRESSION ANALYSIS TO EXAMINE THE IMPACT OF NATIONAL AVERAGE IQ ON PRIVATE HEALTH EXPENDITURE, ESPECIALLY HEALTH INSURANCE AT CROSS-COUNTRY LEVEL. CONTROLLING FOR INCOME, THE OLD-AGE DEPENDENCY RATIO, AND GOVERNM…		NTLLD	BURHAN, N.A.S.; DEPARTMENT OF HUMAN SCIENCES, MALAYSIA; EMAIL: NIKAHMADSUFIAN@YAHOO.COM	ARTICLE	10.1016/j.intell.2015.06.005		01602896	INTELLIGENCE	ENGLISH	8		1-8	ELSEVIER LTD	SCOPUS	NATIONAL INTELLIGENCE AND PRIVATE HEALTH EXPENDITURE: DO HIGH IQ SOCIETIES SPEND MORE ON HEALTH INSURANCE?	https://www.scopus.com/inward/record.uri?eid=2-s2.0-84933053528&doi=10.1016%2fj.intell.2015.06.005&partnerID=40&md5=1dc20afcf22b413d9830bb03f99f1360	52	2015	NA NA NA	INTELLIGENCE	UNIVERSITI MALAYSIA KELANTAN;UNIVERSITI SULTAN ZAINAL ABIDIN;UNIVERSITI MALAYSIA KELANTAN;HOSPITAL RAJA PEREMPUAN ZAINAB II;MELAKA-MANIPAL MEDICAL COLLEGE	NOTREPORTED;DEPARTMENT OF HUMAN SCIENCES;NOTREPORTED		BURHAN NAS, 2015, INTELLIGENCE	BURHAN NAS, 2015, INTELLIGENCE	AGARWAL;AITKEN HARRIS;ANAGNOSTOU;BAHMANIOSKOOEE;BAMSHAD;BATAI;BATTY;BATTY;BATTY;BATTY;BENJAMIN;BURKS;BYINGTON;CHENG;CHERNEW;CHRISTELIS;CUTLER;DEARY;DOHMEN;DORAN;DRESSLER;UAE POPULATION STATISTICS;EFF;EL GHONEMY;FANG;FREDERICK;GARCÍA;GERTLER;GINTIS;GOTTFREDSON;GRINBLATT;GRINBLATT;HANUSHEK;HATCH;HESTON;HUNT;JELENKOVIC;JONES;JONES;JONES;JONES;KRAIDY;KRIEGER;LAKDAWALLA;LAVEIST;LUBITZ;LYNN;LYNN;LYNN;M…	AMERICAN ECONOMIC JOURNAL: APPLIED ECONOMICS;PERSONALITY AND INDIVIDUAL DIFFERENCES;DISCUSSION PAPER SERIES NO. 13-01;EMERGING MARKETS FINANCE AND TRADE;JAMA;RACE AND SOCIAL PROBLEMS;ANNALS OF EPIDEMIOLOGY;AMERICAN JOURNAL OF PUBLIC HEALTH;PEDIATRICS;EPIDEMIOLOGY;JOURNAL OF THE EUROPEAN ECONOMIC ASSOCIATION;PROCEEDINGS OF THE NATIONAL ACADEMY OF SCIENCES;RESEARCH IN ORGANIZATIONAL BEHAVIOR;PEDIAT…	MALAYSIA;MALAYSIA;MALAYSIA;MALAYSIA;MALAYSIA	MALAYSIA
59	NIKOLAEV B;MCGEE JJ	HAPPINESS; SOCIAL COMPARISON; VERBAL INTELLIGENCE	HAPPINESS; SOCIAL COMPARISON; VERBAL INTELLIGENCE	DEPARTMENT OF PSYCHOLOGY, OXFORD COLLEGE OF EMORY UNIVERSITY, UNITED STATES; DEPARTMENT OF ENTREPRENEURSHIP, BAYLOR UNIVERSITY, UNITED STATES	ACKERMAN, P.L., WOLMANN, S.D., DETERMINANTS AND VALIDITY OF SELF-ESTIMATES OF ABILITIES AND SELF-CONCEPT MEASURES (2007) JOURNAL OF EXPERIMENTAL PSYCHOLOGY: APPLIED, 13 (2), PP. 57-78; BLANCHFLOWER, D.G., OSWALD, A.J., WELL-BEING OVER TIME IN BRITAIN AND THE USA (2004) JOURNAL OF PUBLIC ECONOMICS, 88 (7), PP. 1359-1386; BOXER, C.F., NOONAN, M.C., WHELAN, C.B., MEASURING MATE PREFERENCES: A REPLIC…	INTELLIGENCE	EVEN THOUGH HIGHER INTELLIGENCE (IQ) IS OFTEN ASSOCIATED WITH MANY POSITIVE OUTCOMES IN LIFE, IT HAS BECOME A STYLIZED FACT IN THE HAPPINESS LITERATURE THAT SMARTER PEOPLE ARE NOT HAPPIER THAN THEIR LESS INTELLIGENT COUNTERPARTS. IN THIS PAPER, WE EXAMINE HOW RELATIVE VERBAL INTELLIGENCE CORRELATES WITH HAPPINESS AND PRESENT TWO MAIN FINDINGS. FIRST, OUR ESTIMATIONS FROM THE GENERAL SOCIAL SURVEY…		NTLLD	NIKOLAEV, B.ONE BEAR PLACE #98011, UNITED STATES; EMAIL: BORIS_NIKOLAEV@BAYLOR.EDU	ARTICLE	10.1016/j.intell.2016.09.002		01602896	INTELLIGENCE	ENGLISH	10		1-7	ELSEVIER LTD	SCOPUS	RELATIVE VERBAL INTELLIGENCE AND HAPPINESS	https://www.scopus.com/inward/record.uri?eid=2-s2.0-84988030225&doi=10.1016%2fj.intell.2016.09.002&partnerID=40&md5=aac3af3026103a881a40af2a4f8c110f	59	2016	NA NA NA	INTELLIGENCE	OXFORD COLLEGE OF EMORY UNIVERSITY;BAYLOR UNIVERSITY	NOTREPORTED;NOTREPORTED		NIKOLAEV B, 2016, INTELLIGENCE	NIKOLAEV B, 2016, INTELLIGENCE	ACKERMAN;BLANCHFLOWER;BOXER;BRINCH;CECI;CHRISTAKIS;CLARK;CLARK;COSTA;CROSS;DARWIN;DE BOTTON;DIENER;EASTERLIN;EASTERLIN;EASTERLIN;FALCH;FERRERICARBONELL;FESTINGER;FIREBAUGH;FRANK;FRANK;GILBERT;HARTOG;HAYES;KENA;KNIGHT;KUNCEL;LYUBOMIRSKY;MCBRIDE;NIKOLAEV;OSWALD;PENNEY;PÉREZASENJO;PERSKY;STEVENSON;STIGLITZ;STOLARSKI;STUTZER;VEENHOVEN;VEENHOVEN;WADSWORTH;WINSHIP;ZAJENKOWSKI;ZHU	JOURNAL OF EXPERIMENTAL PSYCHOLOGY: APPLIED;JOURNAL OF PUBLIC ECONOMICS;JOURNAL OF FAMILY ISSUES;PNAS;DEVELOPMENTAL PSYCHOLOGY;JOURNAL OF PUBLIC ECONOMICS;JOURNAL OF PERSONALITY AND SOCIAL PSYCHOLOGY;HANDBOOK OF SELF AND IDENTITY;DARWIN;DE BOTTON;PSYCHOLOGICAL SCIENCE;SOME EMPIRICAL EVIDENCE;JOURNAL OF ECONOMIC BEHAVIOR & ORGANIZATION;THE ECONOMIC JOURNAL;ECONOMIC INQUIRY;JOURNAL OF PUBLIC ECONOM…	USA;USA	USA
60	PIFFER D	GWAS; INTELLIGENCE-COGNITIVE ABILITY; SNP	GWAS; INTELLIGENCE; SNP	ULSTER INSTITUTE FOR SOCIAL RESEARCH, LONDON, UNITED KINGDOM	ARMSTRONG, E.L., WOODLEY, M.A., LYNN, R., COGNITIVE ABILITIES AMONGST THE SÀMI POPULATION (2014) INTELLIGENCE, 46, PP. 35-39; BENYAMIN, B., POURCAIN, B., ST DAVIS, O.S., DAVIES, G., HANSELL, N.K., BRION, M.-J.A., CHILDHOOD INTELLIGENCE IS HERITABLE, HIGHLY POLYGENIC AND ASSOCIATED WITH FNBP1L (2013) MOLECULAR PSYCHIATRY, 19, PP. 253-258; BERG, J.J., COOP, G., A POPULATION GENETIC SIGNAL OF POLYGE…	INTELLIGENCE	PUBLISHED GENOME WIDE ASSOCIATION STUDIES (GWAS), REPORTING THE PRESENCE OF ALLELES EXHIBITING SIGNIFICANT AND REPLICABLE ASSOCIATIONS WITH IQ, ARE REVIEWED. THE AVERAGE BETWEEN-POPULATION FREQUENCY (POLYGENIC SCORE) OF NINE ALLELES POSITIVELY AND SIGNIFICANTLY ASSOCIATED WITH INTELLIGENCE IS STRONGLY CORRELATED TO COUNTRY-LEVEL IQ (R= .91). FACTOR ANALYSIS OF ALLELE FREQUENCIES FURTHERMORE IDENT…		NTLLD	PIFFER, D.; ULSTER INSTITUTE FOR SOCIAL RESEARCHUNITED KINGDOM	ARTICLE	10.1016/j.intell.2015.08.008		01602896	INTELLIGENCE	ENGLISH	36		43-50	ELSEVIER LTD	SCOPUS	A REVIEW OF INTELLIGENCE GWAS HITS: THEIR RELATIONSHIP TO COUNTRY IQ AND THE ISSUE OF SPATIAL AUTOCORRELATION	https://www.scopus.com/inward/record.uri?eid=2-s2.0-84940765138&doi=10.1016%2fj.intell.2015.08.008&partnerID=40&md5=d4733c36f37215df2791b148a7c1256f	53	2015	NA NA NA	INTELLIGENCE	ULSTER INSTITUTE FOR SOCIAL RESEARCH	NOTREPORTED;ULSTER INSTITUTE FOR SOCIAL RESEARCHUNITED KINGDOM		PIFFER D, 2015, INTELLIGENCE	PIFFER D, 2015, INTELLIGENCE	ARMSTRONG;BENYAMIN;BERG;CLARK;DANECEK;DAVIES;DAVIES;FELDMAN;FISHER;HOLSINGER;IBRAHIMVERBAAS;JENSEN;JOSHI;KUTNER;LYNN;MACE;MINKOV;PERS;PIFFER;PIFFER;PIFFER;PIFFER;PIFFER;REF STATUS AWAITING PEER REVIEW;PIFFER;PIFFER;PIFFER;PRITCHARD;RIETVELD;RIETVELD;RINDERMANN;AN INTEGRATED MAP OF GENETIC VARIATIONFROM 1;THORNHILL;TRAMPUSH;TURCHIN;WARD;WEIR;WOODLEY;WOODLEY OF MENIE;WOODLEY OF MENIE;WOODLEY	INTELLIGENCE;MOLECULAR PSYCHIATRY;PLOS GENETICS;THE JOURNAL OF ECONOMIC HISTORY;BIOINFORMATICS;MOLECULAR PSYCHIATRY;MOLECULAR PSYCHIATRY;TRENDS IN EVOLUTION AND ECOLOGY;PHILOSOPHICAL TRANSACTIONS OF THE ROYAL SOCIETY OF EDINBURGH;INTELLIGENCE;NATURE;APPLIED LINEAR REGRESSION MODELS;INTELLIGENCE: A UNIFYING CONSTRUCT FOR THE SOCIAL SCIENCES;CURRENT ANTHROPOLOGY;PERSONALITY AND INDIVIDUAL DIFFERENC…	UNITED KINGDOM
61	MEISENBERG G	GSS; LIBERALISM; PARTY PREFERENCE; VOTING; WORDSUM	GSS; LIBERALISM; PARTY PREFERENCE; VOTING; WORDSUM	DEPARTMENT OF BIOCHEMISTRY, ROSS UNIVERSITY MEDICAL SCHOOL, PICARD ESTATE, PORTSMOUTH, DOMINICA	BEAUJEAN, A.A., SHENG, Y., EXAMINING THE FLYNN EFFECT IN THE GENERAL SOCIAL SURVEY VOCABULARY TEST USING ITEM RESPONSE THEORY (2010) PERSONALITY AND INDIVIDUAL DIFFERENCES, 48, PP. 294-298; BERKOWITZ, L., LUTTERMAN, K.G., THE TRADITIONAL SOCIALLY RESPONSIBLE PERSONALITY (1968) PUBLIC OPINION QUARTERLY, 32, PP. 169-185; CARL, N., VERBAL INTELLIGENCE IS CORRELATED WITH SOCIALLY AND ECONOMICALLY LIB…	INTELLIGENCE	THE RELATIONSHIP BETWEEN COGNITIVE ABILITY AND STATED POLITICAL PREFERENCES IN THE UNITED STATES IS EXAMINED WITH DATA FROM THE GENERAL SOCIAL SURVEY, WHICH INCLUDES A BRIEF VOCABULARY TEST (WORDSUM) AS A MEASURE OF VERBAL ABILITY. SINCE THE 1970S, LIBERAL AND CONSERVATIVE SELF-IDENTIFICATION BECAME INCREASINGLY IDENTIFIED WITH THE DEMOCRATIC AND REPUBLICAN PARTIES, RESPECTIVELY. LIBERAL SELF-IDE…		NTLLD	MEISENBERG, G.; DEPARTMENT OF BIOCHEMISTRY, ROSS UNIVERSITY MEDICAL SCHOOLDOMINICA	ARTICLE	10.1016/j.intell.2015.03.004		01602896	INTELLIGENCE	ENGLISH	19		135-143	ELSEVIER LTD	SCOPUS	VERBAL ABILITY AS A PREDICTOR OF POLITICAL PREFERENCES IN THE UNITED STATES, 1974-2012	https://www.scopus.com/inward/record.uri?eid=2-s2.0-84922447046&doi=10.1016%2fj.intell.2015.03.004&partnerID=40&md5=e0259fea3b0067a14bd60f35a611c817	50	2015	NA NA NA	INTELLIGENCE	ROSS UNIVERSITY MEDICAL SCHOOL	NOTREPORTED;ROSS UNIVERSITY MEDICAL SCHOOLDOMINICA		MEISENBERG G, 2015, INTELLIGENCE	MEISENBERG G, 2015, INTELLIGENCE	BEAUJEAN;BERKOWITZ;CARL;CARL;CARROLL;CHARLTON;DEARY;ENGLAND;EYSENCK;GROSS;HARVEY;HAUSER;HAUSER;HEAVEN;HENRICH;HUANG;INBAR;JOST;KAN;KANAZAWA;KANAZAWA;KATZ;KEMMELMEIER;LERNER;MALHOTRA;MARTIN;MEISENBERG;MEISENBERG;MINER;MINER;NILSSON;RINDERMANN;RINDERMANN;ROIVAINEN;ROTHMAN;SCHOON;SIDANIUS;SIMONTON;STANKOV;THORNDIKE;WOLFLE;WOODLEY;WOODLEY;WOODLEY	PERSONALITY AND INDIVIDUAL DIFFERENCES;PUBLIC OPINION QUARTERLY;INTELLIGENCE;INTELLIGENCE;HUMAN COGNITIVE ABILITIES: A SURVEY OF FACTOR ANALYTIC STUDIES;MEDICAL HYPOTHESES;PSYCHOLOGICAL SCIENCE;GENDER AND SOCIETY;THE PSYCHOLOGY OF POLITICS;THEORY AND SOCIETY;MIDWEST JOURNAL OF POLITICAL SCIENCE;SOCIAL SCIENCE RESEARCH;INTELLIGENCE;BEHAVIORAL AND BRAIN SCIENCES;PERSPECTIVES ON PSYCHOLOGICAL SCIENC…	DOMINICA
62	ARMSTRONG EL;WOODLEY MA;LYNN R	GROUP DIFFERENCES; IQ; METHOD OF CORRELATED VECTORS; SÁMI	GROUP DIFFERENCES; IQ; METHOD OF CORRELATED VECTORS; SÁMI	INDEPENDENT RESEARCHER, UNITED STATES; VRIJE UNIVERSITEIT BRUSSEL, BELGIUM; UNIVERSITY OF ULSTER, UNITED KINGDOM	BRUCE, M., FACTORS AFFECTING INTELLIGENCE TEST PERFORMANCE OF WHITES AND NEGROES IN THE RURAL SOUTH (1940) ARCHIVES OF PSYCHOLOGY, 36, PP. 252-258; CAHAN, S., COHEN, N., AGE VERSUS SCHOOLING EFFECTS ON INTELLIGENCE DEVELOPMENT (1989) CHILD DEVELOPMENT, 60, PP. 1239-1249; CAVALLI-SFORZA, L.L., MENOZZI, P., PIAZZA, A., (1996) THE HISTORY AND GEOGRAPHY OF HUMAN GENES, , PRINCETON UNIVERSITY PRESS, P…	INTELLIGENCE	WE REVIEW AND SUMMARIZE THE DATA CONTAINED IN THREE STUDIES ON THE IQ OF SÁMI PEOPLES. THEIR IQ IS ESTIMATED AS HIGHLY SIMILAR TO THAT OF FINNS (100.8 VS. 101), BUT THEIR VERBAL IQ IS LOWER AND THEIR VISUOSPATIAL IQ IS HIGHER. WE ALSO EXAMINE WHETHER THE SÁMI/ETHNIC FINN IQ DIFFERENCE IS ASSOCIATED WITH G OR NOT. USING THE PSYCHOMETRIC META-ANALYTIC/METHOD OF CORRELATED VECTORS HYBRID MODEL ON TW…		NTLLD	ARMSTRONG, E.L.; INDEPENDENT RESEARCHERUNITED STATES; EMAIL: ELIJAHLARMSTRONG@GMAIL.COM	ARTICLE	10.1016/j.intell.2014.03.009		01602896	INTELLIGENCE	ENGLISH	10	1	35-39	ELSEVIER LTD	SCOPUS	COGNITIVE ABILITIES AMONGST THE SÁMI POPULATION	https://www.scopus.com/inward/record.uri?eid=2-s2.0-84901442910&doi=10.1016%2fj.intell.2014.03.009&partnerID=40&md5=c05cccfe144eec2e15bcb936881bc08a	46	2014	NA NA NA	INTELLIGENCE	INDEPENDENT RESEARCHER;VRIJE UNIVERSITEIT BRUSSEL;UNIVERSITY OF ULSTER	NOTREPORTED;INDEPENDENT RESEARCHERUNITED STATES;NOTREPORTED		ARMSTRONG EL, 2014, INTELLIGENCE	ARMSTRONG EL, 2014, INTELLIGENCE	BRUCE;CAHAN;CAVALLISFORZA;CECI;DUTTON;ELONEN;SAMI;FLYNN;FLYNN;FORSEIUS;FORSEIUS;HARRIS;HART;HUNTER;JENSEN;KAN;KURA;KURA;LAHERMO;LYNN;LYNN;LYNN;LYNN;LYNN;LYNN;LYNN;LYNN;LYNN;LYNN;LYNN;MEINILÄ;RUSHTON;SEITAMO;SEITAMO;SMITH;2013 COMMENT ON IQ OF THE SÁMI;TE NIJENHUIS;2013 SAMI PEOPLE;WOODLEY;WOODLEY;YRJO	ARCHIVES OF PSYCHOLOGY;CHILD DEVELOPMENT;THE HISTORY AND GEOGRAPHY OF HUMAN GENES;DEVELOPMENTAL PSYCHOLOGY;MANKIND QUARTERLY;JYVÄSKYLÄ STUDIES IN EDUCATION;SAMI;WHAT IS INTELLIGENCE?;ARE WE GETTING SMARTER?;ACTA PAEDIATRICA;ARCTIC ANTHROPOLOGY;THE GOODENOUGH-HARRIS DRAWING TEST MANUAL;UNDERSTANDING HUMAN HISTORY;METHODS OF META-ANALYSIS: CORRECTING ERROR AND BIAS IN RESEARCH FINDINGS;THE G FACTOR…	BELGIUM;UNITED KINGDOM;USA
63	TE NIJENHUIS J;WILLIGERS D;DRAGT J;VAN DER FLIER H	GROUP DIFFERENCES; INTELLIGENCE-COGNITIVE ABILITY; LANGUAGE BIAS; META-ANALYSIS; PUBLICATION BIAS; SPEARMAN'S HYPOTHESIS	GROUP DIFFERENCES; INTELLIGENCE; LANGUAGE BIAS; META-ANALYSIS; PUBLICATION BIAS; SPEARMAN'S HYPOTHESIS	WORK AND ORGANIZATIONAL PSYCHOLOGY, UNIVERSITY OF AMSTERDAM, NETHERLANDS; SOCIAL AND ORGANIZATIONAL PSYCHOLOGY, FREE UNIVERSITY, AMSTERDAM, NETHERLANDS	BEGG, C.B., MAZUMDAR, M., OPERATING CHARACTERISTICS OF A RANK CORRELATION TEST FOR PUBLICATION BIAS (1994) BIOMETRICS, PP. 1088-1101; BIJMOLT, T.H.A., PIETERS, R.G.M., META-ANALYSIS IN MARKETING WHEN STUDIES CONTAIN MULTIPLE MEASUREMENTS (2001) MARKETING LETTERS, 12, PP. 157-169; CARROLL, J.B., (1993) HUMAN COGNITIVE ABILITIES, , CAMBRIDGE UNIVERSITY PRESS; "SURINAME" (2009) THE WORLD FACTBOOK, ,…	INTELLIGENCE	CULTURAL FACTORS AND LANGUAGE BIAS ARE OFTEN USED TO EXPLAIN THE LARGE DIFFERENCES IN MEAN INTELLIGENCE TEST SCORES BETWEEN ETHNIC GROUPS, FOR INSTANCE MAJORITY DUTCH COMPARED TO ETHNIC MINORITIES. A COMPETING EXPLANATION COMES FROM SPEARMAN'S HYPOTHESIS, WHICH STATES THAT THESE GROUP DIFFERENCES IN INTELLIGENCE SCORES ARE A FUNCTION OF THE COGNITIVE COMPLEXITY OF THE INTELLIGENCE TASKS, AND THAT…		NTLLD	TE NIJENHUIS, J.GOUDEN LEEUW 746, NETHERLANDS; EMAIL: JANTENIJENHUIS@PLANET.NL	ARTICLE	10.1016/j.intell.2015.12.003		01602896	INTELLIGENCE	ENGLISH	18		117-135	ELSEVIER LTD	SCOPUS	THE EFFECTS OF LANGUAGE BIAS AND CULTURAL BIAS ESTIMATED USING THE METHOD OF CORRELATED VECTORS ON A LARGE DATABASE OF IQ COMPARISONS BETWEEN NATIVE DUTCH AND ETHNIC MINORITY IMMIGRANTS FROM NON-WESTERN COUNTRIES	https://www.scopus.com/inward/record.uri?eid=2-s2.0-84949809268&doi=10.1016%2fj.intell.2015.12.003&partnerID=40&md5=9971601df9eb1358d23d8dd0209f3d18	54	2016	NA NA NA	INTELLIGENCE	UNIVERSITY OF AMSTERDAM;FREE UNIVERSITY	NOTREPORTED;NOTREPORTED		TE NIJENHUIS J, 2016, INTELLIGENCE	TE NIJENHUIS J, 2016, INTELLIGENCE-a	BEGG;BIJMOLT;CARROLL;SURINAME 2009 THE WORLD FACTBOOK;CHEUNG;CHEUNG;DE JONG;DE MEIJER;2010 NEDERLANDSE TAALUNIE;DUVAL;EGGER;FLYNN;FRENCH;GOLDSTEIN;GOTTFREDSON;HELMSLORENZ;HESSELS;JENSEN;JENSEN;JENSEN;JENSEN;KEPES;KORT;LYNN;MANI;MCDANIEL;NOBLE;REYNOLDS;REYNOLDS;ROTH;ROTHSTEIN;SCHMIDT;SCHMIDT;SCHMIDT;SMITH;SNIJDERS;SPEARMAN;TAVEGGIA;TE NIJENHUIS;TE NIJENHUIS;TE NIJENHUIS;TE NIJENHUIS;TE NIJENHUIS;T…	MARKETING LETTERS;HUMAN COGNITIVE ABILITIES;THE WORLD FACTBOOK;JOURNAL OF APPLIED PSYCHOLOGY;EDUCATIONAL AND PSYCHOLOGICAL MEASUREMENT;SCHOOL CAREER FROM 4 TO 7: THE SCHOOL CAREER FROM YOUNG STUDENTS IN RELATION TO INFLUENCES OF SOCIETY AND SCHOOL;ETHNICITY EFFECTS IN POLICE OFFICER SELECTION: APPLICANT;NEDERLANDSE TAALUNIE;AUSTRALASIAN EPIDEMIOLOGIST;BMJ;INTELLIGENCE;THE DESCRIPTION OF APTITUDE …	NETHERLANDS;NETHERLANDS	NETHERLANDS
64	BLESKE-RECHEK A;BROWNE K	GRADUATE ENROLLMENT; GRADUATE RECORD EXAM; GRADUATE STUDY; GRE; HIGH STAKES TESTING	GRADUATE ENROLLMENT; GRADUATE RECORD EXAM; GRADUATE STUDY; GRE; HIGH STAKES TESTING	PSYCHOLOGY DEPARTMENT, UNIVERSITY OF WISCONSIN-EAU CLAIRE, EAU CLAIRE, WI 54702, UNITED STATES; WAYNE STATE UNIVERSITY LAW SCHOOL, 471 WEST PALMER, DETROIT, MI 48202, UNITED STATES	ANGOFF, W.H., JOHNSON, E.G., THE DIFFERENTIAL IMPACT OF CURRICULUM ON APTITUDE TEST SCORES (1990) JOURNAL OF EDUCATIONAL MEASUREMENT, 27, PP. 291-305; ARNESON, J.J., SACKETT, P.R., BEATTY, A.S., ABILITY-PERFORMANCE RELATIONSHIPS IN EDUCATION AND EMPLOYMENT SETTINGS: CRITICAL TESTS OF THE MORE-IS-BETTER AND THE GOOD-ENOUGH HYPOTHESES (2011) PSYCHOLOGICAL SCIENCE, 22, PP. 1336-1342; ATTIYEH, G., AT…	INTELLIGENCE	THE GRADUATE RECORD EXAMINATION (GRE) IS A COGNITIVE ABILITIES TEST THAT PREDICTS SUCCESS IN GRADUATE TRAINING ( KUNCEL & HEZLETT, 2007; KUNCEL, HEZLETT, & ONES, 2001; KUNCEL, WEE, SERAFIN, & HEZLETT, 2010). BECAUSE OF ITS RELIABILITY, VALIDITY, AND PREDICTIVE UTILITY, IT IS USED BY MANY GRADUATE SCHOOLS TO INFORM ADMISSIONS DECISIONS. HOWEVER, SOME CRITICS DESCRIBE THE GRE AS A GATEKEEPER THAT L…		NTLLD	BLESKE-RECHEK, A.; PSYCHOLOGY DEPARTMENT, UNIVERSITY OF WISCONSIN-EAU CLAIRE, EAU CLAIRE, WI 54702, UNITED STATES; EMAIL: BLESKEAL@UWEC.EDU	ARTICLE	10.1016/j.intell.2014.05.005		01602896	INTELLIGENCE	ENGLISH	29	1	25-34	ELSEVIER LTD	SCOPUS	TRENDS IN GRE SCORES AND GRADUATE ENROLLMENTS BY GENDER AND ETHNICITY	https://www.scopus.com/inward/record.uri?eid=2-s2.0-84901465708&doi=10.1016%2fj.intell.2014.05.005&partnerID=40&md5=5e7e02cb204584a32db7b20afe03f8de	46	2014	NA NA NA	INTELLIGENCE	UNIVERSITY OF WISCONSIN-EAU CLAIRE;WAYNE STATE UNIVERSITY LAW SCHOOL	NOTREPORTED;UNIVERSITY OF WISCONSIN-EAU CLAIRE;NOTREPORTED		BLESKE-RECHEK A, 2014, INTELLIGENCE	BLESKE-RECHEK A, 2014, INTELLIGENCE	ANGOFF;ARNESON;ATTIYEH;AYERS;BAKER;BELL;BELL;BELL;BELL;BENBOW;BENBOW;BRIDGEMAN;BROWN;CARROLL;CARVAJAL;CECI;COLE;DUTKA;2004 FACTORS THAT CAN INFLUENCE PERFORMANCE ON THE GRE GENERAL TEST 20022003;2005 FACTORS THAT CAN INFLUENCE PERFORMANCE ON THE GRE GENERAL TEST 20032004;2007 FACTORS THAT CAN INFLUENCE PERFORMANCE ON THE GRE GENERAL TEST 20042005;2007 FACTORS THAT CAN INFLUENCE PERFORMANCE ON THE…	JOURNAL OF EDUCATIONAL MEASUREMENT;PSYCHOLOGICAL SCIENCE;JOURNAL OF HUMAN RESOURCES;EDUCATIONAL AND PSYCHOLOGICAL MEASUREMENT;ECONOMICS OF EDUCATION REVIEW;GRADUATE ENROLLMENT AND DEGREES: 1997-2007;GRADUATE ENROLLMENT AND DEGREES: 1998-2008;GRADUATE ENROLLMENT AND DEGREES: 1999-2009;GRADUATE ENROLLMENT AND DEGREES: 2000-2010;SCIENCE;SCIENCE;ETS GRE BOARD RESEARCH REPORT NO. 04-03;GRADUATE ENROLL…	USA;USA	USA
65	KANYAMA IK	GOVERNANCE; INSTITUTIONS; INTELLIGENCE	GOVERNANCE; INSTITUTIONS; INTELLIGENCE	DEPARTMENT OF ECONOMICS AND ECONOMETRICS, UNIVERSITY OF JOHANNESBURG, P.O. BOX 524 AUCKLAND PARK 2006, JOHANNESBURG, SOUTH AFRICA	ADES, A., DI TELLA, R., COMPETITION AND CORRUPTION (1999) AMERICAN ECONOMIC REVIEW, 89, PP. 982-993; ARMOR, D.J., (2004) MAXIMIZING INTELLIGENCE: FACT AND FALLACIES, , CAMBRIDGE UNIVERSITY PRESS, CAMBRIDGE; BURKS, S.V., CARPENTER, J.P., GOETTE, L., RUSTICHINI, A., COGNITIVE SKILLS AFFECT ECONOMIC PREFERENCES, STRATEGIC BEHAVIOR, AND JOB ATTACHMENT (2009) PNAS, 106, PP. 7745-7750; CAPLAN, B., MILL…	INTELLIGENCE	THIS PAPER ANALYZES THE EFFECT OF THE AVERAGE LEVEL OF INTELLIGENCE ON DIFFERENT MEASURES OF THE QUALITY OF INSTITUTIONS, USING DATA ON 164 COUNTRIES, OVER THE PERIOD FROM 2006 TO 2010. THE MAIN FINDING IS THAT AVERAGE NATIONAL INTELLIGENCE, AS A MEASURE OF HUMAN CAPITAL, POSITIVELY AFFECTS FOUR OF THE SIX MEASURES OF INSTITUTIONAL QUALITY WE CONSIDER, NAMELY CONTROL OF CORRUPTION, GOVERNMENT EFF…		NTLLD	KANYAMA, I.K.; DEPARTMENT OF ECONOMICS AND ECONOMETRICS, P.O. BOX 524 AUCKLAND PARK 2006, JOHANNESBURG, SOUTH AFRICA; EMAIL: IKANYAMA@UJ.AC.ZA	ARTICLE	10.1016/j.intell.2013.10.002		01602896	INTELLIGENCE	ENGLISH	44	1	44-52		SCOPUS	QUALITY OF INSTITUTIONS: DOES INTELLIGENCE MATTER?	https://www.scopus.com/inward/record.uri?eid=2-s2.0-84888060140&doi=10.1016%2fj.intell.2013.10.002&partnerID=40&md5=d6faa4dbdd69841cf68b63a48e874f6c	42	2014	I'M GRATEFUL TO THE ECONOMIC RESEARCH SOUTHERN AFRICA (ERSA) FOR ALL THE SUPPORT RECEIVED FOR THIS RESEARCH. NA NA	INTELLIGENCE	UNIVERSITY OF JOHANNESBURG	NOTREPORTED;NOTREPORTED;NOTREPORTED		KANYAMA IK, 2014, INTELLIGENCE	KANYAMA IK, 2014, INTELLIGENCE	ADES;ARMOR;BURKS;CAPLAN;DERRY;DJANKOV;ENSMINGER;2010 FOOD BALANCE SHEETS;FRANKEL;HANUSHEK;ISLAM;JONES;JONES;JONES;KYLLONEN;LA PORTA;LYNN;LYNN;LYNN;LYNN;MEISENBERG;MILLET;POTRAFKE;RAM;RINDERMANN;SOLON;STRAUB;WANG;WEEDE;WEI;WHETZEL;WORLD BANK	AMERICAN ECONOMIC REVIEW;MAXIMIZING INTELLIGENCE: FACT AND FALLACIES;PNAS;INTELLIGENCE;REVIEW OF EDUCATIONAL RESEARCH;DJANKOV;INSTITUTIONS;FOOD BALANCE SHEETS;THE AMERICAN ECONOMIC REVIEW;AMERICAN ECONOMIC REVIEW;ASIAN DEVELOPMENT REVIEW;JOURNAL OF ECONOMIC GROWTH;ECONOMIC INQUIRY;INTELLIGENCE;THE JOURNAL OF LAW;IQ AND THE WEALTH OF NATIONS;IQ AND GLOBAL INEQUALITY;INTELLIGENCE: A UNIFYING CONSTR…	SOUTH AFRICA	SOUTH AFRICA
66	WOODLEY OF MENIE MA;DUTTON E;FIGUEREDO AJ;CARL N;DEBES F;HERTLER S;IRWING P;KURA K;LYNN R;MADISON G;MEISENBERG G;MILLER EM;TE NIJENHUIS J;NYBORG H;RINDERMANN H	GOULD EFFECT; LONDON CONFERENCE ON INTELLIGENCE	GOULD EFFECT; LONDON CONFERENCE ON INTELLIGENCE	VRIJE UNIVERSITEIT BRUSSEL, CENTER LEO APOSTEL FOR INTERDISCIPLINARY STUDIES, BRUSSELS, BELGIUM; UNIVERSITY OF OULU, DEPARTMENT OF CULTURAL ANTHROPOLOGY, OULU, FINLAND; UNIVERSITY OF ARIZONA, DEPARTMENT OF PSYCHOLOGY, TUCSON, AZ, UNITED STATES; UNIVERSITY OF OXFORD, NUFFIELD COLLEGE, OXFORD, UNITED KINGDOM; FAROESE HOSPITAL SYSTEM, TORSHAVN, FAROE ISLANDS, DENMARK; INDEPENDENT RESEARCHER, RIDGEWO…	ALCOCK, J., UNPUNCTUATED EQUILIBRIUM IN THE NATURAL HISTORY ESSAYS OF STEPHEN JAY GOULD (1998) EVOLUTION AND HUMAN BEHAVIOR, 19, PP. 321-336; ANONYMOUS, TOBY YOUNG BREEDS CONTEMPT (2018) PRIVATE EYE, 1461, P. 11; COFNAS, N., SCIENCE IS NOT ALWAYS “SELF-CORRECTING” FACT–VALUE CONFLATION AND THE STUDY OF INTELLIGENCE (2016) FOUNDATIONS OF SCIENCE, 21, PP. 477-492; GOTTFREDSON, L., MAINSTREAM SCIENC…	INTELLIGENCE			NTLLD	WOODLEY OF MENIE, M.A.; VRIJE UNIVERSITEIT BRUSSEL, BELGIUM; EMAIL: MICHAEL.WOODLEY@VUB.AC.BE	LETTER	10.1016/j.intell.2018.04.002		01602896	INTELLIGENCE	ENGLISH	10		84-87	ELSEVIER LTD	SCOPUS	COMMUNICATING INTELLIGENCE RESEARCH: MEDIA MISREPRESENTATION, THE GOULD EFFECT, AND UNEXPECTED FORCES	https://www.scopus.com/inward/record.uri?eid=2-s2.0-85053834846&doi=10.1016%2fj.intell.2018.04.002&partnerID=40&md5=61c0fc2b0711eccd80baadea770a2c66	70	2018	NA NA NA	INTELLIGENCE	VRIJE UNIVERSITEIT BRUSSEL;UNIVERSITY OF OULU;UNIVERSITY OF ARIZONA;UNIVERSITY OF OXFORD;FAROESE HOSPITAL SYSTEM;INDEPENDENT RESEARCHER;UNIVERSITY OF MANCHESTER;GIFU SHOTOKU GAKUEN UNIVERSITY;INDEPENDENT RESEARCHER;UMEÅ UNIVERSITY;ROSS UNIVERSITY SCHOOL OF MEDICINE;INDEPENDENT RESEARCHER;UNIVERSITY OF AMSTERDAM;INDEPENDENT RESEARCHER;TECHISCHE UNIVERSTÄT CHEMNITZ	NOTREPORTED;VRIJE UNIVERSITEIT BRUSSEL;NOTREPORTED		WOODLEY OF MENIE MA, 2018, INTELLIGENCE	WOODLEY OF MENIE MA, 2018, INTELLIGENCE	ALCOCK;ANONYMOUS;COFNAS;GOTTFREDSON;GOTTFREDSON;GOULD;GOULD;HAGGBLOOM;HAIER;JENSEN;LEWIS;LEWONTIN;MICHEL;NEISSER;NYBORG;PARRY;PINKER;RICHARDSON;SCARR;SCHERER;SESARDIC;TUCKER;VAN DER MERWE;WADE;WARNE;WINEGARD;WOODLEY OF MENIE;YOUNG	EVOLUTION AND HUMAN BEHAVIOR;PRIVATE EYE;FOUNDATIONS OF SCIENCE;INTELLIGENCE;PERSONALITY AND INDIVIDUAL DIFFERENCES;GOULD;(1996);REVIEW OF GENERAL PSYCHOLOGY;HAIER;HARVARD EDUCATIONAL REVIEW;LEWONTIN;SCIENCE;AMERICAN PSYCHOLOGIST;THE SCIENTIFIC STUDY OF GENERAL INTELLIGENCE: TRIBUTE TO ARTHUR R. JENSEN;CONSORTIUM NEWS;PINKER;RICHARDSON;BEHAVIOR GENETICS;COCHRANE DATABASE OF SYSTEMATIC REVIEWS;SES…	BELGIUM;DENMARK;DENMARK;DOMINICA;FINLAND;GERMANY;JAPAN;NETHERLANDS;SWEDEN;UNITED KINGDOM;UNITED KINGDOM;UNITED KINGDOM;USA;USA;USA	BELGIUM
67	GIGNAC GE	G-FACTOR; MUTUALISM; PARSIMONY; PHILOSOPHY OF SCIENCE	G FACTOR; MUTUALISM; PARSIMONY; PHILOSOPHY OF SCIENCE	SCHOOL OF PSYCHOLOGY, UNIVERSITY OF WESTERN AUSTRALIA, 35 STIRLING HIGHWAY, CRAWLEY, WESTERN AUSTRALIA 6009, AUSTRALIA	BENTLER, P.M., ON TESTS AND INDICES FOR EVALUATING STRUCTURAL MODELS (2007) PERSONALITY AND INDIVIDUAL DIFFERENCES, 42 (5), PP. 825-829; BOLLEN, K.A., LONG, J.S., INTRODUCTION (1993) TESTING STRUCTURAL EQUATION MODELS, PP. 1-9. , K.A. BOLLEN J.S. LONG SAGE NEWBURY PARK, CA; BOZDOGAN, H., MODEL SELECTION AND AKAIKE'S INFORMATION CRITERION (AIC): THE GENERAL THEORY AND ITS ANALYTICAL EXTENSIONS (19…	INTELLIGENCE	VAN DER MAAS AND KAN (2016) DO NOT BELIEVE IN THE PREMISE UNDERLYING THE INDIRECT TEST OF THE MUTUALISM THEORY OF GENERAL INTELLIGENCE (G) REPORTED IN GIGNAC (2016). ADDITIONALLY, VAN DER MAAS AND KAN (2016) DO NOT BELIEVE IN THE INTERPRETATION OF THE RESULTS REPORTED IN GIGNAC (2014). AS A RESPONSE TO VAN DER MAAS ET AL. (2016), IT IS NOTED THAT, CONTRARY TO VAN DER MAAS ET AL. (2016), THE G-FAC…		NTLLD		NOTE	10.1016/j.intell.2016.03.006		01602896	INTELLIGENCE	ENGLISH	2		84-86	ELSEVIER LTD	SCOPUS	ON THE EVALUATION OF COMPETING THEORIES: A REPLY TO VAN DER MAAS AND KAN	https://www.scopus.com/inward/record.uri?eid=2-s2.0-84964956444&doi=10.1016%2fj.intell.2016.03.006&partnerID=40&md5=176cbab252bc6a6985ea2cd599646f1c	57	2016	NA NA NA	INTELLIGENCE	UNIVERSITY OF WESTERN AUSTRALIA	UNIVERSITY OF WESTERN AUSTRALIA		GIGNAC GE, 2016, INTELLIGENCE	GIGNAC GE, 2016, INTELLIGENCE-a	BENTLER;BOLLEN;BOZDOGAN;BROWNE;BROWNE;CURRAN;DEYOUNG;FORSTER;GIGNAC;GIGNAC;HEATH;HEAVEN;JENSEN;LEWANDOWSKY;LYKKEN;MACCALLUM;MYUNG;PITT;SPEARMAN;UNSWORTH;VAN DER MAAS;VAN DER MAAS	PERSONALITY AND INDIVIDUAL DIFFERENCES;TESTING STRUCTURAL EQUATION MODELS;PSYCHOMETRIKA;JOURNAL OF MATHEMATICAL PSYCHOLOGY;MULTIVARIATE BEHAVIORAL RESEARCH;SOCIOLOGICAL METHODS & RESEARCH;THE CAMBRIDGE HANDBOOK OF INTELLIGENCE;THE BRITISH JOURNAL FOR THE PHILOSOPHY OF SCIENCE;INTELLIGENCE;INTELLIGENCE;ENVIRONMENT AND BEHAVIOR;INTELLIGENCE;JENSEN;PLOS ONE;INTELLIGENCE;PSYCHOLOGICAL BULLETIN;JOURNA…	AUSTRALIA
68	KROLL J;KAROLIS V;BRITTAIN PJ;TSENG CEJ;FROUDIST-WALSH S;MURRAY RM;NOSARTI C	GESTATIONAL AGE; IQ; PRETERM; TRAJECTORY	GESTATIONAL AGE; IQ; PRETERM; TRAJECTORY	DEPARTMENT OF PSYCHOSIS STUDIES, INSTITUTE OF PSYCHIATRY, PSYCHOLOGY AND NEUROSCIENCE, KING'S COLLEGE LONDON, 16 DE CRESPIGNY PARK, LONDON, SE5 8AF, UNITED KINGDOM; CENTER FOR NEURAL SCIENCE, NEW YORK UNIVERSITY, NEW YORK, 10003, UNITED STATES; DEPARTMENT OF CHILD AND ADOLESCENT PSYCHIATRY, INSTITUTE OF PSYCHIATRY, PSYCHOLOGY AND NEUROSCIENCE, KING'S COLLEGE LONDON, 16 DE CRESPIGNY PARK, LONDON, …	AARNOUDSE-MOENS, C.S., SMIDTS, D.P., OOSTERLAAN, J., DUIVENVOORDEN, H.J., WEISGLAS-KUPERUS, N., EXECUTIVE FUNCTION IN VERY PRETERM CHILDREN AT EARLY SCHOOL AGE (2009) JOURNAL OF ABNORMAL CHILD PSYCHOLOGY, 37 (7), PP. 981-993; ALLEN, M.C., CRISTOFALO, E., KIM, C., PRETERM BIRTH: TRANSITION TO ADULTHOOD (2010) DEVELOPMENTAL DISABILITIES RESEARCH REVIEWS, 16 (4), PP. 323-335; ALLIN, M., WALSHE, M., …	INTELLIGENCE	OBJECTIVE: TO CONSTRUCT A COMPREHENSIVE MODEL OF PREDICTORS OF IQ AND ITS DEVELOPMENTAL TRAJECTORIES IN SURVIVORS OF VERY PRETERM BIRTH FROM CHILDHOOD TO ADULT LIFE. METHODS: WE EXAMINED TRAJECTORIES OF FULL-SCALE, VERBAL AND PERFORMANCE IQ FROM AGE 8 TO 30 YEARS IN INDIVIDUALS WHO WERE BORN VERY PRETERM (<33 WEEKS OF GESTATION). USING LINEAR MIXED-EFFECT MODELLING AND MODEL SELECTION PROCEDURES,…	101401	NTLLD	KROLL, J.; DEPARTMENT OF PSYCHOSIS STUDIES, 16 DE CRESPIGNY PARK, UNITED KINGDOM; EMAIL: JASMIN.KROLL@KCL.AC.UK	ARTICLE	10.1016/j.intell.2019.101401	UNIVERSITY OF KENTUCKYUNIVERSITY OF KENTUCKY, UK SOUTH LONDON AND MAUDSLEY NHS FOUNDATION TRUSTSOUTH LONDON AND MAUDSLEY NHS FOUNDATION TRUST MEDICAL RESEARCH COUNCILMEDICAL RESEARCH COUNCIL, MRC, MR/K004867/1 NATIONAL INSTITUTE FOR HEALTH RESEARCHNATIONAL INSTITUTE FOR HEALTH RESEARCH, NIHR	01602896	INTELLIGENCE	ENGLISH	6			ELSEVIER LTD	SCOPUS	SYSTEMATIC ASSESSMENT OF PERINATAL AND SOCIO-DEMOGRAPHIC FACTORS ASSOCIATED WITH IQ FROM CHILDHOOD TO ADULT LIFE FOLLOWING VERY PRETERM BIRTH	https://www.scopus.com/inward/record.uri?eid=2-s2.0-85074265309&doi=10.1016%2fj.intell.2019.101401&partnerID=40&md5=290bfb2294c53faf07c5bd5266ea3075	77	2019	THE STUDY WAS SUPPORTED BY THE MEDICAL RESEARCH COUNCIL , UK (REF. MR/K004867/1 ). THE STUDY WAS SUPPORTED BY THE MEDICAL RESEARCH COUNCIL, UK (REF. MR/K004867/1).WE THANK OUR STUDY PARTICIPANTS FOR THEIR CONTINUING HELP. WE ALSO THANK THE NATIONAL INSTITUTE FOR HEALTH RESEARCH (NIHR) BIOMEDICAL RESEARCH CENTRE AT SOUTH LONDON AND MAUDSLEY NHS FOUNDATION TRUST, UK. WE THANK OUR STUDY PARTICIPANTS…	INTELLIGENCE	KING'S COLLEGE LONDON;NEW YORK UNIVERSITY;KING'S COLLEGE LONDON;KING'S COLLEGE LONDON	NOTREPORTED;NOTDECLARED;NOTREPORTED		KROLL J, 2019, INTELLIGENCE	KROLL J, 2019, INTELLIGENCE	AARNOUDSEMOENS;ALLEN;ALLIN;ANDERSON;AU;AYLWARD;BALL;BERNALRUSIEL;BHUTTA;BIELAK;BLACKBURN;BOURNE;BREEMAN;BRYDGES;BUCAILLE;CLARK;CURRAN;DOBSON;DOWNIE;DUNCAN;EISENBERG;FANG;FROUDISTWALSH;GABRIELSON;GAO;GELDOF;GHISLETTA;GOLDIN;HACK;HER MAJESTYS STATIONARY;ISAACS;JAEGGI;JAEKEL;JOHNSON;JOLLES;KAROLIS;KAROLIS;KASSAI;KERRWILSON;KIM;KORMOS;KROLL;LAIRD;LI;LINSELL;LOHAUGEN;LUU;LUU;MADZWAMUSE;MAKINSON;MARLOW…	JOURNAL OF ABNORMAL CHILD PSYCHOLOGY;DEVELOPMENTAL DISABILITIES RESEARCH REVIEWS;J.NEUROL.NEUROSURG.PSYCHIATRY;THE JOURNAL OF PEDIATRICS;PSYCHONOMIC BULLETIN & REVIEW;J.PEDIATR.PSYCHOL.;PROCEEDINGS OF THE NATIONAL ACADEMY OF SCIENCES OF THE UNITED STATES OF AMERICA;NEUROIMAGE;JAMA;PSYCHOLOGY AND AGING;EPILEPSY & BEHAVIOR;PERSONALITY AND INDIVIDUAL DIFFERENCES;PEDIATRICS;DEVELOPMENTAL MEDICINE AND…	UNITED KINGDOM;UNITED KINGDOM;UNITED KINGDOM;USA	UNITED KINGDOM
69	PLOMIN R;SHAKESHAFT NG;MCMILLAN A;TRZASKOWSKI M	GENOTYPE-ENVIRONMENT INTERACTION AND CORRELATION; LIABILITY-THRESHOLD; NON-SHARED ENVIRONMENT; READING; TWINS	GENOTYPE-ENVIRONMENT INTERACTION AND CORRELATION; LIABILITY-THRESHOLD; NON-SHARED ENVIRONMENT; READING; TWINS	KING'S COLLEGE LONDON, MRC SOCIAL, GENETIC AND DEVELOPMENTAL PSYCHIATRY CENTRE, INSTITUTE OF PSYCHIATRY, LONDON, SE58AF, UNITED KINGDOM	EPSTEIN, D., (2013) THE SPORTS GENE: INSIDE THE SCIENCE OF EXTRAORDINARY ATHLETIC PERFORMANCE, , CURRENT, NEW YORK; ERICSSON, K.A., WHY EXPERT PERFORMANCE IS SPECIAL AND CANNOT BE EXTRAPOLATED FROM STUDIES OF PERFORMANCE IN THE GENERAL POPULATION: A RESPONSE TO CRITICISMS (2014) INTELLIGENCE, 45, PP. 81-103. , (IN THIS ISSUE); HILL, C.J., BLOOM, H.S., BLACK, A.R., LIPSEY, M.W., (2007) EMPIRICAL B…	INTELLIGENCE	MOST SCIENTISTS HAVE MOVED BEYOND THE NATURE VS. NURTURE DEBATE TO ACCEPT THE IMPORTANCE OF NATURE AS WELL AS NURTURE. HOWEVER, IN ERICSSON'S RESPONSE TO OUR RESEARCH THAT SHOWS THE IMPORTANCE OF GENETIC INFLUENCES ON THE ACQUISITION OF EXPERTISE IN READING, HE DOES NOT ADDRESS THE IMPLICATIONS OF OUR RESEARCH FOR HIS ENVIRONMENTALIST HYPOTHESIS. INSTEAD, HE DISMISSES RESEARCH ON EXPERTISE AT ANY…		NTLLD	PLOMIN, R.; KING'S COLLEGE LONDON, MRC SOCIAL, GENETIC AND DEVELOPMENTAL PSYCHIATRY CENTRE, INSTITUTE OF PSYCHIATRY, LONDON, SE5 8AF, UNITED KINGDOM; EMAIL: ROBERT.PLOMIN@KCL.AC.UK	ARTICLE	10.1016/j.intell.2014.01.003	SEVENTH FRAMEWORK PROGRAMMESEVENTH FRAMEWORK PROGRAMME, FP7, 295366	01602896	INTELLIGENCE	ENGLISH	6	1	115-117	ELSEVIER LTD	SCOPUS	NATURE, NURTURE, AND EXPERTISE: RESPONSE TO ERICSSON	https://www.scopus.com/inward/record.uri?eid=2-s2.0-84901195080&doi=10.1016%2fj.intell.2014.01.003&partnerID=40&md5=fca5f7a39a6c20a0158b9d629bd78e93	45	2014	NA NA NA	INTELLIGENCE	KING'S COLLEGE LONDON	NOTREPORTED;KING'S COLLEGE LONDON;NOTREPORTED		PLOMIN R, 2014, INTELLIGENCE	PLOMIN R, 2014, INTELLIGENCE	EPSTEIN;ERICSSON;HILL;MA;PLOMIN;PLOMIN;PLOMIN	THE SPORTS GENE: INSIDE THE SCIENCE OF EXTRAORDINARY ATHLETIC PERFORMANCE;INTELLIGENCE;EMPIRICAL BENCHMARKS FOR INTERPRETING EFFECT SIZES IN RESEARCH;PLOS ONE;INTERNATIONAL JOURNAL OF EPIDEMIOLOGY;BEHAVIORAL GENETICS;INTELLIGENCE	UNITED KINGDOM	UNITED KINGDOM
70	PLOMIN R;SHAKESHAFT NG;MCMILLAN A;TRZASKOWSKI M	GENOTYPE-ENVIRONMENT INTERACTION AND CORRELATION; LIABILITY-THRESHOLD; NON-SHARED ENVIRONMENT; READING; TWINS	GENOTYPE-ENVIRONMENT INTERACTION AND CORRELATION; LIABILITY-THRESHOLD; NON-SHARED ENVIRONMENT; READING; TWINS	KING'S COLLEGE LONDON, MRC SOCIAL, GENETIC AND DEVELOPMENTAL PSYCHIATRY CENTRE, INSTITUTE OF PSYCHIATRY, LONDON, SE5 8AF, UNITED KINGDOM	AKAIKE, H., FACTOR ANALYSIS AND AIC (1987) PSYCHOMETRIKA, 52, PP. 317-332; BIRNBAUM, M.H., HUMAN RESEARCH AND DATA COLLECTION VIA THE INTERNET (2004) ANNUAL REVIEW OF PSYCHOLOGY, 55, PP. 803-832; BOADA, R., WILLCUTT, E., TUNICK, R., CHHABILDAS, N., OLSON, R., DEFRIES, J., A TWIN STUDY OF THE ETIOLOGY OF HIGH READING ABILITY (2002) READING AND WRITING, 15, PP. 683-707; BOKER, S., NEALE, M., MAES, …	INTELLIGENCE	RATHER THAN INVESTIGATING THE EXTENT TO WHICH TRAINING CAN IMPROVE PERFORMANCE UNDER EXPERIMENTAL CONDITIONS ('WHAT COULD BE'), WE ASK ABOUT THE ORIGINS OF EXPERTISE AS IT EXISTS IN THE WORLD ('WHAT IS'). WE USED THE TWIN METHOD TO INVESTIGATE THE GENETIC AND ENVIRONMENTAL ORIGINS OF EXCEPTIONAL PERFORMANCE IN READING, A SKILL THAT IS A MAJOR FOCUS OF EDUCATIONAL TRAINING IN THE EARLY SCHOOL YEAR…		NTLLD	PLOMIN, R.; KING'S COLLEGE LONDON, DECRESPIGNY PARK, DENMARK HILL, LONDON, SE5 8AF, UNITED KINGDOM; EMAIL: ROBERT.PLOMIN@KCL.AC.UK	ARTICLE	10.1016/j.intell.2013.06.008	085475/B/08/Z, 085475/Z/08/Z FOUNDATION FOR THE NATIONAL INSTITUTES OF HEALTHFOUNDATION FOR THE NATIONAL INSTITUTES OF HEALTH, HD044454, HD059215 NATIONAL GENEALOGICAL SOCIETYNATIONAL GENEALOGICAL SOCIETY WELLCOME TRUSTWELLCOME TRUST SEVENTH FRAMEWORK PROGRAMMESEVENTH FRAMEWORK PROGRAMME, FP7, 295366 MEDICAL RESEARCH COUNCILMEDICAL RESEARCH COUNCIL, G19/2 RESEARCH COUNCILS UKRESEARCH COUNCILS UK,…	01602896	INTELLIGENCE	ENGLISH	37	1	46-59	ELSEVIER LTD	SCOPUS	NATURE, NURTURE, AND EXPERTISE	https://www.scopus.com/inward/record.uri?eid=2-s2.0-84901189346&doi=10.1016%2fj.intell.2013.06.008&partnerID=40&md5=d7521ca11c1916eeb782e2457653074a	45	2014	TEDS IS SUPPORTED BY A PROGRAM GRANT TO RP FROM THE UK MEDICAL RESEARCH COUNCIL [ G0901245 ; AND PREVIOUSLY G0500079 ], WITH ADDITIONAL SUPPORT FROM THE US NATIONAL INSTITUTES OF HEALTH [ HD044454 ; HD059215 ]. GENOME-WIDE GENOTYPING WAS MADE POSSIBLE BY A GRANT FROM THE WELLCOME TRUST TO THE WELLCOME TRUST CASE CONTROL CONSORTIUM 2 PROJECT [ 085475/B/08/Z ; 085475/Z/08/Z ]. RP IS SUPPORTED BY A …	INTELLIGENCE	KING'S COLLEGE LONDON	NOTREPORTED;KING'S COLLEGE LONDON;NOTREPORTED		PLOMIN R, 2014, INTELLIGENCE	PLOMIN R, 2014, INTELLIGENCE-a	AKAIKE;BIRNBAUM;BOADA;BOKER;BOOMSMA;BOWES;DAVIS;DEFRIES;DEFRIES;DEFRIES;HOW DO PUPILS PROGRESS DURING KEY STAGES 2 AND 3;THE NATIONAL CURRICULUM HANDBOOK FOR PRIMARY TEACHERS IN ENGLAND;DIXON;DUNCAN;ERICSSON;ERICSSON;FALCONER;FOX;FRIEND;GALTON;GALTON;2002 GOAL FORMATIVE ASSESSMENT IN LITERACY KEY STAGE 3;HAMBRICK;HAWORTH;HAWORTH;HAWORTH;HEWITT;HOWE;JENSEN;KARG;KENDLER;KENDLER;KNAFO;KOEPPENSCHOMER…	PSYCHOMETRIKA;ANNUAL REVIEW OF PSYCHOLOGY;READING AND WRITING;PSYCHOMETRIKA;NATURE REVIEWS GENETICS;DEVELOPMENT AND PSYCHOPATHOLOGY;COGNITIVE NEUROPSYCHIATRY;BEHAVIOR GENETICS;ACTA GENETICAE MEDICAE ET GEMELLOLOGICAE;NATURE;HOW DO PUPILS PROGRESS DURING KEY STAGES 2 AND 3?;THE NATIONAL CURRICULUM: HANDBOOK FOR PRIMARY TEACHERS IN ENGLAND;NATURE REVIEWS. GASTROENTEROLOGY & HEPATOLOGY;THE AMERICAN …	UNITED KINGDOM	DENMARK
71	FRANIĆ S;DOLAN CV;BROXHOLME J;HU H;ZEMOJTEL T;DAVIES GE;NELSON KA;EHLI EA;POOL R;HOTTENGA JJ;ROPERS HH;BOOMSMA DI	GENETICS; INTELLIGENCE-COGNITIVE ABILITY; NEXT-GENERATION SEQUENCING; POLYGENIC PREDICTION	GENETICS; INTELLIGENCE; NEXT-GENERATION SEQUENCING; POLYGENIC PREDICTION	VU UNIVERSITY AMSTERDAM, NETHERLANDS; WELLCOME TRUST CENTRE FOR HUMAN GENETICS, UNIVERSITY OF OXFORD, UNITED KINGDOM; MAX PLANCK INSTITUTE FOR MOLECULAR GENETICS, BERLIN, GERMANY; AVERA INSTITUTE FOR HUMAN GENETICS, SIOUX FALLS, UNITED STATES; INSTITUTE OF BIOORGANIC CHEMISTRY, POLISH ACADEMY OF SCIENCES, POZNAN, POLAND	ABDELLAOUI, A., HOTTENGA, J.-J., DE KNIJFF, P., NIVARD, M.G., XIAO, X., SCHEET, P., POPULATION STRUCTURE, MIGRATION, AND DIVERSIFYING SELECTION IN THE NETHERLANDS (2013) EUROPEAN JOURNAL OF HUMAN GENETICS, 21, PP. 1277-1285; ALLEN, H.L., ESTRADA, K., LETTRE, G., BERNDT, S.I., WEEDON, M.N., RIVADENEIRA, F., HUNDREDS OF VARIANTS CLUSTERED IN GENOMIC LOCI AND BIOLOGICAL PATHWAYS AFFECT HUMAN HEIGHT …	INTELLIGENCE	DESPITE TWIN AND FAMILY STUDIES HAVING DEMONSTRATED A SUBSTANTIAL HERITABILITY OF INDIVIDUAL DIFFERENCES IN INTELLIGENCE, NO GENETIC VARIANTS HAVE BEEN ROBUSTLY ASSOCIATED WITH NORMAL-RANGE INTELLIGENCE TO DATE. THIS IS LARGELY ASCRIBED TO THE HIGH POLYGENICITY OF INTELLIGENCE, I.E., TO ITS BEING SUBJECT TO THE EFFECTS OF A LARGE NUMBER OF GENES OF INDIVIDUALLY SMALL EFFECT. INTELLECTUAL DISABILI…		NTLLD	FRANIĆ, S.; VU UNIVERSITY AMSTERDAM, FACULTY OF PSYCHOLOGY AND EDUCATION, DEPARTMENT OF BIOLOGICAL PSYCHOLOGY, VAN DER BOECHORSTSTRAAT 1, NETHERLANDS	ARTICLE	10.1016/j.intell.2014.12.001	051.02.060, 668.772, NWO 433-09-220, NWO-MAGW 480-04-004, NWO/SPI 56-464-14192 NATIONAL INSTITUTES OF HEALTHNATIONAL INSTITUTES OF HEALTH, NIH, R01D0042157-01A NATIONAL INSTITUTE OF MENTAL HEALTHNATIONAL INSTITUTE OF MENTAL HEALTH, NIMH, 1RC2 MH089995-01, 1RC2MH089951-01, U24 MH068457-06 SEVENTH FRAMEWORK PROGRAMMESEVENTH FRAMEWORK PROGRAMME, FP7, 230374 EUROPEAN RESEARCH COUNCILEUROPEAN RESEARCH…	01602896	INTELLIGENCE	ENGLISH	5		10-22	ELSEVIER LTD	SCOPUS	MENDELIAN AND POLYGENIC INHERITANCE OF INTELLIGENCE: A COMMON SET OF CAUSAL GENES? USING NEXT-GENERATION SEQUENCING TO EXAMINE THE EFFECTS OF 168 INTELLECTUAL DISABILITY GENES ON NORMAL-RANGE INTELLIGENCE	https://www.scopus.com/inward/record.uri?eid=2-s2.0-84920477045&doi=10.1016%2fj.intell.2014.12.001&partnerID=40&md5=d376172f210e78638c342d8926425f09	49	2015	THE AUTHORS WOULD LIKE TO THANK ALL NTR PARTICIPANTS. THIS WORK WAS SUPPORTED BY THE DUTCH ORGANIZATION FOR SCIENTIFIC RESEARCH ( NWO 668.772 ; NWO 433-09-220 ; NWO 051.02.060 , NWO-MAGW 480-04-004 ; NWO/SPI 56-464-14192 ), THE EUROPEAN RESEARCH COUNCIL ( ERC-230374 ), THE NATIONAL INSTITUTE OF MENTAL HEALTH (GRAND OPPORTUNITY GRANTS 1RC2MH089951-01 AND 1RC2 MH089995-01 ), THE NATIONAL INSTITUTES…	INTELLIGENCE	VU UNIVERSITY AMSTERDAM;UNIVERSITY OF OXFORD;MAX PLANCK INSTITUTE FOR MOLECULAR GENETICS;AVERA INSTITUTE FOR HUMAN GENETICS;INSTITUTE OF BIOORGANIC CHEMISTRY	NOTREPORTED;VU UNIVERSITY AMSTERDAM		FRANIĆ S, 2015, INTELLIGENCE	FRANIĆ S, 2015, INTELLIGENCE	ABDELLAOUI;ALLEN;ARDEN;BAGSHAW;BANKS;BARTELS;BATTY;BENYAMIN;BISHOP;BLAIR;BLEICHRODT;BOOMSMA;BOOMSMA;BOOMSMA;BOUCHARD;CARDON;CAREY;CHABRIS;2002 EINDTOETS BASISONDERWIJS;COHEN;CONSORTIUM;DAVIES;DEARY;DEARY;DEARY;DEARY;DEARY;DICKSON;DUDBRIDGE;EICHLER;FALCONER;FRANIĆ;FRANIĆ;FRANIĆ;FRANIĆ;FRAZER;FREEDMAN;FRIKKESCHMIDT;GALE;GASSER;GIBSON;GOLDSTEIN;GOTTFREDSON;GOTTFREDSON;GOTTFREDSON;GRADA;HAWORTH;HIRSC…	EUROPEAN JOURNAL OF HUMAN GENETICS;NATURE;INTELLIGENCE;PLOS ONE;INTELLIGENCE;BEHAVIOR GENETICS;ANNALS OF EPIDEMIOLOGY;MOLECULAR PSYCHIATRY;INTELLIGENCE;CELL;REVISIE AMSTERDAMSE KINDER INTELLIGENTIE TEST;TWIN RESEARCH AND HUMAN GENETICS;DEVELOPMENTAL NEUROPSYCHOLOGY;TWIN RESEARCH;SCIENCE;THE LANCET;CAREY;PSYCHOLOGICAL SCIENCE;EINDTOETS BASISONDERWIJS;SCIENCE;NATURE;MOLECULAR PSYCHIATRY;HUMAN GENET…	GERMANY;NETHERLANDS;POLAND;UNITED KINGDOM;USA	NETHERLANDS
72	HUR YM	GENETIC CORRELATION; NON-VERBAL ABILITY; PROSOCIAL BEHAVIOR; STANDARD PROGRESSIVE MATRICES; TWIN STUDY; VERBAL ABILITY	GENETIC CORRELATION; NON-VERBAL ABILITY; PROSOCIAL BEHAVIOR; STANDARD PROGRESSIVE MATRICES; TWIN STUDY; VERBAL ABILITY	KOOKMIN UNIVERSITY, COLLEGE OF GENERAL EDUCATION, SEOUL, SOUTH KOREA	AKAIKE, H., FACTOR ANALYSIS AND AIC (1987) PSYCHOMETRIKA, 52, PP. 317-332; BATES, T.C., HANSELL, N.K., MARTIN, N.G., WRIGHT, M.J., WHEN DOES SOCIOECONOMIC STATUS (SES) MODERATE THE HERITABILITY OF IQ? NO EVIDENCE FOR G × SES INTERACTION FOR IQ IN A REPRESENTATIVE SAMPLE OF 1176 AUSTRALIAN ADOLESCENT TWIN PAIRS (2016) INTELLIGENCE, 56, PP. 10-15; BOUTWELL, B., HINDS, D., AGEE, M., ALIPANAHI, B., A…	INTELLIGENCE	THE RELATIONSHIP BETWEEN PROSOCIAL BEHAVIOR (PB) AND COGNITIVE ABILITIES HAS BEEN WELL DOCUMENTED. THIS STUDY EXPLORED GENETIC AND ENVIRONMENTAL OVERLAPS IN THE RELATIONSHIP BETWEEN PB AND VERBAL AND NON-VERBAL ABILITIES. PARTICIPANTS INCLUDED 3179 TWINS ATTENDING PUBLIC SECONDARY SCHOOLS IN LAGOS STATE IN NIGERIA (MEAN AGE = 14.6 YEARS, SD = 1.7 YEARS). THE PB SCALE OF THE STRENGTHS AND DIFFICUL…	101483	NTLLD	HUR, Y.-M.; COLLEGE OF GENERAL EDUCATION, 77 JEONGNEUNG-RO, SEONGBUK-GU, SOUTH KOREA; EMAIL: YMHUR@KOOKMIN.AC.KR	ARTICLE	10.1016/j.intell.2020.101483		01602896	INTELLIGENCE	ENGLISH	1			ELSEVIER LTD	SCOPUS	RELATIONSHIPS BETWEEN COGNITIVE ABILITIES AND PROSOCIAL BEHAVIOR ARE ENTIRELY EXPLAINED BY SHARED GENETIC INFLUENCES: A NIGERIAN TWIN STUDY	https://www.scopus.com/inward/record.uri?eid=2-s2.0-85089153654&doi=10.1016%2fj.intell.2020.101483&partnerID=40&md5=ea3112b9082ba0c64e9f8553ac9ddf3f	82	2020	THIS STUDY WAS FUNDED MAINLY BY ULSTER INSTITUTE FOR SOCIAL RESEARCH (UK). WE WOULD LIKE TO THANK TWINS WHO PARTICIPATED IN THIS RESEARCH. NA NA	INTELLIGENCE	KOOKMIN UNIVERSITY	NOTREPORTED;COLLEGE OF GENERAL EDUCATION;NOTREPORTED		HUR YM, 2020, INTELLIGENCE	HUR YM, 2020, INTELLIGENCE	AKAIKE;BATES;BOUTWELL;CENTRAL INTELLIGENCE AGENCY;CENTRAL INTELLIGENCE AGENCY;COLE;DAVIES;DEARY;DERRYBERRY;EBSTEIN;EISENBERG;GERBINO;GOODMAN;GRAFEN;GREENER;GREGORY;GUO;HANSCOMBE;HAY;HUR;HUR;HUR;HUR;IBRAHIMVERBAAS;JAMES;JONES;KNAFO;KNAFONOAM;LAGOS STATE MINISTRY OF EDUCATION;LOVECKY;MA;MACGILLIVRAY;MCGUE;MILLET;NEALE;NEALE;OKBAY;PLOMIN;PLOMIN;RAVEN;SALISCH;SCOURFIELD;STEVANOVIC;STONE;SULLIVAN;TUCK…	PSYCHOMETRIKA;INTELLIGENCE;BOUTWELL;CENTRAL INTELLIGENCE AGENCY;(2020);HUMAN BRAIN DEVELOPMENT. CHILD DEVELOPMENT AT THE INTERSECTION OF EMOTION AND COGNITION;MOLECULAR PSYCHIATRY;ANNUAL REVIEW OF PSYCHOLOGY;THE JOURNAL OF SECONDARY GIFTED EDUCATION;HORMONES AND BEHAVIOR;HANDBOOK OF CHILD PSYCHOLOGY;JOURNAL OF PERSONALITY;JOURNAL OF CHILD PSYCHOLOGY AND PSYCHIATRY;JOURNAL OF THEORETICAL BIOLOGY;J…	KOREA	KOREA
73	MYSZKOWSKI N;STORME M	GENERAL MENTAL ABILITY; INTELLIGENCE-COGNITIVE ABILITY; ITEM-RESPONSE THEORY; PSYCHOMETRICAL INVESTIGATION	GENERAL MENTAL ABILITY; INTELLIGENCE; ITEM-RESPONSE THEORY; PSYCHOMETRICAL INVESTIGATION	DEPARTMENT OF PSYCHOLOGY, PACE UNIVERSITY, UNITED STATES; LABORATOIRE ADAPTATIONS TRAVAIL-INDIVIDU, UNIVERSITÉ PARIS DESCARTES – SORBONNE PARIS CITÉ, FRANCE	ABLARD, K.E., MILLS, C.J., EVALUATING ABRIDGED VERSIONS OF THE RAVEN'S ADVANCED PROGRESSIVE MATRICES FOR IDENTIFYING STUDENTS WITH ACADEMIC TALENT (1996) JOURNAL OF PSYCHOEDUCATIONAL ASSESSMENT, 14 (1), PP. 54-64; ARTHUR, W., DAY, D.V., DEVELOPMENT OF A SHORT FORM FOR THE RAVEN ADVANCED PROGRESSIVE MATRICES TEST (1994) EDUCATIONAL AND PSYCHOLOGICAL MEASUREMENT, 54 (2), PP. 394-403; ARTHUR, W., TU…	INTELLIGENCE	RAVEN'S PROGRESSIVE MATRICES (RAVEN, 1941) ARE EXTREMELY POPULAR MEASURES OF GENERAL MENTAL ABILITY. HOWEVER, THEIR LENGTH MAY NOT SUIT EVERY RESEARCHER'S OR PRACTITIONER'S NEEDS. SHORT VERSIONS OF THE ADVANCED VERSION HAVE RESULTED IN PROBLEMATIC FACTOR STRUCTURES AND INTERNAL CONSISTENCIES (ARTHUR, TUBRE, PAUL, &AMP; SANCHEZ-KU, 1999; BORS &AMP; STOKES, 1998): IS THE LAST SERIES OF THE STANDARD…		NTLLD	MYSZKOWSKI, N.; DEPARTMENT OF PSYCHOLOGY, UNITED STATES; EMAIL: NMYSZKOWSKI@PACE.EDU	ARTICLE	10.1016/j.intell.2018.03.010		01602896	INTELLIGENCE	ENGLISH	13		109-116	ELSEVIER LTD	SCOPUS	A SNAPSHOT OF G? BINARY AND POLYTOMOUS ITEM-RESPONSE THEORY INVESTIGATIONS OF THE LAST SERIES OF THE STANDARD PROGRESSIVE MATRICES (SPM-LS)	https://www.scopus.com/inward/record.uri?eid=2-s2.0-85044868328&doi=10.1016%2fj.intell.2018.03.010&partnerID=40&md5=857c2903f0bf099e8ab3032bfcf11919	68	2018	NA NA NA	INTELLIGENCE	PACE UNIVERSITY;UNIVERSITÉ PARIS DESCARTES – SORBONNE PARIS CITÉ	NOTREPORTED;NOTREPORTED;NOTREPORTED		MYSZKOWSKI N, 2018, INTELLIGENCE	MYSZKOWSKI N, 2018, INTELLIGENCE	ABLARD;ARTHUR;ARTHUR;BOCK;BORS;BORSBOOM;CARPENTER;CHALMERS;CONTRIBUTORS;DILLON;GIGNAC;HAYTON;HORN;HU;JASP TEAM;JENSEN;LYNN;MACDONALD;MAYDEUOLIVARES;MYSZKOWSKI;MYSZKOWSKI;PIND;RAJU;RAVEN;REVELLE;REVELLE;ROSSEEL;SUH;VODEGEL MATZEN;YU;ZINBARG	JOURNAL OF PSYCHOEDUCATIONAL ASSESSMENT;EDUCATIONAL AND PSYCHOLOGICAL MEASUREMENT;JOURNAL OF PSYCHOEDUCATIONAL ASSESSMENT;PSYCHOMETRIKA;EDUCATIONAL AND PSYCHOLOGICAL MEASUREMENT;PSYCHOMETRIKA;PSYCHOLOGICAL REVIEW;JOURNAL OF STATISTICAL SOFTWARE;CONTRIBUTORS;EDUCATIONAL AND PSYCHOLOGICAL MEASUREMENT;INTELLIGENCE;ORGANIZATIONAL RESEARCH METHODS;PSYCHOMETRIKA;STRUCTURAL EQUATION MODELING: A MULTIDIS…	FRANCE;USA	USA
74	PAHUD O;RAMMSAYER TH;TROCHE SJ	GENERAL INTELLIGENCE (G); MENTAL SPEED APPROACH; MENTAL SPEED; TEMPORAL RESOLUTION POWER HYPOTHESIS	GENERAL INTELLIGENCE; MENTAL SPEED APPROACH; SPEED OF INFORMATION PROCESSING; TEMPORAL RESOLUTION POWER HYPOTHESIS	INSTITUTE OF PSYCHOLOGY, UNIVERSITY OF BERN, FABRIKSTRASSE 8, BERN, CH-3012, SWITZERLAND	CONNERS, C.K., EPSTEIN, J.N., ANGOLD, A., KLARIC, J., CONTINUOUS PERFORMANCE TEST PERFORMANCE IN A NORMATIVE EPIDEMIOLOGICAL SAMPLE (2003) JOURNAL OF ABNORMAL CHILD PSYCHOLOGY, 31, PP. 555-562; CORE TEAM, R., R: A LANGUAGE AND ENVIRONMENT FOR STATISTICAL COMPUTING (2015), HTTPS://WWW.R-PROJECT.ORG/, R FOUNDATION FOR STATISTICAL COMPUTING VIENNA, AUSTRIA RETRIEVED FROM; COYLE, T., A DIFFERENTIAL-D…	INTELLIGENCE	THE PRESENT STUDY INVESTIGATED WHETHER THE RELATIONSHIP BETWEEN TEMPORAL RESOLUTION POWER (TRP) AND GENERAL INTELLIGENCE (G) IS MORE FUNDAMENTAL THAN THE RELATIONSHIP BETWEEN SPEED OF INFORMATION PROCESSING (SIP) AND G WHEN A) TRP AND SIP ARE ASSESSED WITH AN EQUALLY EFFECTIVE TEST BATTERY, AND B) WHEN THE RELATIONSHIP BETWEEN SIP AND G IS STRENGTHENED BY AN INCREASE OF TASK DEMANDS. A HETEROGENE…		NTLLD	PAHUD, O.; INSTITUTE OF PSYCHOLOGY, FABRIKSTRASSE 8, SWITZERLAND; EMAIL: OLIVIER.PAHUD@PSY.UNIBE.CH	ARTICLE	10.1016/j.intell.2018.08.002	SCHWEIZERISCHER NATIONALFONDS ZUR FÖRDERUNG DER WISSENSCHAFTLICHEN FORSCHUNGSCHWEIZERISCHER NATIONALFONDS ZUR FÖRDERUNG DER WISSENSCHAFTLICHEN FORSCHUNG, SNF, 100014_146034	01602896	INTELLIGENCE	ENGLISH	8		52-60	ELSEVIER LTD	SCOPUS	PUTTING THE TEMPORAL RESOLUTION POWER (TRP) HYPOTHESIS TO A CRITICAL TEST: IS THE TRP-G RELATIONSHIP STILL MORE FUNDAMENTAL THAN AN OPTIMIZED RELATIONSHIP BETWEEN SPEED OF INFORMATION PROCESSING AND G?	https://www.scopus.com/inward/record.uri?eid=2-s2.0-85052085154&doi=10.1016%2fj.intell.2018.08.002&partnerID=40&md5=6f0bfda95991c24d4d53497d3e5483b0	70	2018	THIS WORK WAS SUPPORTED BY THE SWISS NATIONAL SCIENCE FOUNDATION [GRANT NO. 100014_146034 ]. NA NA	INTELLIGENCE	UNIVERSITY OF BERN	NOTREPORTED;INSTITUTE OF PSYCHOLOGY;NOTREPORTED		PAHUD O, 2018, INTELLIGENCE	PAHUD O, 2018, INTELLIGENCE	CONNERS;CORE TEAM;COYLE;DEARY;DODONOV;DOEBLER;ERIKSEN;ERIKSEN;EULER;GREENHOUSE;HALDEMANN;HALDEMANN;HALPERIN;HAYES;HEITZ;HELMBOLD;HELMBOLD;HICK;HU;HUMPHREYS;JÄGER;JENSEN;JENSEN;JENSEN;KAERNBACH;LANGNER;LUCE;MATTES;MCCORMACK;MILLER;MUTHÉN;NEUBAUER;NEUBAUER;NEUBAUER;PAHUD;PASHLER;PREACHER;PROCTOR;RAMMSAYER;RAMMSAYER;RAMMSAYER;RAMMSAYER;RAMMSAYER;RAMMSAYER;RAMMSAYER;RAMMSAYER;ROSSEEL;ROSVOLD;SCHERES;…	JOURNAL OF ABNORMAL CHILD PSYCHOLOGY;CORE TEAM;JOURNAL OF INTELLIGENCE;DEARY;INTELLIGENCE;LEARNING AND INDIVIDUAL DIFFERENCES;PERCEPTION & PSYCHOPHYSICS;VISUAL COGNITION;INTELLIGENCE;PSYCHOMETRIKA;JOURNAL OF INDIVIDUAL DIFFERENCES;PERSONALITY AND INDIVIDUAL DIFFERENCES;PSYCHOLOGICAL ASSESSMENT: A JOURNAL OF CONSULTING AND CLINICAL PSYCHOLOGY;COMMUNICATION MONOGRAPHS;HANDBOOK OF UNDERSTANDING AND …	SWITZERLAND	SWITZERLAND
75	FERNANDES HBF;WOODLEY MA;TE NIJENHUIS J	GENERAL INTELLIGENCE (G); MACROEVOLUTION; PHYLOGENETIC COMPARATIVE METHODS; PRIMATES; SPEARMAN'S HYPOTHESIS	GENERAL INTELLIGENCE; MACROEVOLUTION; PHYLOGENETIC COMPARATIVE METHODS; PRIMATES; SPEARMAN'S HYPOTHESIS	DEPARTMENTS OF PSYCHOLOGY AND GENETICS, FEDERAL UNIVERSITY OF RIO GRANDE DO SUL, 90035-003 PORTO ALEGRE, BRAZIL; CENTER LEO APOSTEL FOR INTERDISCIPLINARY STUDIES, VRIJE UNIVERSITEIT BRUSSEL, 1050 BRUSSELS, BELGIUM; WORK AND ORGANIZATIONAL PSYCHOLOGY, UNIVERSITY OF AMSTERDAM, 1018 XA AMSTERDAM, NETHERLANDS	ACKERLY, D., CONSERVATISM AND DIVERSIFICATION OF PLANT FUNCTIONAL TRAITS: EVOLUTIONARY RATES VERSUS PHYLOGENETIC SIGNAL (2009) PROCEEDINGS OF THE NATIONAL ACADEMY OF SCIENCES, 106, PP. 19699-19706; ADAMS, D.C., COMPARING EVOLUTIONARY RATES FOR DIFFERENT PHENOTYPIC TRAITS ON A PHYLOGENY USING LIKELIHOOD (2013) SYSTEMATIC BIOLOGY, 62, PP. 181-192; ALLEN, C., BEKOFF, M., (1997) SPECIES OF MIND: THE …	INTELLIGENCE	GENERAL INTELLIGENCE HAS BEEN SHOWN TO EXIST WITHIN AND AMONG SPECIES OF MAMMALS AND BIRDS. AN IMPORTANT QUESTION CONCERNS WHETHER IT IS THE PRINCIPAL SOURCE OF DIFFERENCES IN COGNITIVE ABILITIES BETWEEN SPECIES, AS IS THE CASE WITH COMPARISONS INVOLVING MANY HUMAN POPULATIONS. USING META-ANALYTIC DATABASES OF ETHOLOGICAL OBSERVATIONS OF COGNITIVE ABILITIES INVOLVING 69 PRIMATE SPECIES, WE FOUND …		NTLLD	WOODLEY, M.A.; CENTER LEO APOSTEL FOR INTERDISCIPLINARY STUDIES, VRIJE UNIVERSITEIT BRUSSEL, 1050 BRUSSELS, BELGIUM; EMAIL: MICHAEL.WOODLEY@VUB.AC.BE	ARTICLE	10.1016/j.intell.2014.07.007		01602896	INTELLIGENCE	ENGLISH	26	1	311-322		SCOPUS	DIFFERENCES IN COGNITIVE ABILITIES AMONG PRIMATES ARE CONCENTRATED ON G: PHENOTYPIC AND PHYLOGENETIC COMPARISONS WITH TWO META-ANALYTICAL DATABASES	https://www.scopus.com/inward/record.uri?eid=2-s2.0-84928322179&doi=10.1016%2fj.intell.2014.07.007&partnerID=40&md5=f97c4f3a0dbc9172e5b3d934357725f9	46	2014	NA NA NA	INTELLIGENCE	FEDERAL UNIVERSITY OF RIO GRANDE DO SUL;VRIJE UNIVERSITEIT BRUSSEL;UNIVERSITY OF AMSTERDAM	NOTREPORTED;VRIJE UNIVERSITEIT BRUSSEL;NOTREPORTED		FERNANDES HBF, 2014, INTELLIGENCE	FERNANDES HBF, 2014, INTELLIGENCE	ACKERLY;ADAMS;ALLEN;AMICI;ANDERSON;ARNOLD;BANERJEE;1992 THE ADAPTED MIND EVOLUTIONARY PSYCHOLOGY AND THE GENERATION OF CULTURE;BARRETT;BLOMBERG;BORSBOOM;BOX;BRAND;BRUNSWIK;BYRNE;BYRNE;BYRNE;BYRNE;BYRNE;BYRNE;CHIAPPE;COCHRAN;COSMIDES;COSTELLO;DARWIN;DAY;DEANER;DEANER;DEANER;EVERETT;FELSENSTEIN;FELSENSTEIN;FODOR;FRANKENHUIS;GALSWORTHY;GIBSON;GIBSON;GIBSON;1993 TOOLS;GIGERENZER;GINGERICH;GIROTTO;GOR…	PROCEEDINGS OF THE NATIONAL ACADEMY OF SCIENCES;SYSTEMATIC BIOLOGY;SPECIES OF MIND: THE PHILOSOPHY AND BIOLOGY OF COGNITIVE ETHOLOGY;PLOS ONE;THE NATURE OF INTELLIGENCE;EVOLUTIONARY ANTHROPOLOGY: ISSUES;PLOS ONE;THE ADAPTED MIND: EVOLUTIONARY PSYCHOLOGY AND THE GENERATION OF CULTURE;PSYCHOLOGICAL REVIEW;EVOLUTION;PSYCHOLOGICAL REVIEW;COMPARATIVE VERTEBRATE COGNITION: ARE PRIMATES SUPERIOR TO NON-…	BELGIUM;BRAZIL;NETHERLANDS	BELGIUM
76	GUSTAFSSON JE;WOLFF U	GENERAL FLUID INTELLIGENCE; SHORT-TERM MEMORY; VISUOSPATIAL TESTS; WORKING MEMORY; YOUNG CHILDREN	GENERAL FLUID INTELLIGENCE; SHORT-TERM MEMORY; VISUOSPATIAL TESTS; WORKING MEMORY; YOUNG CHILDREN	UNIVERSITY OF GOTHENBURG, SWEDEN	ACKERMAN, P.L., BEIER, M.E., BOYLE, M.O., WORKING MEMORY AND INTELLIGENCE: THE SAME OR DIFFERENT CONSTRUCTS? (2005) PSYCHOLOGICAL BULLETIN, 131, PP. 30-60; ACKERMAN, P.L., CIANCIOLO, A.T., COGNITIVE, PERCEPTUAL SPEED, AND PSYCHOMOTOR DETERMINANTS OF INDIVIDUAL DIFFERENCES DURING SKILL ACQUISITION (2000) JOURNAL OF EXPERIMENTAL PSYCHOLOGY: APPLIED, 6, PP. 259-290; ACKERMAN, P.L., LOHMAN, D.F., IND…	INTELLIGENCE	INDIVIDUAL DIFFERENCES IN THE BROAD ABILITY DIMENSION GENERAL FLUID INTELLIGENCE (GF) ARE TYPICALLY ASSESSEDWITH VISUOSPATIAL PROBLEMSOLVING TASKS, AND PARTICULARLY SO AMONG YOUNG CHILDREN. SUCH TESTS MAY, HOWEVER, CONTRIBUTE CONSTRUCT-IRRELEVANT VARIANCE DUE TO THE FIGURAL CONTENT OF THE TASKS. THE MAIN AIM OF THE STUDY IS, THEREFORE, TO INVESTIGATE IF MEASURES OF WORKING MEMORY CAPACITY CAN ADD…		NTLLD	GUSTAFSSON, J.-E.; DEPARTMENT OF EDUCATION AND SPECIAL EDUCATION, P.O. BOX 300, SWEDEN; EMAIL: JAN-ERIC.GUSTAFSSON@PED.GU.SE	ARTICLE	10.1016/j.intell.2015.04.008	VETENSKAPSRÅDETVETENSKAPSRÅDET, VR	01602896	INTELLIGENCE	ENGLISH	8	1	175-185	ELSEVIER LTD	SCOPUS	MEASURING FLUID INTELLIGENCE AT AGE FOUR	https://www.scopus.com/inward/record.uri?eid=2-s2.0-84935474232&doi=10.1016%2fj.intell.2015.04.008&partnerID=40&md5=0e7eecc22a1d781b698c495f4ac4aa30	50	2015	THE RESEARCH REPORTED HERE HAS BEEN SUPPORTED BY GRANTS FROM THE SWEDISH RESEARCH COUNCIL AND FROM THE LENNART ISRAELSSON FOUNDATION FOR RESEARCH ON INDIVIDUAL AND SOCIETY . NA NA	INTELLIGENCE	UNIVERSITY OF GOTHENBURG	NOTREPORTED;NOTREPORTED;NOTREPORTED		GUSTAFSSON JE, 2015, INTELLIGENCE	GUSTAFSSON JE, 2015, INTELLIGENCE	ACKERMAN;ACKERMAN;ACKERMAN;ALLOWAY;ALLOWAY;BADDELEY;BADDELEY;BEAUDUCEL;BLAIR;BRYDGES;BUCIK;CARROLL;CATTELL;CATTELL;COLOM;DANG;DEMETRIOU;DEMETRIOU;ENGEL DE ABREU;ENGLE;FARRELL PAGULAYAN;GIOFRÉ;GUSTAFSSON;GUSTAFSSON;GUSTAFSSON;GUSTAFSSON;GUSTAFSSON;HAAVISTO;JOHNSON;KORKMAN;KYLLONEN;LAKIN;LOHMAN;MCDONALD;MCGREW;MIYAKE;MUTHÉN;OBERAUER;RAVEN;REISE;SCHNEIDER;SPEARMAN;SÜß;THORELL;VALENTIN KVIST;WECHSLER…	PSYCHOLOGICAL BULLETIN;JOURNAL OF EXPERIMENTAL PSYCHOLOGY: APPLIED;HANDBOOK OF EDUCATIONAL PSYCHOLOGY;CHILD DEVELOPMENT;JOURNAL OF EXPERIMENTAL CHILD PSYCHOLOGY;WORKING MEMORY;THE OXFORD HANDBOOK OF MEMORY;PERSONALITY AND INDIVIDUAL DIFFERENCES;BEHAVIORAL AND BRAIN SCIENCES;INTELLIGENCE;PERSONALITY AND INDIVIDUAL DIFFERENCES;HUMAN COGNITIVE ABILITIES: A SURVEY OF FACTOR-ANALYTICAL STUDIES;JOURNAL…	SWEDEN	SWEDEN
77	DUNKEL CS;VAN DER LINDEN D;BEAVER KM;WOODLEY MA	GENERAL FACTOR OF PERSONALITY; JENSEN EFFECT; PRISONERS	GENERAL FACTOR OF PERSONALITY; JENSEN EFFECT; PRISONERS	WESTERN ILLINOIS UNIVERSITY, UNITED STATES; INSTITUTE OF PSYCHOLOGY, ERASMUS UNIVERSITY ROTTERDAM, NETHERLANDS; FLORIDA STATE UNIVERSITY, UNITED STATES; KING ABDULAZIZ UNIVERSITY, SAUDI ARABIA; UMEÅ UNIVERSITY, UMEÅ, SWEDEN	AITKEN-SCHERMER, J., CARSWELL, J., JACKSON, S., CORRELATIONS BETWEEN A GENERAL FACTOR OF PERSONALITY AND EMPLOYMENT MEASURES (2012) PERSONALITY AND INDIVIDUAL DIFFERENCES, 53, PP. 557-561; AITKEN-SCHERMER, J.A., MACDOUGALL, R., A GENERAL FACTOR OF PERSONALITY, SOCIAL DESIRABILITY, COGNITIVE ABILITY, AND THE SURVEY OF WORK STYLES IN AN EMPLOYMENT SELECTION SETTING (2013) PERSONALITY AND INDIVIDUAL…	INTELLIGENCE	TO DATE, MOST RESEARCH HAS INDICATED THAT THERE IS A POSITIVE, YET SMALL, ASSOCIATION BETWEEN THE GENERAL FACTOR OF PERSONALITY (GFP) AND GENERAL INTELLIGENCE (. G). THE PREMISE OF THE CURRENT STUDY WAS THAT THIS RELATIONSHIP COULD BE UNDERESTIMATED DUE TO THE MEASURES USED TO COMPUTE A GFP AND THE FAILURE TO CONTROL FOR A SOCIAL DESIRABILITY RESPONSE BIAS. THESE POSSIBLE ATTENUATING FACTORS WERE…		NTLLD	DUNKEL, C.S.; DEPARTMENT OF PSYCHOLOGY, WESTERN ILLINOIS UNIVERSITYUNITED STATES	ARTICLE	10.1016/j.intell.2014.09.003		01602896	INTELLIGENCE	ENGLISH	11		72-82	ELSEVIER LTD	SCOPUS	USING A PRISON SAMPLE TO ASSESS THE ASSOCIATION BETWEEN THE GENERAL FACTOR OF PERSONALITY AND GENERAL INTELLIGENCE	https://www.scopus.com/inward/record.uri?eid=2-s2.0-84907638187&doi=10.1016%2fj.intell.2014.09.003&partnerID=40&md5=70241661e49ae57edae2acd2b062658c	47	2014	NA NA NA	INTELLIGENCE	WESTERN ILLINOIS UNIVERSITY;ERASMUS UNIVERSITY ROTTERDAM;FLORIDA STATE UNIVERSITY;KING ABDULAZIZ UNIVERSITY;UMEÅ UNIVERSITY	NOTREPORTED;WESTERN ILLINOIS UNIVERSITYUNITED STATES		DUNKEL CS, 2014, INTELLIGENCE	DUNKEL CS, 2014, INTELLIGENCE	AITKENSCHERMER;AITKENSCHERMER;AITKENSCHERMER;ANUSIC;BÄCKSTRÖM;BEAVER;BENPORATH;BUTCHER;DISTEFANO;DONNELLAN;DUNKEL;DUNKEL;DUNKEL;ELLIS;FIGUEREDO;FIGUEREDO;FIGUEREDO;FIGUEREDO;GOUGH;IRWING;IRWING;JENSEN;LACHAR;LESSON;LOEHLIN;LOEHLIN;LOEHLIN;LOEHLIN;LOEHLIN;MCCRAE;MEGARGEE;MILLER;MILLER;MILLER;MUSEK;PENKE;PODSAKOFF;PROKOSCH;RUSHTON;RUSHTON;RUSHTON;RUSHTON;RUSHTON;RUSHTON;VAN DER LINDEN;VAN DER LINDE…	PERSONALITY AND INDIVIDUAL DIFFERENCES;PERSONALITY AND INDIVIDUAL DIFFERENCES;PERSONALITY AND INDIVIDUAL DIFFERENCES;JOURNAL OF PERSONALITY AND SOCIAL PSYCHOLOGY;JOURNAL OF RESEARCH IN PERSONALITY;PERSONALITY AND INDIVIDUAL DIFFERENCES;PSYCHOLOGICAL ASSESSMENT: A JOURNAL OF CONSULTING AND CLINICAL PSYCHOLOGY;PRACTICAL ASSESSMENT;JOURNAL OF ABNORMAL PSYCHOLOGY;INTELLIGENCE;PERSONALITY AND INDIVIDU…	NETHERLANDS;SAUDI ARABIA;SWEDEN;USA;USA
78	TROCHE SJ;WAGNER FL;VOELKE AE;ROEBERS CM;RAMMSAYER TH	GENERAL DISCRIMINATION ABILITY; PSYCHOMETRIC INTELLIGENCE; WORKING MEMORY	GENERAL DISCRIMINATION ABILITY; PSYCHOMETRIC INTELLIGENCE; WORKING MEMORY	DEPARTMENT OF PSYCHOLOGY, UNIVERSITY OF BERN, BERN, SWITZERLAND; CENTER FOR COGNITION, LEARNING AND MEMORY, UNIVERSITY OF BERN, BERN, SWITZERLAND	ACKERMAN, P.L., BEIER, M.E., BOYLE, M.O., WORKING MEMORY AND INTELLIGENCE: THE SAME OR DIFFERENT CONSTRUCTS? (2005) PSYCHOLOGICAL BULLETIN, 131, PP. 30-60; ACTON, G.S., SCHROEDER, D.H., SENSORY DISCRIMINATION AS RELATED TO GENERAL INTELLIGENCE (2001) INTELLIGENCE, 29, PP. 263-271; ANG, S.Y., LEE, K., EXPLORING DEVELOPMENTAL DIFFERENCES IN VISUAL SHORT-TERM MEMORY AND WORKING MEMORY (2010) DEVELOP…	INTELLIGENCE	THE CLOSE ASSOCIATION BETWEEN PSYCHOMETRIC INTELLIGENCE AND GENERAL DISCRIMINATION ABILITY (GDA), CONCEPTUALIZED AS LATENT VARIABLE DERIVED FROM PERFORMANCE ON DIFFERENT SENSORY DISCRIMINATION TASKS, IS EMPIRICALLY WELL-ESTABLISHED BUT THEORETICALLY WIDELY UNCLEAR. THE PRESENT STUDY CONTRASTED TWO ALTERNATIVE EXPLANATIONS FOR THIS ASSOCIATION. THE FIRST EXPLANATION IS BASED ON WHAT SPEARMAN (1904…		NTLLD	TROCHE, S.J.; DEPARTMENT OF PSYCHOLOGY, UNIVERSITY OF BERN, FABRIKSTR. 8, CH-3012 BERN, SWITZERLAND; EMAIL: STEFAN.TROCHE@PSY.UNIBE.CH	ARTICLE	10.1016/j.intell.2014.02.009	SCHWEIZERISCHER NATIONALFONDS ZUR F&#X00F6;RDERUNG DER WISSENSCHAFTLICHEN FORSCHUNGSCHWEIZERISCHER NATIONALFONDS ZUR F&#X00F6;RDERUNG DER WISSENSCHAFTLICHEN FORSCHUNG, SNF, 100014_137755/1	01602896	INTELLIGENCE	ENGLISH	13	1	40-50	ELSEVIER LTD	SCOPUS	INDIVIDUAL DIFFERENCES IN WORKING MEMORY CAPACITY EXPLAIN THE RELATIONSHIP BETWEEN GENERAL DISCRIMINATION ABILITY AND PSYCHOMETRIC INTELLIGENCE	https://www.scopus.com/inward/record.uri?eid=2-s2.0-84896921221&doi=10.1016%2fj.intell.2014.02.009&partnerID=40&md5=92152cd0ab65fb3c66e56bd3204ce5a5	44	2014	WE THANK DANIEL IMWINKELRIED FOR HIS HELP IN COLLECTING THE DATA. THE STUDY WAS SUPPORTED BY THE SWISS NATIONAL SCIENCE FOUNDATION (GRANT NO. 100014_137755/1 ). NA NA	INTELLIGENCE	UNIVERSITY OF BERN;UNIVERSITY OF BERN	NOTREPORTED;UNIVERSITY OF BERN;NOTREPORTED		TROCHE SJ, 2014, INTELLIGENCE	TROCHE SJ, 2014, INTELLIGENCE	ACKERMAN;ACTON;ANG;BARROUILLET;BURGALETA;CHEUNG;COLOM;CONWAY;DEARY;DEARY;DEMETRIOU;ENGLE;FERRANDEZ;GARLICK;HAIER;HALDEMANN;HALDEMANN;HELMBOLD;KAERNBACH;KANE;KLINE;KOENIGS;KYLLONEN;LIVESEY;LUCE;MCGREW;MELNICK;MEYER;MILLER;MOGLE;NENADIC;NISBETT;OBERAUER;OBERAUER;OWEN;PASTOR;PETERMANN;PICKERING;PHELPS;RAZ;SALTHOUSE;SMITH;SPEARMAN;STANKOV;TEWES;TROCHE;TROCHE;UNSWORTH;UNSWORTH;VOELKE;WEIß	PSYCHOLOGICAL BULLETIN;INTELLIGENCE;DEVELOPMENTAL PSYCHOLOGY;JOURNAL OF EXPERIMENTAL PSYCHOLOGY: GENERAL;PSICOTHEMA;STRUCTURAL EQUATION MODELING;INTELLIGENCE;INTELLIGENCE;AMERICAN JOURNAL OF PSYCHOLOGY;AMERICAN JOURNAL OF PSYCHOLOGY;INTELLIGENCE;MODELS OF WORKING MEMORY;NEUROIMAGE;PSYCHOLOGICAL REVIEW;BIOLOGICAL APPROACHES TO THE STUDY OF HUMAN INTELLIGENCE;JOURNAL OF INDIVIDUAL DIFFERENCES;PERSO…	SWITZERLAND;SWITZERLAND	SWITZERLAND
79	KAMPA N;SCHERER R;SAß S;SCHIPOLOWSKI S	GENERAL COGNITIVE ABILITY; SCHOOL GRADES; SCIENCE ACHIEVEMENT; STRUCTURAL EQUATION MODELING	GENERAL COGNITIVE ABILITIES; SCHOOL GRADES; SCIENCE ACHIEVEMENT; STRUCTURAL EQUATION MODELING	LEIBNIZ-INSTITUTE FOR SCIENCE AND MATHEMATICS EDUCATION, KIEL, GERMANY; UNIVERSITY COLLEGE OF EDUCATION TYROL, INSTITUTE FOR RESEARCH AND DEVELOPMENT IN DIDACTICS AND EDUCATIONAL SCIENCE, INNSBRUCK, AUSTRIA; CENTRE FOR EDUCATIONAL MEASUREMENT AT THE UNIVERSITY OF OSLO, FACULTY OF EDUCATIONAL SCIENCES, NORWAY; STEFFANI SAß, INSTITUTE OF PSYCHOLOGICAL LEARNING RESEARCH, UNIVERSITY OF KIEL, GERMANY;…	AMREIN, A.L., BERLINER, D.C., HIGH-STAKES TESTING, UNCERTAINTY, AND STUDENT LEARNING (2002) EDUCATION POLICY ANALYSIS ARCHIVES, 10 (18), PP. 1-74; BAUMERT, J., BRUNNER, M., LÜDTKE, O., TRAUTWEIN, U., WAS MESSEN INTERNATIONALE SCHULLEISTUNGSSTUDIEN? RESULTATE KUMULATIVER WISSENSERWERBSPROZESSE. EINE ANTWORT AUF HEINER RINDERMANN (2007) PSYCHOLOGISCHE RUNDSCHAU, 58 (2), PP. 118-128; BAUMERT, J., DE…	INTELLIGENCE	ALTHOUGH LARGE-SCALE ASSESSMENTS (LSA) OF SCHOOL ACHIEVEMENT CLAIM TO MEASURE DOMAIN-SPECIFIC ACHIEVEMENT, THEY HAVE BEEN CRITICIZED FOR PRIMARILY MEASURING DOMAIN-GENERAL ABILITIES. NUMEROUS STUDIES PROVIDE EVIDENCE THAT LSA OF MATHEMATICAL ACHIEVEMENT AS WELL AS VERBAL ACHIEVEMENT COVER BOTH GENERAL COGNITIVE ABILITIES (GCA) AND DOMAIN-SPECIFIC ACHIEVEMENT DIMENSIONS. WE EXTEND PREVIOUS RESEARC…	101529	NTLLD	KAMPA, N.; UNIVERSITY COLLEGE OF EDUCATION TYROL, AUSTRIA; EMAIL: NELE.KAMPA@PH-TIROL.AC.AT	ARTICLE	10.1016/j.intell.2021.101529		01602896	INTELLIGENCE	ENGLISH	3			ELSEVIER LTD	SCOPUS	THE RELATION BETWEEN SCIENCE ACHIEVEMENT AND GENERAL COGNITIVE ABILITIES IN LARGE-SCALE ASSESSMENTS	https://www.scopus.com/inward/record.uri?eid=2-s2.0-85102887136&doi=10.1016%2fj.intell.2021.101529&partnerID=40&md5=187cb79eed7f60f743eedae10b94ee37	86	2021	NA NA NA	INTELLIGENCE	LEIBNIZ-INSTITUTE FOR SCIENCE AND MATHEMATICS EDUCATION;UNIVERSITY COLLEGE OF EDUCATION TYROL;CENTRE FOR EDUCATIONAL MEASUREMENT AT THE UNIVERSITY OF OSLO;UNIVERSITY OF KIEL;STEFAN SCHIPOLOWSKI	NOTREPORTED;UNIVERSITY COLLEGE OF EDUCATION TYROL;NOTREPORTED		KAMPA N, 2021, INTELLIGENCE	KAMPA N, 2021, INTELLIGENCE	AMREIN;BAUMERT;BAUMERT;BOLLEN;BROWN;BRUNNER;CARROLL;CARROLL;CATTELL;EMLER;GIGNAC;GUSTAFSSON;GUSTAFSSON;HEITMANN;HTTPSKULTUSMINISTERIUMHESSENDESCHULSYSTEMBILDUNGSSTANDARDSKERNCURRICULAUNDLEHRPLAENEKERNCURRICULASEKUNDARSTUFEIBIOLOGIE;HORN;IMMEKUS;JENSEN;KAMPA;KAMPA;KIND;KLIEME;KLIEME;KMK;KNEKTA;KOENIG;KRÄMER;LENSKI;LEUTNER;LIETZ;MCGREW;MCGREW;MERRELL;MULLIS;MUTHÉN;NATIONAL RESEARCH COUNCIL;ORGANISA…	EDUCATION POLICY ANALYSIS ARCHIVES;PSYCHOLOGISCHE RUNDSCHAU;EUROPEAN JOURNAL OF PSYCHOLOGY OF EDUCATION;BOLLEN;BROWN;LEARNING AND INDIVIDUAL DIFFERENCES;CARROLL;CURRENT TOPICS IN HUMAN INTELLIGENCE;JOURNAL OF EDUCATIONAL PSYCHOLOGY;ECNU REVIEW OF EDUCATION;INTELLIGENCE;INTELLIGENCE;MULTIVARIATE BEHAVIORAL RESEARCH;INTERNATIONAL JOURNAL OF SCIENCE EDUCATION;CONTEMPORARY INTELLECTUAL ASSESSMENT: TH…	AUSTRIA;GERMANY;GERMANY;GERMANY;NORWAY	AUSTRIA
80	ESTRADA E;FERRER E;ABAD FJ;ROMÁN FJ;COLOM R	GENERAL COGNITIVE ABILITY; PRACTICE EFFECT; PROCESSING SPEED; WORKING MEMORY SPAN	GENERAL COGNITIVE ABILITY; PRACTICE EFFECT; PROCESSING SPEED; WORKING MEMORY SPAN	FACULTAD DE PSICOLOGÍA, UNIVERSIDAD AUTÓNOMA DE MADRID, SPAIN; UNIVERSITY OF CALIFORNIA AT DAVIS, UNITED STATES	ANASTASI, A., PRACTICE AND VARIABILITY (1934) PSYCHOLOGICAL MONOGRAPHS, 45, P. 5; ASHTON, M.C., LEE, K., PROBLEMS WITH THE METHOD OF CORRELATED VECTORS (2005) INTELLIGENCE, 33 (4), PP. 431-444; AU, J., SHEEHAN, E., TSAI, N., DUNCAN, G.J., BUSCHKUEHL, M., JAEGGI, S.M., IMPROVING FLUID INTELLIGENCE WITH TRAINING ON WORKING MEMORY: A META-ANALYSIS (2014) PSYCHONOMIC BULLETIN & REVIEW; BENNETT, G.K.,…	INTELLIGENCE	AS A GENERAL RULE, THE REPEATED ADMINISTRATION OF TESTS MEASURING A GIVEN COGNITIVE ABILITY IN THE SAME PARTICIPANTS REVEALS INCREASED SCORES. THIS BRINGS TO LIFE THE WELL-KNOWN PRACTICE EFFECT AND IT MUST BE TAKEN INTO ACCOUNT IN RESEARCH AIMED AT THE PROPER ASSESSMENT OF CHANGES AFTER THE COMPLETION OF COGNITIVE TRAINING PROGRAMS. HERE WE FOCUS IN ONE SPECIFIC RESEARCH QUESTION: ARE CHANGES IN …		NTLLD	COLOM, R.; FACULTAD DE PSICOLOGÍA, UNIVERSIDAD AUTÓNOMA DE MADRIDSPAIN	ARTICLE	10.1016/j.intell.2015.02.004		01602896	INTELLIGENCE	ENGLISH	27		93-99	ELSEVIER LTD	SCOPUS	A GENERAL FACTOR OF INTELLIGENCE FAILS TO ACCOUNT FOR CHANGES IN TESTS' SCORES AFTER COGNITIVE PRACTICE: A LONGITUDINAL MULTI-GROUP LATENT-VARIABLE STUDY	https://www.scopus.com/inward/record.uri?eid=2-s2.0-84924588073&doi=10.1016%2fj.intell.2015.02.004&partnerID=40&md5=0170a3ed3d6867ddb296cdb100d28c22	50	2015	NA NA NA	INTELLIGENCE	UNIVERSIDAD AUTÓNOMA DE MADRID;UNIVERSITY OF CALIFORNIA AT DAVIS	NOTREPORTED;UNIVERSIDAD AUTÓNOMA DE MADRIDSPAIN		ESTRADA E, 2015, INTELLIGENCE	ESTRADA E, 2015, INTELLIGENCE	ANASTASI;ASHTON;AU;BENNETT;BENTLER;BORS;BROWNE;BUSCHKUEHL;BUSCHKUEHL;CHOOI;COLOM;COLOM;COLOM;COLOM;CONWAY;COYLE;DOLAN;FLYNN;HAIER;HARRISON;HAYES;HERRNSTEIN;HUNT;JAEGGI;JAUŠOVEC;JENSEN;JENSEN;MCARDLE;MELBYLERVÅG;MEREDITH;MEREDITH;MOODY;MUTHÉN;REDICK;REEVE;RUDEBECK;SCHMIEDEK;SCHREIBER;SCHWEIZER;SHIPSTEAD;SHIPSTEAD;STEPHENSON;TE NIJENHUIS;TE NIJENHUIS;TIDWELL;TUCKER;VON BASTIAN;WICHERTS;WIDAMAN;WIDA…	PSYCHOLOGICAL MONOGRAPHS;INTELLIGENCE;DIFFERENTIAL APTITUDE TEST;PSYCHOLOGICAL BULLETIN;LEARNING AND INDIVIDUAL DIFFERENCES;TESTING STRUCTURAL EQUATION MODELS;COGNITIVE;SWISS MEDICAL WEEKLY;INTELLIGENCE;INTELLIGENCE;INTELLIGENCE;INTELLIGENCE;INTELLIGENCE;CURRENT BIOLOGY;INTELLIGENCE;ADVANCES OF PSYCHO- LOGICAL RESEARCH;WHAT IS INTELLIGENCE? BEYOND THE FLYNN EFFECT;PSYCHOLOGICAL SCIENCE;INTELLIGEN…	SPAIN;USA
81	MCGUE M;ANDERSON EL;WILLOUGHBY E;GIANNELIS A;IACONO WG;LEE JJ	GENERAL COGNITIVE ABILITY; LOW-AVERAGE IQ; NON-ABILITY CONTRIBUTORS TO EDUCATIONAL ATTAINMENT; RETURNS TO COLLEGE	GENERAL COGNITIVE ABILITY; LOW-AVERAGE IQ; NON-ABILITY CONTRIBUTORS TO EDUCATIONAL ATTAINMENT; RETURNS TO COLLEGE	DEPARTMENT OF PSYCHOLOGY, UNIVERSITY OF MINNESOTA, UNITED STATES	ANDERSON, E.L., SAUNDERS, G.R.B., WILLOUGHBY, E.A., IACONO, W.G., MCGUE, M., THE ROLE OF THE SHARED ENVIRONMENT IN COLLEGE ATTAINMENT: AN ADOPTION STUDY (2021) JOURNAL OF PERSONALITY, 89 (3), PP. 580-593; ASHENFELTER, O., KRUEGER, A., ESTIMATES OF ECONOMIC RETURN TO SCHOOLING FROM A NEW SAMPLE OF TWINS (1994) AMERICAN ECONOMIC REVIEW, 84 (5), PP. 1157-1173. , RETRIEVED FROM <GO TO ISI>://A1994PY3…	INTELLIGENCE	IN A LONGITUDINAL SAMPLE OF 2593 INDIVIDUALS FROM MINNESOTA, WE INVESTIGATED WHETHER INDIVIDUALS WITH IQS ≤ 90 WHO COMPLETED COLLEGE EXPERIENCED THE SAME SOCIAL AND ECONOMIC BENEFITS HIGHER-IQ COLLEGE GRADUATES DID. ALTHOUGH MOST INDIVIDUALS WITH IQS ≤ 90 DID NOT HAVE A COLLEGE DEGREE, THE RATE AT WHICH THEY COMPLETED COLLEGE HAD INCREASED APPROXIMATELY 6-FOLD IN MEN AND 10-FOLD IN WOMEN RELATIVE…	101642	NTLLD	MCGUE, M.; DEPARTMENT OF PSYCHOLOGY, 75 EAST RIVER RD., UNITED STATES; EMAIL: MCGUE001@UMN.EDU	ARTICLE	10.1016/j.intell.2022.101642	NATIONAL INSTITUTE OF MENTAL HEALTHNATIONAL INSTITUTE OF MENTAL HEALTH, NIMH, MH066140 NATIONAL INSTITUTE ON DRUG ABUSENATIONAL INSTITUTE ON DRUG ABUSE, NIDA, DA013240, DA05147 NATIONAL INSTITUTE ON ALCOHOL ABUSE AND ALCOHOLISMNATIONAL INSTITUTE ON ALCOHOL ABUSE AND ALCOHOLISM, NIAAA, AA09367, AA11886	01602896	INTELLIGENCE	ENGLISH	0			ELSEVIER LTD	SCOPUS	NOT BY G ALONE: THE BENEFITS OF A COLLEGE EDUCATION AMONG INDIVIDUALS WITH LOW LEVELS OF GENERAL COGNITIVE ABILITY	https://www.scopus.com/inward/record.uri?eid=2-s2.0-85127797003&doi=10.1016%2fj.intell.2022.101642&partnerID=40&md5=3d83d17d124884f7805c11160ba4c331	92	2022	RESEARCH SUPPORTED BY GRANTS FROM THE U.S. NATIONAL INSTITUTE ON ALCOHOL ABUSE AND ALCOHOLISM ( AA09367 , AA11886), THE NATIONAL INSTITUTE OF MENTAL HEALTH ( MH066140 ), AND THE NATIONAL INSTITUTE ON DRUG ABUSE ( DA05147 , DA013240 ). WE THANK TWO ANONYMOUS REVIEWERS OF AN EARLIER VERSION OF THIS PAPER FOR THEIR MANY HELPFUL COMMENTS. NA NA	INTELLIGENCE	UNIVERSITY OF MINNESOTA	NOTREPORTED;NOTREPORTED;NOTREPORTED		MCGUE M, 2022, INTELLIGENCE	MCGUE M, 2022, INTELLIGENCE	ANDERSON;ASHENFELTER;BARRICK;BECKER;BENJAMIN;BLACKORBY;BRANIGAN;BUREAU OF LABOR STATISTICS;CAPLAN;CARD;CARR;CASPI;CECI;DAMIAN;DEARY;DEARY;DEMANGE;DENNING;DUCKWORTH;ELLENKAMP;FERGUSSON;FERRIMAN;FORS;GERSHENSON;GOTTFREDSON;GREGORY;HANLEY;HECKMAN;HEGELUND;HERRNSTEIN;HERTZ;HICKS;HOLLINGSHEAD;HOUT;HOXBY;IACONO;IVCEVIC;JENSEN;KAUFMAN;KUNCEL;KUTNER;LAURENCE;LEE;LLERASMUNEY;LUBINSKI;MALANCHINI;MARTIN;MCD…	JOURNAL OF PERSONALITY;AMERICAN ECONOMIC REVIEW;PERSONNEL PSYCHOLOGY;DEVELOPMENTAL PSYCHOLOGY;BEHAVIOUR;EXCEPTIONAL CHILDREN;SOCIAL FORCES;(2019);CAPLAN;ECONOMETRICA;CARR;AMERICAN SOCIOLOGICAL REVIEW;DEVELOPMENTAL PSYCHOLOGY;JOURNAL OF PERSONALITY AND SOCIAL PSYCHOLOGY;JOURNAL OF EPIDEMIOLOGY AND COMMUNITY HEALTH;INTERNATIONAL JOURNAL OF EPIDEMIOLOGY;BEHAVIOR GENETICS;PSYCHOLOGICAL SCIENCE;JOURNA…	USA	USA
82	RÖNNLUND M;SUNDSTRÖM A;NILSSON LG	GENERAL COGNITIVE ABILITY; INTER-INDIVIDUAL DIFFERENCES; LONGITUDINAL; STABILITY	GENERAL COGNITIVE ABILITY; INTER-INDIVIDUAL DIFFERENCES; LONGITUDINAL; STABILITY	DEPARTMENT OF PSYCHOLOGY, UMEÅ UNIVERSITY, SWEDEN; CENTRE FOR DEMOGRAPHIC AND AGEING RESEARCH, UMEÅ UNIVERSITY, SWEDEN; AGING RESEARCH CENTER, KAROLINSKA INSTITUTET, SWEDEN; UMEÅ CENTER FOR FUNCTIONAL BRAIN IMAGING, UMEÅ UNIVERSITY, SWEDEN	BARBEY, A.K., COLOM, R., SOLOMON, J., KRUEGER, F., FORBES, C., GRAFMAN, J., AN INTEGRATIVE ARCHITECTURE FOR GENERAL INTELLIGENCE AND EXECUTIVE FUNCTION REVEALED BY LESION MAPPING (2012) BRAIN, 135 (4), PP. 1154-1164; CAMPBELL, K.L., GRADY, C.L., NG, C., HASCHER, L., AGE DIFFERENCES IN THE FRONTOPARIETAL COGNITIVE CONTROL NETWORK: IMPLICATIONS FOR DISTRACTIBILITY (2012) NEUROPSYCHOLOGIA, 50 (9), P…	INTELLIGENCE	THE OBJECTIVE OF THE STUDY WAS TO EXAMINE THE DEGREE OF STABILITY OF INTERINDIVIDUAL DIFFERENCES IN GENERAL COGNITIVE ABILITY (G) ACROSS THE ADULT LIFE SPAN. TO THIS END, WE EXAMINED A SAMPLE OF MEN (N=262), COGNITIVELY ASSESSED FOR THE FIRST TIME AT AGE 18 (CONSCRIPT DATA). THE SAMPLE WAS REASSESSED AT AGE 50 AND AT FIVE YEAR INTERVALS UP TO AGE 65. SCORES FROM CONSCRIPT TESTS AT AGE 18 WERE RET…		NTLLD	RÖNNLUND, M.; DEPARTMENT OF PSYCHOLOGY, UMEÅ UNIVERSITYSWEDEN	ARTICLE	10.1016/j.intell.2015.08.011	VETENSKAPSRÅDETVETENSKAPSRÅDET, VR, 2007-2653	01602896	INTELLIGENCE	ENGLISH	33		59-64	ELSEVIER LTD	SCOPUS	INTERINDIVIDUAL DIFFERENCES IN GENERAL COGNITIVE ABILITY FROM AGE 18 TO AGE 65YEARS ARE EXTREMELY STABLE AND STRONGLY ASSOCIATED WITH WORKING MEMORY CAPACITY	https://www.scopus.com/inward/record.uri?eid=2-s2.0-84941275621&doi=10.1016%2fj.intell.2015.08.011&partnerID=40&md5=73d404afcaad73f4c9bede60bcc59a79	53	2015	THE RESEARCH WAS SUPPORTED BY A GRANT FROM THE SWEDISH RESEARCH COUNCIL ( 2007-2653 ). NA NA	INTELLIGENCE	UMEÅ UNIVERSITY;UMEÅ UNIVERSITY;KAROLINSKA INSTITUTET;UMEÅ UNIVERSITY	NOTREPORTED;UMEÅ UNIVERSITYSWEDEN		RÖNNLUND M, 2015, INTELLIGENCE	RÖNNLUND M, 2015, INTELLIGENCE	BARBEY;CAMPBELL;CARROLL;CARLSTEDT;CHEUNG;CONWAY;DEARY;DEARY;DEARY;DUREMAN;HERTZOG;JENSEN;JUNG;KYLLONEN;MCCABE;MCELREE;MIYAKE;NILSSON;NILSSON;OWENS;PARK;PARK;PLASSMAN;REUBEN;RÖNNLUND;RÖNNLUND;RÖNNLUND;RÖNNLUND;SCHAIE;SCHNEIDER;SCHALKE;SPEARMAN;STRENZE;UNSWORTH;WECHSLER	BRAIN;NEUROPSYCHOLOGIA;HUMAN COGNITIVE ABILITIES: A SURVEY OF FACTOR-ANALYTIC STUDIES;COGNITIVE ABILITIES - ASPECTS OF STRUCTURE;INTELLIGENCE;PSYCHOLOGICAL SCIENCE;INTELLIGENCE;JOURNAL OF PERSONALITY AND SOCIAL PSYCHOLOGY;PSYCHOLOGY AND AGING;THE G FACTOR: THE SCIENCE OF MENTAL ABILITY;BEHAVIORAL AND BRAIN SCIENCES;INTELLIGENCE;NEUROPSYCHOLOGY;JOURNAL OF EXPERIMENTAL PSYCHOLOGY: LEARNING;JOURNAL …	SWEDEN;SWEDEN;SWEDEN;SWEDEN
83	SCHWARTZ JA	GENE-ENVIRONMENT INTERPLAY; GENETIC INFLUENCES; TWINS; VERBAL INTELLIGENCE	GENE-ENVIRONMENT INTERPLAY; GENETIC INFLUENCES; TWINS; VERBAL INTELLIGENCE	SCHOOL OF CRIMINOLOGY AND CRIMINAL JUSTICE, UNIVERSITY OF NEBRASKA OMAHA, 310 NEBRASKA HALL, 901 N. 17TH STREET, LINCOLN, NE 68588-0561, UNITED STATES	ADAIR, L.S., GORDON-LARSEN, P., MATURATIONAL TIMING AND OVERWEIGHT PREVALENCE IN US ADOLESCENT GIRLS (2001) AMERICAN JOURNAL OF PUBLIC HEALTH, 91, PP. 642-644; ASBURY, K., WACHS, T.D., PLOMIN, R., ENVIRONMENTAL MODERATORS OF GENETIC INFLUENCE ON VERBAL AND NONVERBAL ABILITIES IN EARLY CHILDHOOD (2005) INTELLIGENCE, 33, PP. 643-661; BEAVER, K.M., ENVIRONMENTAL MODERATORS OF GENETIC INFLUENCES ON A…	INTELLIGENCE	AN EXPANSIVE LITERATURE HAS REVEALED THAT HUMAN INTELLIGENCE IS UNDER GENETIC INFLUENCE. IN AN EFFORT TO FURTHER ELUCIDATE THE ROLE OF GENETIC INFLUENCES ON INTELLIGENCE, STUDIES HAVE EXAMINED THE POTENTIAL ROLE THAT FAMILY-LEVEL SOCIOECONOMIC STATUS (SES) PLAYS IN THE MODERATION OF GENETIC FACTORS. RESULTS HAVE BEEN MIXED, BUT THE MAJORITY OF STUDIES HAVE FOUND THAT GENETIC FACTORS HAVE GREATER …		NTLLD	SCHWARTZ, J.A.; SCHOOL OF CRIMINOLOGY AND CRIMINAL JUSTICE, UNIVERSITY OF NEBRASKA OMAHA, 310 NEBRASKA HALL, 901 N. 17TH STREET, UNITED STATES	ARTICLE	10.1016/j.intell.2015.07.004	EUNICE KENNEDY SHRIVER NATIONAL INSTITUTE OF CHILD HEALTH AND HUMAN DEVELOPMENTEUNICE KENNEDY SHRIVER NATIONAL INSTITUTE OF CHILD HEALTH AND HUMAN DEVELOPMENT, NICHD	01602896	INTELLIGENCE	ENGLISH	12		80-89	ELSEVIER LTD	SCOPUS	SOCIOECONOMIC STATUS AS A MODERATOR OF THE GENETIC AND SHARED ENVIRONMENTAL INFLUENCE ON VERBAL IQ: A MULTILEVEL BEHAVIORAL GENETIC APPROACH	https://www.scopus.com/inward/record.uri?eid=2-s2.0-84939809084&doi=10.1016%2fj.intell.2015.07.004&partnerID=40&md5=36564b56baff9c4cf1a753f3cce8ec22	52	2015	THE AUTHOR WISHES TO THANK ELLIOT TUCKER-DROB, DOUGLAS DETTERMAN, AND THE ANONYMOUS REVIEWERS FOR THEIR VALUABLE INPUT. THIS RESEARCH USES DATA FROM ADD HEALTH, A PROGRAM PROJECT DIRECTED BY KATHLEEN MULLAN HARRIS AND DESIGNED BY J. RICHARD UDRY, PETER S. BEARMAN, AND KATHLEEN MULLAN HARRIS AT THE UNIVERSITY OF NORTH CAROLINA AT CHAPEL HILL, AND FUNDED BY GRANT P01-HD31921 FROM THE EUNICE KENNEDY…	INTELLIGENCE	UNIVERSITY OF NEBRASKA OMAHA	SCHWARTZ;UNIVERSITY OF NEBRASKA OMAHA		SCHWARTZ JA, 2015, INTELLIGENCE	SCHWARTZ JA, 2015, INTELLIGENCE	ADAIR;ASBURY;BEAVER;BEAVER;BEAVER;BELSKY;BELSKY;BELSKY;BOARDMAN;BONDI;BOUCHARD;BRILEY;BRONFENBRENNER;CHERNY;COLEMAN;DEARY;DEARY;DEARY;DEFRIES;DUNCAN;FISCHBEIN;GOODMAN;GOODMAN;GOTTFREDSON;GRANT;GUNNELL;GUO;HANSCOMBE;HARDEN;HARRIS;HARRIS;HARRIS;HART;HART;JOHNSON;JOHNSON;JONES;KANAZAWA;LABUDA;LAUDER;LYNN;LYNN;LYNN;MANUCK;MCDANIEL;MOFFITT;NISBETT;OSLER;PESTA;PIANTADOSI;PLOMIN;PLOMIN;PLOMIN;POSTHUMA;R…	AMERICAN JOURNAL OF PUBLIC HEALTH;INTELLIGENCE;JOURNAL OF ADOLESCENT RESEARCH;INTELLIGENCE;INTELLIGENCE;CURRENT DIRECTIONS IN PSYCHOLOGICAL SCIENCE;JOURNAL OF CHILD PSYCHOLOGY AND PSYCHIATRY;PSYCHOLOGICAL BULLETIN;BEHAVIOR GENETICS;BRITISH EDUCATIONAL RESEARCH JOURNAL;SCIENCE;PSYCHOLOGICAL SCIENCE;PSYCHOLOGICAL REVIEW;INFANCY TO EARLY CHILDHOOD: GENETIC AND ENVIRONMENTAL INFLUENCES ON DEVELOPMENT…	USA	USA
84	SWAMINATHAN S;SCHELLENBERG EG;KHALIL S	GENE-ENVIRONMENT INTERACTION; INTELLIGENCE-COGNITIVE ABILITY; MUSIC; PLASTICITY; TRAINING	GENE-ENVIRONMENT INTERACTION; INTELLIGENCE; MUSIC; PLASTICITY; TRAINING	DEPARTMENT OF PSYCHOLOGY, UNIVERSITY OF TORONTO, TORONTO, ON, CANADA; DEPARTMENT OF PSYCHOLOGY AND FACULTY OF MUSIC, UNIVERSITY OF TORONTO, TORONTO, ON, CANADA	ALDERTON, D.L., LARSON, G.E., DIMENSIONALITY OF RAVEN'S ADVANCED PROGRESSIVE MATRICES ITEMS (1990) EDUCATIONAL AND PSYCHOLOGICAL MEASUREMENT, 50, PP. 887-900; ARTHUR, W., WOEHR, D.J., A CONFIRMATORY FACTOR ANALYTIC STUDY EXAMINING THE DIMENSIONALITY OF THE RAVEN'S ADVANCED PROGRESSIVE MATRICES (1993) EDUCATIONAL AND PSYCHOLOGICAL MEASUREMENT, 53, PP. 471-478; BHATARA, A., YEUNG, H.H., NAZZI, T., …	INTELLIGENCE	WE EXAMINED WHETHER THE LINK BETWEEN INTELLIGENCE AND MUSICAL EXPERTISE IS BETTER EXPLAINED BY FORMAL MUSIC LESSONS OR MUSIC APTITUDE. MUSICALLY TRAINED AND UNTRAINED ADULTS COMPLETED TESTS OF NONVERBAL INTELLIGENCE (RAVEN'S ADVANCED PROGRESSIVE MATRICES) AND MUSIC APTITUDE (MUSICAL EAR TEST). THEY ALSO PROVIDED INFORMATION ABOUT THEIR HISTORY OF MUSIC LESSONS AND SOCIOECONOMIC STATUS (SES). DURA…		NTLLD	SCHELLENBERG, E.G.; DEPARTMENT OF PSYCHOLOGY, CANADA; EMAIL: G.SCHELLENBERG@UTORONTO.CA	ARTICLE	10.1016/j.intell.2017.03.005	NATURAL SCIENCES AND ENGINEERING RESEARCH COUNCIL OF CANADANATURAL SCIENCES AND ENGINEERING RESEARCH COUNCIL OF CANADA, NSERC	01602896	INTELLIGENCE	ENGLISH	59		119-124	ELSEVIER LTD	SCOPUS	REVISITING THE ASSOCIATION BETWEEN MUSIC LESSONS AND INTELLIGENCE: TRAINING EFFECTS OR MUSIC APTITUDE?	https://www.scopus.com/inward/record.uri?eid=2-s2.0-85015150984&doi=10.1016%2fj.intell.2017.03.005&partnerID=40&md5=483d0daaa7fad07371de551f82543e1f	62	2017	FUNDED BY THE NATURAL SCIENCES AND ENGINEERING RESEARCH COUNCIL OF CANADA. NA NA	INTELLIGENCE	UNIVERSITY OF TORONTO;UNIVERSITY OF TORONTO	SCHELLENBERG;NOTREPORTED;EMAIL: G.SCHELLENBERG@UTORONTO.CA		SWAMINATHAN S, 2017, INTELLIGENCE	SWAMINATHAN S, 2017, INTELLIGENCE	ALDERTON;ARTHUR;BHATARA;BRANDLER;BRODY;BUGOS;BUTKOVIC;CARPENTER;CARROLL;CHAMORROPREMUZIC;CORRIGALL;CORRIGALL;CORRIGALL;DEARY;DEARY;DEARY;DEGÉ;DEGÉ;ERICSSON;FRANÇOIS;GIBSON;GORDON;GOTTFREDSON;GRUHN;HAMBRICK;HARRIS;HELMBOLD;HERHOLZ;HILLE;JENSEN;JENSEN;JUDGE;KAVIANI;KINNEY;KINNEY;KLINEDINST;KRAUS;LAW;LOVE;LYNN;LYNN;MARSHALEK;MCGREW;MEHR;MELBYLERVÅG;MELBYLERVÅG;MORENO;MOSING;MOSING;MOSING;PARBERYCLAR…	EDUCATIONAL AND PSYCHOLOGICAL MEASUREMENT;EDUCATIONAL AND PSYCHOLOGICAL MEASUREMENT;JOURNAL OF EXPERIMENTAL PSYCHOLOGY: HUMAN PERCEPTION AND PERFORMANCE;PSYCHOLOGY OF MUSIC;BRODY;BULLETIN OF THE COUNCIL FOR RESEARCH IN MUSIC EDUCATION;PERSONALITY AND INDIVIDUAL DIFFERENCES;PSYCHOLOGICAL REVIEW;CARROLL;PERSONALITY AND INDIVIDUAL DIFFERENCES;FRONTIERS IN PSYCHOLOGY;FRONTIERS IN PSYCHOLOGY;MUSIC PER…	CANADA;CANADA	CANADA
85	GIANGRANDE EJ;BEAM CR;CARROLL S;MATTHEWS LJ;DAVIS DW;FINKEL D;TURKHEIMER E	GENE-ENVIRONMENT INTERACTION; INTELLIGENCE-COGNITIVE ABILITY; MULTIVARIATE METHODS; SES	GENE-ENVIRONMENT INTERACTION; INTELLIGENCE; MULTIVARIATE METHODS; SES	DEPARTMENT OF PSYCHOLOGY, UNIVERSITY OF VIRGINIA, PO BOX 400400, CHARLOTTESVILLE, VA 22904-4400, UNITED STATES; DEPARTMENT OF PSYCHOLOGY, UNIVERSITY OF SOUTHERN CALIFORNIA, LOS ANGELES, CA, UNITED STATES; DEPARTMENT OF PEDIATRICS, UNIVERSITY OF LOUISVILLE SCHOOL OF MEDICINE, LOUISVILLE, KY, UNITED STATES; DEPARTMENT OF PSYCHOLOGY, INDIANA UNIVERSITY SOUTHEAST, NEW ALBANY, IN, UNITED STATES	ALLISON, D.B., ALLISON, R.L., FAITH, M.S., PAULTRE, F., PI-SUNYER, F.X., POWER AND MONEY: DESIGNING STATISTICALLY POWERFUL STUDIES WHILE MINIMIZING FINANCIAL COSTS (1997) PSYCHOLOGICAL METHODS, 2 (1), PP. 20-33; BATES, T.C., LEWIS, G.J., WEISS, A., CHILDHOOD SOCIOECONOMIC STATUS AMPLIFIES GENETIC EFFECTS ON ADULT INTELLIGENCE (2013) PSYCHOLOGICAL SCIENCE, 24 (10), PP. 2111-2116; BEAM, C.R., TURKH…	INTELLIGENCE	NUMEROUS STUDIES HAVE FOUND INTERACTIONS BETWEEN SOCIOECONOMIC STATUS (SES) AND THE HERITABILITY OF COGNITIVE ABILITY IN SAMPLES FROM THE UNITED STATES, WITH INDIVIDUALS FROM LOWER SES BACKGROUNDS SHOWING DECREASED HERITABILITY COMPARED TO THOSE REARED IN HIGHER SES ENVIRONMENTS. HOWEVER, NEARLY ALL PUBLISHED STUDIES OF THE SCARR-ROWE INTERACTION HAVE BEEN UNIVARIATE AND CROSS-SECTIONAL. IN THIS …	101400	NTLLD	GIANGRANDE, E.J.; DEPARTMENT OF PSYCHOLOGY, PO BOX 400400, UNITED STATES; EMAIL: EJG2BR@VIRGINIA.EDU	ARTICLE	10.1016/j.intell.2019.101400	NATIONAL INSTITUTE ON AGINGNATIONAL INSTITUTE ON AGING, NIA, R03AG048850-01 JOHN TEMPLETON FOUNDATIONJOHN TEMPLETON FOUNDATION, JTF	01602896	INTELLIGENCE	ENGLISH	6			ELSEVIER LTD	SCOPUS	MULTIVARIATE ANALYSIS OF THE SCARR-ROWE INTERACTION ACROSS MIDDLE CHILDHOOD AND EARLY ADOLESCENCE	https://www.scopus.com/inward/record.uri?eid=2-s2.0-85074238364&doi=10.1016%2fj.intell.2019.101400&partnerID=40&md5=76ef35ff602a6d49f5f1d107870f4f3e	77	2019	THIS WORK WAS SUPPORTED BY THE NATIONAL INSTITUTE ON AGING ( R03AG048850-01 ) AND THE JOHN TEMPLETON FOUNDATION'S GENETICS AND HUMAN AGENCY INITIATIVE . THIS WORK WAS SUPPORTED BY THE NATIONAL INSTITUTE ON AGING (R03AG048850-01) AND THE JOHN TEMPLETON FOUNDATION'S GENETICS AND HUMAN AGENCY INITIATIVE. NA	INTELLIGENCE	UNIVERSITY OF VIRGINIA;UNIVERSITY OF SOUTHERN CALIFORNIA;UNIVERSITY OF LOUISVILLE SCHOOL OF MEDICINE;INDIANA UNIVERSITY SOUTHEAST	NOTREPORTED;NOTREPORTED;NOTREPORTED		GIANGRANDE EJ, 2019, INTELLIGENCE	GIANGRANDE EJ, 2019, INTELLIGENCE	ALLISON;BATES;BEAM;BRADLEY;FIGLIO;FISCHBEIN;FLYNN;GRANT;GRASBY;HACKMAN;HARDEN;HOLLINGSHEAD;KREMEN;MUTHÉN;PURCELL;R CORE TEAM;RHEA;RHEMTULLA;ROWE;SCARRSALAPATEK;SCHMITZ;TUCKERDROB;TUCKERDROB;TURKHEIMER;TURKHEIMER;TURKHEIMER;WECHSLER;WECHSLER;WECHSLER;WILSON	PSYCHOLOGICAL METHODS;PSYCHOLOGICAL SCIENCE;DEVELOPMENT AND PSYCHOPATHOLOGY;ANNUAL REVIEW OF PSYCHOLOGY;PROCEEDINGS OF THE NATIONAL ACADEMY OF SCIENCES OF THE UNITED STATES OF AMERICA;INTELLIGENCE;PSYCHOLOGICAL BULLETIN;BEHAVIOR GENETICS;NATURE REVIEWS NEUROSCIENCE;BEHAVIOR GENETICS;HOLLINGSHEAD;BEHAVIOR GENETICS;MUTHÉN;TWIN RESEARCH;R CORE TEAM;BEHAVIOR GENETICS;BEHAVIOR GENETICS;CHILD DEVELOPME…	USA;USA;USA;USA	USA
86	HILL WD;DAVIES G;LIEWALD DC;PAYTON A;MCNEIL CJ;WHALLEY LJ;HORAN M;OLLIER W;STARR JM;PENDLETON N;HANSEL NK;MONTGOMERY GW;MEDLAND SE;MARTIN NG;WRIGHT MJ;BATES TC;DEARY IJ	GENE SET ANALYSIS; GENETICS; GWAS; INTELLECTUAL DISABILITIES	GENE SET ANALYSIS; GENETICS; GWAS; INTELLECTUAL DISABILITIES	CENTRE FOR COGNITIVE AGEING AND COGNITIVE EPIDEMIOLOGY, UNIVERSITY OF EDINBURGH, EDINBURGH, UNITED KINGDOM; DEPARTMENT OF PSYCHOLOGY, UNIVERSITY OF EDINBURGH, EDINBURGH, UNITED KINGDOM; CENTRE FOR INTEGRATED GENOMIC MEDICAL RESEARCH, UNIVERSITY OF MANCHESTER, MANCHESTER, UNITED KINGDOM; ABERDEEN BIOMEDICAL IMAGING CENTRE, UNIVERSITY OF ABERDEEN, UNITED KINGDOM; CENTRE FOR CLINICAL AND COGNITIVE N…	(2000) DIAGNOSTIC AND STATISTIC MANUAL OF MENTAL DISORDERS (4TH REVISION: DSM-IV-TR); ASHBURNER, M., BALL, C.A., BLAKE, J.A., BOTSTEIN, D., BUTLER, H., CHERRY, J.M., SHERLOCK, G., GENE ONTOLOGY: TOOL FOR THE UNIFICATION OF BIOLOGY (2000) NATURE GENETICS, 25, P. 4; BENYAMIN, B., POURCAIN, B., DAVIS, O.S., DAVIES, G., HANSELL, N.K., BRION, M.J., VISSCHER, P.M., CHILDHOOD INTELLIGENCE IS HERITABLE, …	INTELLIGENCE	TWO THEMES ARE EMERGING REGARDING THE MOLECULAR GENETIC AETIOLOGY OF INTELLIGENCE. THE FIRST IS THAT INTELLIGENCE IS INFLUENCED BY MANY VARIANTS AND THOSE THAT ARE TAGGED BY COMMON SINGLE NUCLEOTIDE POLYMORPHISMS ACCOUNT FOR AROUND 30% OF THE PHENOTYPIC VARIATION. THE SECOND, IN LINE WITH OTHER POLYGENIC TRAITS SUCH AS HEIGHT AND SCHIZOPHRENIA, IS THAT THESE VARIANTS ARE NOT RANDOMLY DISTRIBUTED …		NTLLD	HILL, W.; CENTRE FOR COGNITIVE AGEING AND COGNITIVE EPIDEMIOLOGY, 7 GEORGE SQUARE, UNITED KINGDOM; EMAIL: W.D.HILL@SMS.ED.AC.UK	ARTICLE	10.1016/j.intell.2015.11.005	SOCIAL SCIENCE RESEARCH COUNCILSOCIAL SCIENCE RESEARCH COUNCIL, SSRC WELLCOME TRUSTWELLCOME TRUST, WT SCOTTISH GOVERNMENTSCOTTISH GOVERNMENT MEDICAL RESEARCH COUNCILMEDICAL RESEARCH COUNCIL, MRC, G0700704, G1001375, MR/K026992/1 ENGINEERING AND PHYSICAL SCIENCES RESEARCH COUNCILENGINEERING AND PHYSICAL SCIENCES RESEARCH COUNCIL, EPSRC BIOTECHNOLOGY AND BIOLOGICAL SCIENCES RESEARCH COUNCILBIOTECHN…	01602896	INTELLIGENCE	ENGLISH	9		80-89	ELSEVIER LTD	SCOPUS	EXAMINING NON-SYNDROMIC AUTOSOMAL RECESSIVE INTELLECTUAL DISABILITY (NS-ARID) GENES FOR AN ENRICHED ASSOCIATION WITH INTELLIGENCE DIFFERENCES	https://www.scopus.com/inward/record.uri?eid=2-s2.0-84953911588&doi=10.1016%2fj.intell.2015.11.005&partnerID=40&md5=f5a78092cb438634bde5bbb2b24ae8f6	54	2016	AUTHORS MJ WRIGHT, N K HANSELL, SE MEDLAND, NG MARTIN, AND GW MONTGOMERY WOULD LIKE TO ACKNOWLEDGE AND THANK THEIR TWIN SAMPLE FOR THEIR PARTICIPATION; THE AUSTRALIAN RESEARCH COUNCIL (ARC) FOR SUPPORTING DATA COLLECTION ( A7960034 , A79906588 , A79801419 , DP0212016 , DP0343921 , DP0664638 , DP1093900 ), AND THE NATIONAL HEALTH & MEDICAL RESEARCH COUNCIL (NHMRC) FOR FUNDING GENOTYPING (MEDICAL B…	INTELLIGENCE	UNIVERSITY OF EDINBURGH;UNIVERSITY OF EDINBURGH;UNIVERSITY OF MANCHESTER;UNIVERSITY OF ABERDEEN;UNIVERSITY OF MANCHESTER;BERGHOFER MEDICAL RESEARCH INSTITUTION	NOTREPORTED;CENTRE FOR COGNITIVE AGEING AND COGNITIVE EPIDEMIOLOGY;NOTREPORTED		HILL WD, 2016, INTELLIGENCE	HILL WD, 2016, INTELLIGENCE	2000 DIAGNOSTIC AND STATISTIC MANUAL OF MENTAL DISORDERS 4TH REVISION DSMIVTR;ASHBURNER;BENYAMIN;CARROLL;CATTELL;DAVIES;DAVIES;DEARY;DEARY;DEARY;DEARY;DEARY;ELLISON;FRANIĆ;GUILDFORD;HEIM;HILL;HILL;HILL;HOLMANS;HORN;IOANNIDIS;JACKSON;JOHNSON;JOHNSON;KIRKPATRICK;LEE;LEE;LEZAK;DE LIGT;LIU;LOCKE;MARIONI;MARIONI;MEDLAND;MUSANTE;MUTHEN;NELSON;NICHOLS;PURCELL;RABBITT;RAVEN;RAVEN;RAYCHAUDHURI;SCHADT;BIOL…	NATURE GENETICS;MOLECULAR PSYCHIATRY;HUMAN COGNITIVE ABILITIES: A SURVEY OF FACTOR-ANALYTIC STUDIES;THE INDIVIDUAL OR GROUP CULTURE FAIR INTELLIGENCE TEST;MOLECULAR PSYCHIATRY;ANNUAL REVIEW OF PSYCHOLOGY;INTERNATIONAL JOURNAL OF EPIDEMIOLOGY;BMC GERIATRICS;A LIFETIME OF INTELLIGENCE;JOURNAL OF PERSONALITY AND SOCIAL PSYCHOLOGY;ALTERNATE USES: MANUAL OF INSTRUCTIONS AND INTERPRETATION ORANGE;AH 4 …	AUSTRALIA;UNITED KINGDOM;UNITED KINGDOM;UNITED KINGDOM;UNITED KINGDOM;UNITED KINGDOM	UNITED KINGDOM
87	MOÈ A	GENDER; MENTAL ROTATION; MOTIVATION; STEM; TRAINING	GENDER; MENTAL ROTATION; MOTIVATION; STEM; TRAINING	DEPARTMENT OF GENERAL PSYCHOLOGY, UNIVERSITY OF PADOVA, VIA VENEZIA 8, PADOVA, 35131, ITALY	BAENNINGER, M., NEWCOMBE, N., THE ROLE OF EXPERIENCE IN SPATIAL TEST PERFORMANCE: A META-ANALYSIS (1989) SEX ROLES, 20 (5-6), PP. 327-344; BUTLER, T., IMPERATO-MCGINLEY, J., PAN, H., VOYER, D., CORDERO, J., ZHU, Y.S., SILBERSWWEIG, D., SEX DIFFERENCES IN MENTAL ROTATION: TOP-DOWN VERSUS BOTTOM-UP PROCESSING (2006) NEUROIMAGE, 32 (1), PP. 445-456; CASEY, M.B., UNDERSTANDING INDIVIDUAL DIFFERENCES …	INTELLIGENCE	MENTAL ROTATION IS A CRITICAL ABILITY FOR SUCCEEDING IN SCIENCE, TECHNOLOGY, ENGINEERING, AND MATHEMATICS (STEM) FIELDS. IT HAS BEEN WIDELY DEMONSTRATED THAT MEN OUTPERFORM WOMEN IN MENTAL ROTATION. HOWEVER, WOMEN CAN IMPROVE THEIR PERFORMANCE IF TRAINED TO USE EFFECTIVE STRATEGIES AND IF THEY PRACTICE USING SPATIAL TASKS. THIS STUDY TESTED THE HYPOTHESIS THAT TRAINING MOTIVATION IS AN EFFECTIVE …		NTLLD		ARTICLE	10.1016/j.intell.2016.10.004		01602896	INTELLIGENCE	ENGLISH	22		16-23	ELSEVIER LTD	SCOPUS	TEACHING MOTIVATION AND STRATEGIES TO IMPROVE MENTAL ROTATION ABILITIES	https://www.scopus.com/inward/record.uri?eid=2-s2.0-84993968383&doi=10.1016%2fj.intell.2016.10.004&partnerID=40&md5=b5f608244794aabf7107fa3d32ac0136	59	2016	NA NA NA	INTELLIGENCE	UNIVERSITY OF PADOVA	UNIVERSITY OF PADOVA		MOÈ A, 2016, INTELLIGENCE	MOÈ A, 2016, INTELLIGENCE	BAENNINGER;BUTLER;CASEY;CECI;CHERNEY;DRAGANSKI;ESTES;FRICK;GEISER;GEISER;GINN;HAHN;HALPERN;HALPERN;HAUSMANN;HEIL;HIRNSTEIN;HIRNSTEIN;HJELMERVIK;HUGDAHL;HYDE;INZLICHT;INZLICHT;JANSSEN;JAUŠOVEC;JORDAN;KAUFMAN;LINN;MARTENS;MASSA;MCGLONE;MENEGHETTI;MILLER;MILLER;MOÈ;MOÈ;MOÈ;MOÈ;MOÈ;MOÈ;MOREAU;NEUBAUER;NEWCOMBE;ORTNER;PAZZAGLIA;PETERS;PETERS;PUTWAIN;RAMIREZ;REILLY;SANCHEZ;SCHULTZ;SHEPARD;SORBY;SORBY;S…	SEX ROLES;NEUROIMAGE;DEVELOPMENTAL REVIEW;PSYCHOLOGICAL BULLETIN;SEX ROLES;NATURE;ARCHIVES OF SEXUAL BEHAVIOR;TRENDS IN COGNITIVE SCIENCES;MULTIVARIATE BEHAVIORAL RESEARCH;INTELLIGENCE;PERCEPTUAL AND MOTOR SKILLS;JOURNAL OF COGNITIVE NEUROSCIENCE;HALPERN;SEX ROLES;INTELLIGENCE;QUARTERLY JOURNAL OF EXPERIMENTAL PSYCHOLOGY;LEARNING AND INDIVIDUAL DIFFERENCES;ARCHIVES OF SEXUAL BEHAVIOR;NEUROIMAGE;N…	ITALY
88	VON STUMM S;PLOMIN R	GENDER; INTELLIGENCE-COGNITIVE ABILITY; IQ; LATENT GROWTH; SOCIOECONOMIC STATUS	GENDER; INTELLIGENCE; IQ; LATENT GROWTH; SOCIOECONOMIC STATUS	DEPARTMENT OF PSYCHOLOGY, GOLDSMITHS UNIVERSITY OF LONDON, LONDON, SE14 6NW, UNITED KINGDOM; MRC SOCIAL, GENETIC AND DEVELOPMENTAL PSYCHIATRY CENTRE, KING'S COLLEGE LONDON, INSTITUTE OF PSYCHIATRY PO80, DE CRESPIGNY PARK, LONDON, SE5 8AF, UNITED KINGDOM	ARBUCKLE, J.L., FULL INFORMATION ESTIMATION IN THE PRESENCE OF INCOMPLETE DATA (1996) ADVANCED STRUCTURAL EQUATION MODELING: ISSUES AND TECHNIQUES, PP. 243-277. , ERLBAUM, HILLSDALE, NJ, G.A. MARCOULIDES, R.E. SCHUMACKER (EDS.); BARTELS, M., RIETVELD, M.J., VAN BAAL, G.C., BOOMSMA, D.I., GENETIC AND ENVIRONMENTAL INFLUENCES ON THE DEVELOPMENT OF INTELLIGENCE (2002) BEHAVIOR GENETICS, 32, PP. 237-…	INTELLIGENCE	LOW SOCIOECONOMIC STATUS (SES) CHILDREN PERFORM ON AVERAGE WORSE ON INTELLIGENCE TESTS THAN CHILDREN FROM HIGHER SES BACKGROUNDS, BUT THE DEVELOPMENTAL RELATIONSHIP BETWEEN INTELLIGENCE AND SES HAS NOT BEEN ADEQUATELY INVESTIGATED. HERE, WE USE LATENT GROWTH CURVE (LGC) MODELS TO ASSESS ASSOCIATIONS BETWEEN SES AND INDIVIDUAL DIFFERENCES IN THE INTELLIGENCE STARTING POINT (INTERCEPT) AND IN THE R…		NTLLD	VON STUMM, S.; DEPARTMENT OF PSYCHOLOGY, GOLDSMITHS UNIVERSITY OF LONDONUNITED KINGDOM	ARTICLE	10.1016/j.intell.2014.10.002	NATIONAL INSTITUTES OF HEALTHNATIONAL INSTITUTES OF HEALTH, NIH, HD044454, HD059215 SEVENTH FRAMEWORK PROGRAMMESEVENTH FRAMEWORK PROGRAMME, FP7, 295366 MEDICAL RESEARCH COUNCILMEDICAL RESEARCH COUNCIL, MRC, G0500079, G0901245, G19/2 EUROPEAN RESEARCH COUNCILEUROPEAN RESEARCH COUNCIL, ERC	01602896	INTELLIGENCE	ENGLISH	145		30-36	ELSEVIER LTD	SCOPUS	SOCIOECONOMIC STATUS AND THE GROWTH OF INTELLIGENCE FROM INFANCY THROUGH ADOLESCENCE	https://www.scopus.com/inward/record.uri?eid=2-s2.0-84909619151&doi=10.1016%2fj.intell.2014.10.002&partnerID=40&md5=3c7cfd6918b977fe6e1703e1a182d1a4	48	2015	WE THANK THE TEDS TWINS AND THEIR PARENTS WHO HAVE CONTRIBUTED TO THE STUDY SINCE THE TWINS WERE INFANTS. TEDS IS SUPPORTED BY THE UK MEDICAL RESEARCH COUNCIL [ G0901245 ; AND PREVIOUSLY G0500079 ], WITH ADDITIONAL SUPPORT FROM THE US NATIONAL INSTITUTES OF HEALTH [ HD044454 ; HD059215 ]. RP IS SUPPORTED BY A MEDICAL RESEARCH COUNCIL RESEARCH PROFESSORSHIP AWARD [ G19/2 ] AND A EUROPEAN RESEARCH …	INTELLIGENCE	GOLDSMITHS UNIVERSITY OF LONDON;KING'S COLLEGE LONDON	NOTREPORTED;GOLDSMITHS UNIVERSITY OF LONDONUNITED KINGDOM		VON STUMM S, 2015, INTELLIGENCE	VON STUMM S, 2015, INTELLIGENCE	ARBUCKLE;BARTELS;BAYLEY;BRADLEY;DAVIS;DEARY;DEARY;DYUME;FEINSTEIN;FENSON;GANJAVI;HAIER;HANSCOMBE;HAWORTH;HAWORTH;HAYES;HECKMAN;HU;JERRIM;JOHNSON;JOHNSON;KAPLAN;KOVAS;LOBO;MCARDLE;MCCARTHY;OLIVER;PETRILL;RAVEN;RAVEN;SAUDINO;SAUNDERS;SCHOON;SMITH;SPINATH;STRENZE;TRZASKOWSKI;TUCKERDROB;TUCKERDROB;VON STUMM;WECHSLER	ADVANCED STRUCTURAL EQUATION MODELING: ISSUES AND TECHNIQUES;BEHAVIOR GENETICS;AMERICAN PSYCHOLOGIST;ANNUAL REVIEW OF PSYCHOLOGY;INTELLIGENCE;ANNUAL REVIEW OF PSYCHOLOGY;PSYCHOLOGICAL SCIENCE;PROCEEDINGS OF THE NATIONAL ACADEMY OF SCIENCE;VERY EARLY COGNITIVE EVIDENCE. CENTRE PIECE (24-30);APPLIED PSYCHOLINGUISTICS;PLOS ONE;NEUROIMAGE;TWIN RESEARCH AND HUMAN GENETICS;TWIN RESEARCH AND HUMAN GENET…	UNITED KINGDOM;UNITED KINGDOM
89	PEZZUTI L;TOMMASI M;SAGGINO A;DAWE J;LAURIOLA M	GENDER DIFFERENCES; MEASUREMENT BIAS; MEASUREMENT EQUIVALENCE; MULTI-GROUP CONFIRMATORY FACTOR ANALYSIS; WECHSLER ADULT INTELLIGENCE SCALE	GENDER DIFFERENCES; MEASUREMENT BIAS; MEASUREMENT EQUIVALENCE; MULTI-GROUP CONFIRMATORY FACTOR ANALYSIS; WECHSLER ADULT INTELLIGENCE SCALE	DEPARTMENT OF DYNAMIC AND CLINICAL PSYCHOLOGY, SAPIENZA, UNIVERSITY OF ROME, ITALY; DEPARTMENT OF MEDICINE AND AGING SCIENCES, UNIVERSITY OF CHIETI-PESCARA, ITALY; DEPARTMENT OF SOCIAL AND DEVELOPMENTAL PSYCHOLOGY, SAPIENZA, UNIVERSITY OF ROME, ITALY	ALUJA-FABREGAT, A., COLOM, R., ABAD, F., JUAN-ESPINOSA, M., SEX DIFFERENCES IN GENERAL INTELLIGENCE DEFINED AS G AMONG YOUNG ADOLESCENTS (2000) PERSONALITY AND INDIVIDUAL DIFFERENCES, 28, PP. 813-820; ANKNEY, C.D., SEX DIFFERENCES IN RELATIVE BRAIN SIZE: THE MISMEASURE OF WOMAN, TOO? (1992) INTELLIGENCE, 16 (3‐4), PP. 329-336; ARCENEAUX, J.M., CHERAMIE, G.M., SMITH, C.W., GENDER DIFFERENCES IN WA…	INTELLIGENCE	RESEARCH ON GENDER DIFFERENCES IN INTELLIGENCE HAS LED TO INCONSISTENT RESULTS. DIFFERENT METHODS SEEM TO PROVIDE DIFFERENT ESTIMATES USING THE WECHSLER SCALES. THE PRESENT STUDY ANALYZED WAIS-IV AND WAIS-R STANDARDIZATION DATA. WE ASSESSED GENDER DIFFERENCES IN SUBTEST SCORES, INDICES, AND IQS AND USED A MULTI-GROUP CONFIRMATORY FACTOR ANALYSIS (MGCFA) TO INVESTIGATE WHETHER GENDER DIFFERENCES W…	101436	NTLLD	PEZZUTI, L.; DEPARTMENT OF DYNAMIC AND CLINICAL PSYCHOLOGY, ITALY; EMAIL: LINA.PEZZUTI@UNIROMA1.IT	ARTICLE	10.1016/j.intell.2020.101436		01602896	INTELLIGENCE	ENGLISH	8			ELSEVIER LTD	SCOPUS	GENDER DIFFERENCES AND MEASUREMENT BIAS IN THE ASSESSMENT OF ADULT INTELLIGENCE: EVIDENCE FROM THE ITALIAN WAIS-IV AND WAIS-R STANDARDIZATIONS	https://www.scopus.com/inward/record.uri?eid=2-s2.0-85080130590&doi=10.1016%2fj.intell.2020.101436&partnerID=40&md5=23c582a77ded2a9207adca4d7150391a	79	2020	NA NA NA	INTELLIGENCE	UNIVERSITY OF ROME;UNIVERSITY OF CHIETI-PESCARA;UNIVERSITY OF ROME	NOTREPORTED;DEPARTMENT OF DYNAMIC AND CLINICAL PSYCHOLOGY;NOTREPORTED		PEZZUTI L, 2020, INTELLIGENCE	PEZZUTI L, 2020, INTELLIGENCE	ALUJAFABREGAT;ANKNEY;ARCENEAUX;BENSON;CHEN;COLOM;COLOM;COLOM;DABBS;DASEKING;DE BEUCKELAER;DOLAN;DYKIERT;GUISO;HELD;HUNT;HYDE;HYDE;HYDE;HYDE;HYDE;ILAI;IRWING;IRWING;JACKSON;KANG;KEITH;KUHA;LAWTON;LONGMAN;LYNN;LYNN;LYNN;LYNN;LYNN;LYNN;LYNN;LYNN;MAJERES;MCDANIEL;MEADE;NYBORG;NYBORG;OBERSKI;ORSINI;ORSINI;ORSINI;ORSINI;PARRO;PEZZUTI;PEZZUTI;PEZZUTI;PUGH;REUBEN;REYNOLDS;RINDERMANN;ROIVAINEN;ROSSEEL;RUD…	PERSONALITY AND INDIVIDUAL DIFFERENCES;INTELLIGENCE;PERCEPTUAL AND MOTOR SKILLS;PSYCHOLOGICAL ASSESSMENT;STRUCTURAL EQUATION MODELING: A MULTIDISCIPLINARY JOURNAL;THE SPANISH JOURNAL OF PSYCHOLOGY;PERSONALITY AND INDIVIDUAL DIFFERENCES;INTELLIGENCE;EVOLUTION AND HUMAN BEHAVIOR;PERSONALITY AND INDIVIDUAL DIFFERENCES;CROSS-CULTURAL ANALYSIS;INTELLIGENCE;INTELLIGENCE;SCIENCE;LEARNING AND INDIVIDUAL …	ITALY;ITALY;ITALY	ITALY
90	SAVILLE CWN;BECKLES KDO;MACLEOD CA;FEIGE B;BISCALDI M;BEAUDUCEL A;KLEIN C	G; INTELLIGENCE-COGNITIVE ABILITY; MENTAL CHRONOMETRY; P300; REACTION TIME VARIABILITY	G; INTELLIGENCE; MENTAL CHRONOMETRY; P300; REACTION TIME VARIABILITY	SCHOOL OF PSYCHOLOGY, BANGOR UNIVERSITY, UNITED KINGDOM; DEPARTMENT OF CHILD AND ADOLESCENT PSYCHIATRY, PSYCHOTHERAPY, AND PSYCHOSOMATICS, UNIVERSITY OF FREIBURG, GERMANY; INSTITUTE OF MEDICAL AND SOCIAL CARE RESEARCH, BANGOR UNIVERSITY, UNITED KINGDOM; DEPARTMENT OF PSYCHIATRY AND PSYCHOTHERAPY, UNIVERSITY OF FREIBURG, GERMANY; INSTITUTE OF PSYCHOLOGY, UNIVERSITY OF BONN, GERMANY; DEPARTMENT OF …	GUIDELINES FOR STANDARD ELECTRODE POSITION NOMENCLATURE (1991) JOURNAL OF CLINICAL NEUROPHYSIOLOGY, 2, PP. 200-202; BATES, D., MAECHLER, M., BOLKER, B., (2012) LME4: MIXED-EFFECTS MODELING WITH R; BEAUDUCEL, A., LIEPMANN, D., HORN, S., BROCKE, B., (2010) INTELLIGENCE STRUCTURE TEST. ENGLISH VERSION OF THE INTELLIGENZ-STRUKTUR-TEST 2000 R (IST 2000 R), , HOGREFE, GÖTTINGEN; BECK, L., THE ROLE OF S…	INTELLIGENCE	THE WORST PERFORMANCE RULE IS THE TENDENCY FOR PARTICIPANTS' SLOWEST REACTION TIMES TO CORRELATE MORE WITH PSYCHOMETRIC INTELLIGENCE THAN THEIR FASTER REACTION TIMES. REACTION TIMES, HOWEVER, ARE INFLUENCED BY THE DURATION OF MULTIPLE PERCEPTUAL, ATTENTIONAL, AND MOTOR SUB-PROCESSES, AND IT IS UNCLEAR WHETHER THE SAME PATTERN EXISTS IN THESE SUB-PROCESSES AS WELL. WE USED SINGLE-TRIAL EVENT-RELAT…		NTLLD	SAVILLE, C.W.N.; SCHOOL OF PSYCHOLOGY, FFORDD PENRALLT, UNITED KINGDOM; EMAIL: C.SAVILLE@BANGOR.AC.UK	ARTICLE	10.1016/j.intell.2015.12.005		01602896	INTELLIGENCE	ENGLISH	13		95-103	ELSEVIER LTD	SCOPUS	A NEURAL ANALOGUE OF THE WORST PERFORMANCE RULE: INSIGHTS FROM SINGLE-TRIAL EVENT-RELATED POTENTIALS	https://www.scopus.com/inward/record.uri?eid=2-s2.0-84959462783&doi=10.1016%2fj.intell.2015.12.005&partnerID=40&md5=c9fa9584bbc0ec4e85eb2511742dc8c0	55	2016	NA NA NA	INTELLIGENCE	BANGOR UNIVERSITY;UNIVERSITY OF FREIBURG;BANGOR UNIVERSITY;UNIVERSITY OF FREIBURG;UNIVERSITY OF BONN;UNIVERSITY OF COLOGNE	NOTREPORTED;SCHOOL OF PSYCHOLOGY;NOTREPORTED		SAVILLE CWN, 2016, INTELLIGENCE	SAVILLE CWN, 2016, INTELLIGENCE	GUIDELINES FOR STANDARD ELECTRODE POSITION NOMENCLATURE 1991 JOURNAL OF CLINICAL NEUROPHYSIOLOGY;BATES;BEAUDUCEL;BECK;BELL;COYLE;DEARY;DE PASCALIS;DIEN;EFRON;GERSON;GOTTESMAN;JENSEN;JENSEN;JENSEN;KRANZLER;KUTAS;LARSON;MILLER;NIEUWENHUIS;OCONNELL;POLICH;2012 R A LANGUAGE AND ENVIRONMENT FOR STATISTICAL COMPUTING;RATCLIFF;RATCLIFF;ROSE;SALTHOUSE;SAVILLE;SAVILLE;SAVILLE;SAVILLE;SAVILLE;SAVILLE;SMULD…	JOURNAL OF CLINICAL NEUROPHYSIOLOGY;INTELLIGENCE STRUCTURE TEST. ENGLISH VERSION OF THE INTELLIGENZ-STRUKTUR-TEST 2000 R (IST 2000 R);PSYCHOLOGICAL BULLETIN;NEURAL COMPUTATION;INTELLIGENCE;REACTION TIMES AND INTELLIGENCE DIFFERENCES: A POPULATION-BASED COHORT STUDY;INTELLIGENCE;JOURNAL OF NEUROSCIENCE METHODS;NEUROIMAGE;REVIEWS AND OVERVIEWS THE ENDOPHENOTYPE CONCEPT IN PSYCHIATRY : ETYMOLOGY AND…	GERMANY;GERMANY;GERMANY;GERMANY;UNITED KINGDOM;UNITED KINGDOM	UNITED KINGDOM
91	PANIZZON MS;VUOKSIMAA E;SPOON KM;JACOBSON KC;LYONS MJ;FRANZ CE;XIAN H;VASILOPOULOS T;KREMEN WS	G; GENERAL COGNITIVE ABILITY; HERITABILITY; MULTIVARIATE ANALYSIS; TWIN STUDY	G; GENERAL COGNITIVE ABILITY; HERITABILITY; MULTIVARIATE ANALYSIS; TWIN STUDY	DEPARTMENT OF PSYCHIATRY, UNIVERSITY OF CALIFORNIA, SAN DIEGO, LA JOLLA, CA, UNITED STATES; CENTER FOR BEHAVIORAL GENOMICS TWIN RESEARCH LABORATORY, UNIVERSITY OF CALIFORNIA, SAN DIEGO, LA JOLLA, CA, UNITED STATES; DEPARTMENT OF PUBLIC HEALTH, UNIVERSITY OF HELSINKI, FINLAND; COMPUTATIONAL SCIENCE RESEARCH CENTER, SAN DIEGO STATE UNIVERSITY, SAN DIEGO, CA, UNITED STATES; DEPARTMENT OF PSYCHIATRY,…	AKAIKE, H., FACTOR ANALYSIS AND AIC (1987) PSYCHOMETRIKA, 52, PP. 317-332; BARTHOLOMEW, D.J., DEARY, I.J., LAWN, M., A NEW LEASE OF LIFE FOR THOMSON'S BONDS MODEL OF INTELLIGENCE (2009) PSYCHOLOGICAL REVIEW, 116, PP. 567-579; BENYAMIN, B., POURCAIN, B., DAVIS, O.S., DAVIES, G., HANSELL, N.K., BRION, M.J., CHILDHOOD INTELLIGENCE IS HERITABLE, HIGHLY POLYGENIC AND ASSOCIATED WITH FNBP1L (2014) MOLE…	INTELLIGENCE	DESPITE AN EXTENSIVE LITERATURE, THE ". G" CONSTRUCT REMAINS A POINT OF DEBATE. DIFFERENT MODELS EXPLAINING THE OBSERVED RELATIONSHIPS AMONG COGNITIVE TESTS MAKE DISTINCT ASSUMPTIONS ABOUT THE ROLE OF G IN RELATION TO INDIVIDUAL TESTS AND SPECIFIC COGNITIVE DOMAINS. SURPRISINGLY, THESE DIFFERENT MODELS AND THEIR CORRESPONDING ASSUMPTIONS ARE RARELY TESTED AGAINST ONE ANOTHER. IN ADDITION TO THE C…		NTLLD	PANIZZON, M.S.; DEPARTMENT OF PSYCHIATRY, SAN DIEGO, 9500 GILMAN DRIVE (MC 0738), LA JOLLA, CA 9293-0738, UNITED STATES; EMAIL: MSPANIZZ@UCSD.EDU	ARTICLE	10.1016/j.intell.2014.01.008	NATIONAL INSTITUTES OF HEALTHNATIONAL INSTITUTES OF HEALTH, NIH NATIONAL INSTITUTE ON AGINGNATIONAL INSTITUTE ON AGING, NIA, R01 AG018384, R01 AG018386, R01 AG022381, R01 AG022982 U.S. DEPARTMENT OF VETERANS AFFAIRSU.S. DEPARTMENT OF VETERANS AFFAIRS, VA ACADEMY OF FINLANDACADEMY OF FINLAND, 257075 SIGRID JUSÉLIUKSEN SÄÄTIÖSIGRID JUSÉLIUKSEN SÄÄTIÖ	01602896	INTELLIGENCE	ENGLISH	46	1	65-76		SCOPUS	GENETIC AND ENVIRONMENTAL INFLUENCES ON GENERAL COGNITIVE ABILITY: IS G A VALID LATENT CONSTRUCT?	https://www.scopus.com/inward/record.uri?eid=2-s2.0-84894061358&doi=10.1016%2fj.intell.2014.01.008&partnerID=40&md5=9e652190e059a9824c7ae900f99581e8	43	2014	THE VETSA PROJECT IS SUPPORTED BY GRANTS FROM NIH/NIA ( R01 AG018386 , R01 AG018384 , R01 AG022381 , AND R01 AG022982 ). DR. VUOKSIMAA ALSO RECEIVED INDEPENDENT SUPPORT FROM THE ACADEMY OF FINLAND (GRANT 257075 ) AND SIGRID JUSELIUS FOUNDATION . THE CONTENT OF THIS PAPER IS SOLELY THE RESPONSIBILITY OF THE AUTHORS AND DOES NOT NECESSARILY REPRESENT THE OFFICIAL VIEWS OF THE NIA OR THE NIH. THE CO…	INTELLIGENCE	UNIVERSITY OF CALIFORNIA;UNIVERSITY OF CALIFORNIA;UNIVERSITY OF HELSINKI;SAN DIEGO STATE UNIVERSITY;UNIVERSITY OF CHICAGO;BOSTON UNIVERSITY;ST. LOUIS VETERANS AFFAIRS MEDICAL CENTER;ST. LOUIS UNIVERSITY SCHOOL OF PUBLIC HEALTH;CENTER OF EXCELLENCE FOR STRESS AND MENTAL HEALTH	NOTREPORTED;NOTREPORTED;NOTREPORTED		PANIZZON MS, 2014, INTELLIGENCE	PANIZZON MS, 2014, INTELLIGENCE	AKAIKE;BARTHOLOMEW;BENYAMIN;BODIN;BOKER;BORSBOOM;BOUCHARD;BOUCHARD;CANIVEZ;CARDON;CAREY;CARROLL;CATTELL;CENTERS FOR DISEASE CONTROL AND PREVENTION PUBLIC HEALTH AND AGING TRENDS IN AGINGUNITED STATES AND WORLDWIDE 2003 MMWR CDC SURVEILLANCE SUMMARIES;CRAWFORD;DAVIES;DEARY;DEARY;DEARY;DELIS;DICKINSON;EAVES;EISEN;FINKEL;FRANZ;GIGNAC;GIGNAC;GIGNAC;GIGNAC;GOLAY;GOLDBERG;GOLDBERG;GUSTAFSSON;HANSCOMBE;…	PSYCHOMETRIKA;PSYCHOLOGICAL REVIEW;MOLECULAR PSYCHIATRY;CHILD NEUROPSYCHOLOGY;PSYCHOMETRIKA;PSYCHOLOGICAL REVIEW;SCIENCE;JOURNAL OF NEUROBIOLOGY;PSYCHOLOGICAL ASSESSMENT;BEHAVIOR GENETICS;HUMAN COGNITIVE ABILITIES: A SURVEY OF FACTOR-ANALYTIC STUDIES;JOURNAL OF EXPERIMENTAL PSYCHOLOGY;MMWR CDC SURVEILLANCE SUMMARIES;INTELLIGENCE;MOLECULAR PSYCHIATRY;ANNUAL REVIEW OF PSYCHOLOGY;HUMAN GENETICS;PSYC…	FINLAND;USA;USA;USA;USA;USA;USA;USA;USA	USA
92	TE NIJENHUIS J;BAKHIET SF;VAN DEN HOEK M;REPKO J;ALLIK J;ŽEBEC MS;SUKHANOVSKIY V;ABDULJABBAR AS	G LOADINGS; IQ; SPEARMAN'S HYPOTHESIS; SUDAN	G LOADINGS; IQ; SPEARMAN'S HYPOTHESIS; SUDAN	WORK AND ORGANIZATIONAL PSYCHOLOGY, UNIVERSITY OF AMSTERDAM, NETHERLANDS; NATIONAL RESEARCH CENTER FOR DEMENTIA, CHOSUN UNIVERSITY, GWANGJU, SOUTH KOREA; KING SAUD UNIVERSITY, RIYADH, SAUDI ARABIA; UNIVERSITY OF TARTU, ESTONIA; UNIVERSITY OF ZAGREB, CROATIA; PARUS CORPORATE, MOSCOW, RUSSIAN FEDERATION	BAKHIET, S.F.A., HASEEB, B.W.M., SEDDIEG, I.F., CHENG, H., LYNN, R., SEX DIFFERENCES ON RAVEN'S STANDARD PROGRESSIVE MATRICES AMONG 6 TO 18 YEAR OLDS IN SUDAN (2015) INTELLIGENCE, 50, PP. 10-13; DJAPO, N., LYNN, R., GENDER DIFFERENCES IN MEANS AND VARIABILITY ON THE PROGRESSIVE MATRICES IN BOSNIA-HERZEGOVINA (2010) MANKIND QUARTERLY, 50, PP. 221-224; GRIGORIEV, A., (2013), SPM SCORES FOR RUSSIA U…	INTELLIGENCE	SPEARMAN'S HYPOTHESIS TESTED AT THE LEVEL OF ITEMS STATES THAT DIFFERENCES BETWEEN ETHNIC GROUPS ON THE ITEMS OF AN IQ TEST ARE A FUNCTION OF THE G LOADINGS OF THESE ITEMS, SUCH THAT THERE ARE SMALL DIFFERENCES BETWEEN ETHNIC GROUPS ON ITEMS WITH LOW G LOADINGS AND LARGE DIFFERENCES BETWEEN ETHNIC GROUPS ON ITEMS WITH HIGH G LOADINGS, AND IT HAS BEEN CONFIRMED IN A FAIRLY SUBSTANTIAL NUMBER OF ST…		NTLLD	TE NIJENHUIS, J.GOUDEN LEEUW 746, NETHERLANDS; EMAIL: JANTENIJENHUIS@PLANET.NL	ARTICLE	10.1016/j.intell.2016.02.010	HRVATSKA ZAKLADA ZA ZNANOSTHRVATSKA ZAKLADA ZA ZNANOST, HRZZ, 5943 DEANSHIP OF SCIENTIFIC RESEARCH, KING SAUD UNIVERSITYDEANSHIP OF SCIENTIFIC RESEARCH, KING SAUD UNIVERSITY, RG-1436-028	01602896	INTELLIGENCE	ENGLISH	12		46-57	ELSEVIER LTD	SCOPUS	SPEARMAN'S HYPOTHESIS TESTED COMPARING SUDANESE CHILDREN AND ADOLESCENTS WITH VARIOUS OTHER GROUPS OF CHILDREN AND ADOLESCENTS ON THE ITEMS OF THE STANDARD PROGRESSIVE MATRICES	https://www.scopus.com/inward/record.uri?eid=2-s2.0-84959440492&doi=10.1016%2fj.intell.2016.02.010&partnerID=40&md5=32a9bc0f2da3989ef9645ab739403e3d	56	2016	SALAHELDIN BAKHIET AND ADEL ABDULJABBAR EXTEND THEIR APPRECIATION TO THE DEANSHIP OF SCIENTIFIC RESEARCH, KING SAUD UNIVERSITY FOR FUNDING THIS WORK THROUGH THE INTERNATIONAL RESEARCH GROUP PROJECT RG-1436-028 . THE WORK OF MISLAV STJEPAN ŽEBEC HAS BEEN PARTIALLY SUPPORTED BY CROATIAN SCIENCE FOUNDATION GRANT NUMBER 5943 . NA NA	INTELLIGENCE	UNIVERSITY OF AMSTERDAM;CHOSUN UNIVERSITY;KING SAUD UNIVERSITY;UNIVERSITY OF TARTU;UNIVERSITY OF ZAGREB	NOTREPORTED;NOTREPORTED		TE NIJENHUIS J, 2016, INTELLIGENCE	TE NIJENHUIS J, 2016, INTELLIGENCE	BAKHIET;DJAPO;GRIGORIEV;LYNN;PROZOROVSKAYA;RUSHTON;SPANOUDIS;BADARUDDOZA;BIJMOLT;BLOCK;BRADEN;CARROLL;CHEUNG;CHEUNG;CHOI;COLOM;2013 SPEARMANS HYPOTHESIS AND RACIAL DIFFERENCES ON THE DASII HUMANVARIETIESCOM;DÍAZ;DJAPO;EYSENCK;FERNÁNDEZ;FLYNN;GOTTFREDSON;GRIGORIEV;HAIER;HARTMANN;HUNTER;ISHAM;IVANOVICH;JENSEN;JENSEN;JENSEN;JENSEN;JENSEN;JOHNSON;JOHNSON;JOHNSON;LEE;LYNN;LYNN;MORAN;NAGOSHI;NAGOSHI;TE…	INTELLIGENCE;MANKIND QUARTERLY;GRIGORIEV;INTELLIGENCE;MANKIND QUARTERLY;PERSONALITY AND INDIVIDUAL DIFFERENCES;SEX DIFFERENCES FOR 10 TO 17 YEAR OLDS ON THE STANDARD PROGRESSIVE MATRICES IN CYPRUS;BEHAVIOR GENETICS;MARKETING LETTERS;PROGRESS IN HUMAN BEHAVIOR GENETICS;INTELLIGENCE;HUMAN COGNITIVE ABILITIES;JOURNAL OF APPLIED PSYCHOLOGY;EDUCATIONAL AND PSYCHOLOGICAL MEASUREMENT;PSYCHOLOGICAL REPOR…	CROATIA;ESTONIA;KOREA;NETHERLANDS;SAUDI ARABIA	NETHERLANDS
93	TE NIJENHUIS J;KURA K;HUR YM	G LOADINGS; HERITABILITY; INTELLIGENCE-COGNITIVE ABILITY; JAPAN; META-ANALYSIS	G LOADINGS; HERITABILITY; INTELLIGENCE; JAPAN; META-ANALYSIS	WORK AND ORGANIZATIONAL PSYCHOLOGY, UNIVERSITY OF AMSTERDAM, NETHERLANDS; FACULTY OF ECONOMICS AND INFORMATION, GIFU SHOTOKU GAKUEN UNIVERSITY, GIFU-CITY, JAPAN; DEPARTMENT OF EDUCATION, MOKPO NATIONAL UNIVERSITY, JEONNAM, SOUTH KOREA	ANDO, J., OHNO, Y., WRIGHT, M.J., GENETIC STRUCTURE OF SPATIAL AND VERBAL WORKING MEMORY (2001) BEHAVIOR GENETICS, 31, PP. 615-624; ASHTON, M.C., LEE, K., PROBLEMS WITH THE METHOD OF CORRELATED VECTORS (2005) INTELLIGENCE, 33, PP. 431-444; BLOCK, J.B., HEREDITARY COMPONENTS IN THE PERFORMANCE OF TWINS ON THE WAIS (1968) PROGRESS IN HUMAN BEHAVIOR GENETICS, PP. 221-228. , THE JOHNS HOPKINS UNIVERS…	INTELLIGENCE	WE FOCUSED ON THE QUESTION OF THE EXTENT TO WHICH THERE IS A LINK BETWEEN THE G FACTOR AND HERITABILITY COEFFICIENTS IN THE JAPANESE POPULATION. CURRENT FINDINGS OF MODEST TO STRONG CORRELATIONS BETWEEN HERITABILITY AND THE G FACTOR ARE BASED ONLY ON FIVE STUDIES, ALL FROM WESTERN COUNTRIES. WE CARRIED OUT A META-ANALYSIS OF JAPANESE STUDIES REPORTING HERITABILITIES OF ALL SUBTESTS OF IQ BATTERIE…		NTLLD	TE NIJENHUIS, J.GOUDEN LEEUW 746, 1103 KR AMSTERDAM, NETHERLANDS; EMAIL: JANTENIJENHUIS@PLANET.NL	ARTICLE	10.1016/j.intell.2014.07.008		01602896	INTELLIGENCE	ENGLISH	16	1	275-282		SCOPUS	THE CORRELATION BETWEEN G LOADINGS AND HERITABILITY IN JAPAN: A META-ANALYSIS	https://www.scopus.com/inward/record.uri?eid=2-s2.0-84924557973&doi=10.1016%2fj.intell.2014.07.008&partnerID=40&md5=4025e21e909f75bae4d14e79e76dd549	46	2014	NA NA NA	INTELLIGENCE	UNIVERSITY OF AMSTERDAM;GIFU SHOTOKU GAKUEN UNIVERSITY;MOKPO NATIONAL UNIVERSITY	NOTREPORTED;NOTREPORTED		TE NIJENHUIS J, 2014, INTELLIGENCE	TE NIJENHUIS J, 2014, INTELLIGENCE-a	ANDO;ASHTON;BLOCK;CARROLL;FALCONER;FALCONER;GOTTFREDSON;HUNTER;HUR;JENSEN;JENSEN;JENSEN;JENSEN;JENSEN;JOHNSON;KOMIYAMA;MIYAJIMA;NICHOLS;PEDERSEN;PLOMIN;RIJSDIJK;RIJSDIJK;SCHMIDT;SHAH;SHIKISHIMA;SPITZ;TAKUMA;TAMBS;TANAKA;TANAKA;TE NIJENHUIS;TODAI AS INTELLIGENCE TEST 1992 TODAI AS CHINOU KENSA;TOYODA;USHIJIMA;YOSHIMASU	BEHAVIOR GENETICS;INTELLIGENCE;PROGRESS IN HUMAN BEHAVIOR GENETICS;HUMAN COGNITIVE ABILITIES: A SURVEY OF FACTOR-ANALYTIC STUDIES;AN INTRODUCTION TO QUANTITATIVE GENETICS;INTRODUCTION TO QUANTITATIVE GENETICS;INTELLIGENCE;METHODS OF META-ANALYSIS;TWIN RESEARCH AND HUMAN GENETICS;ACTA GENETICAE MEDICAE ET GEMELLOLOGIAE;THE BEHAVIORAL AND BRAIN SCIENCES;HISTORICAL FOUNDATIONS OF EDUCATIONAL PSYCHOL…	JAPAN;KOREA;NETHERLANDS	NETHERLANDS
94	NIJENHUIS J;AL-SHAHOMEE AA;VAN DEN HOEK M;ALLIK J;GRIGORIEV A;DRAGT J	G LOADINGS; GROUP DIFFERENCES; IQ; LIBYANS; SPEARMAN'S HYPOTHESIS	G LOADINGS; GROUP DIFFERENCES; IQ; LIBYANS; SPEARMAN'S HYPOTHESIS	WORK AND ORGANIZATIONAL PSYCHOLOGY, UNIVERSITY OF AMSTERDAM, NETHERLANDS; UNIVERSITY OF OMAR AL-MUKHTAR, EL-BEIDA, STATE OF LIBYA; UNIVERSITY OF TARTU, ESTONIA; RUSSIAN ACADEMY OF SCIENCES, INSTITUTE OF PSYCHOLOGY, MOSCOW, RUSSIAN FEDERATION	AL-SHAHOMEE, A.A., A STANDARDISATION OF THE STANDARD PROGRESSIVE MATRICES FOR ADULTS IN LIBYA (2012) PERSONALITY AND INDIVIDUAL DIFFERENCES, 53, PP. 142-146; AL-SHAHOMEE, A.A., LYNN, R., NORMS AND SEX DIFFERENCES FOR THE STANDARD PROGRESSIVE MATRICES IN LIBYA (2010) MANKIND QUARTERLY, 51, PP. 97-107; ASHTON, M.C., LEE, K., PROBLEMS WITH THE METHOD OF CORRELATED VECTORS (2005) INTELLIGENCE, 33, PP…	INTELLIGENCE	SPEARMAN'S HYPOTHESIS TESTED AT THE LEVEL OF ITEMS STATES THAT DIFFERENCES BETWEEN GROUPS ON THE ITEMS OF AN IQ TEST ARE A FUNCTION OF THE G LOADINGS OF THESE ITEMS, SUCH THAT THERE ARE SMALL DIFFERENCES BETWEEN GROUPS ON ITEMS WITH LOW G LOADINGS AND LARGE DIFFERENCES BETWEEN GROUPS ON ITEMS WITH HIGH G LOADINGS, AND IT HAS BEEN CONFIRMED IN A LIMITED NUMBER OF STUDIES. IN THIS PAPER, WE TESTED …		NTLLD	NIJENHUIS, J.GOUDEN LEEUW 746, NETHERLANDS; EMAIL: JANTENIJENHUIS@PLANET.NL	ARTICLE	10.1016/j.intell.2015.03.002		01602896	INTELLIGENCE	ENGLISH	7		118-124	ELSEVIER LTD	SCOPUS	SPEARMAN'S HYPOTHESIS TESTED COMPARING LIBYAN SECONDARY SCHOOL CHILDREN WITH VARIOUS OTHER GROUPS OF SECONDARY SCHOOL CHILDREN ON THE ITEMS OF THE STANDARD PROGRESSIVE MATRICES	https://www.scopus.com/inward/record.uri?eid=2-s2.0-84925756451&doi=10.1016%2fj.intell.2015.03.002&partnerID=40&md5=486a2eb3b10636f3cf99a09b76a94e34	50	2015	NA NA NA	INTELLIGENCE	UNIVERSITY OF AMSTERDAM;UNIVERSITY OF OMAR AL-MUKHTAR;UNIVERSITY OF TARTU;INSTITUTE OF PSYCHOLOGY	NOTREPORTED;NOTREPORTED		NIJENHUIS J, 2015, INTELLIGENCE	NIJENHUIS J, 2015, INTELLIGENCE	ALSHAHOMEE;ALSHAHOMEE;ASHTON;CARROLL;CASCIO;DÍAZ;DJAPO;DJAPO;EVERS;GOLDSTEIN;GOLDSTEIN;GOTTFREDSON;GRIGORIEV;HENEMAN;IVANOVICH;JASONG;JENSEN;JENSEN;JENSEN;JENSEN;JENSEN;JENSEN;LYNN;LYNN;LYNN;LYNN;LYNN;LYNN;MCDANIEL;MCDANIEL;MORAN;OWEN;PROZOROVSKAYA;RAVEN;RAVEN;RINDERMANN;ROTH;RUSHTON;RUSHTON;RUSHTON;RUSHTON;RUSHTON;RUSHTON;RUSHTON;SPEARMAN;NIJENHUIS;NIJENHUIS;NIJENHUIS;NIJENHUIS;NIJENHUIS;VERNON;…	PERSONALITY AND INDIVIDUAL DIFFERENCES;MANKIND QUARTERLY;INTELLIGENCE;HUMAN COGNITIVE ABILITIES;APPLIED PSYCHOLOGY IN PERSONNEL MANAGEMENT;THE SPANISH JOURNAL OF PSYCHOLOGY;DJAPO;MANKIND QUARTERLY;THE BLACKWELL HANDBOOK OF PERSONNEL SELECTION;PERSONNEL PSYCHOLOGY;PERSONNEL PSYCHOLOGY;INTELLIGENCE;GRIGORIEV;STAFFING ORGANIZATIONS;REVISTA DE PSICOLOGÍA GENERAL Y APLICADA: REVISTA DE LA FEDERACIÓN E…	ESTONIA;LIBYA;NETHERLANDS	NETHERLANDS
95	TE NIJENHUIS J;AL-SHAHOMEE AA;VAN DEN HOEK M;GRIGORIEV A;REPKO J	G LOADINGS; GROUP DIFFERENCES; IQ; LIBYANS; SPEARMAN'S HYPOTHESIS	G LOADINGS; GROUP DIFFERENCES; IQ; LIBYANS; SPEARMAN'S HYPOTHESIS	WORK AND ORGANIZATIONAL PSYCHOLOGY, UNIVERSITY OF AMSTERDAM, NETHERLANDS; UNIVERSITY OF OMAR AL-MUKHTAR, EL-BEIDA, STATE OF LIBYA; RUSSIAN ACADEMY OF SCIENCES, INSTITUTE OF PSYCHOLOGY, MOSCOW, RUSSIAN FEDERATION	AL-SHAHOMEE, A.A., A STANDARDISATION OF THE STANDARD PROGRESSIVE MATRICES FOR ADULTS IN LIBYA (2012) PERSONALITY AND INDIVIDUAL DIFFERENCES, 53, PP. 142-146; AL-SHAHOMEE, A.A., LYNN, R., IQS OF MEN AND WOMEN AND OF ARTS AND SCIENCE STUDENTS IN LIBYA (2010) MANKIND QUARTERLY, 51, PP. 153-161; AL-SHAHOMEE, A.A., LYNN, R., A STANDARDISATION OF THE STANDARD PROGRESSIVE MATRICES FOR LIBYAN ADULTS AGED…	INTELLIGENCE	SPEARMAN'S HYPOTHESIS TESTED AT THE LEVEL OF ITEMS STATES THAT DIFFERENCES BETWEEN GROUPS ON THE ITEMS OF AN IQ TEST ARE A FUNCTION OF THE G LOADINGS OF THESE ITEMS, SUCH THAT THERE ARE SMALL DIFFERENCES BETWEEN GROUPS ON ITEMS WITH LOW G LOADINGS AND LARGE DIFFERENCES BETWEEN GROUPS ON ITEMS WITH HIGH G LOADINGS, AND IT HAS BEEN CONFIRMED IN A LIMITED NUMBER OF STUDIES. IN THIS PAPER, WE TESTED …		NTLLD	TE NIJENHUIS, J.GOUDEN LEEUW 746, NETHERLANDS	ARTICLE	10.1016/j.intell.2015.03.001		01602896	INTELLIGENCE	ENGLISH	11		114-117	ELSEVIER LTD	SCOPUS	SPEARMAN'S HYPOTHESIS TESTED COMPARING LIBYAN ADULTS WITH VARIOUS OTHER GROUPS OF ADULTS ON THE ITEMS OF THE STANDARD PROGRESSIVE MATRICES	https://www.scopus.com/inward/record.uri?eid=2-s2.0-84924953889&doi=10.1016%2fj.intell.2015.03.001&partnerID=40&md5=8c3a65cd862466a10c2ca32ebed3f46e	50	2015	NA NA NA	INTELLIGENCE	UNIVERSITY OF AMSTERDAM;UNIVERSITY OF OMAR AL-MUKHTAR;INSTITUTE OF PSYCHOLOGY	NOTREPORTED		TE NIJENHUIS J, 2015, INTELLIGENCE	TE NIJENHUIS J, 2015, INTELLIGENCE	ALSHAHOMEE;ALSHAHOMEE;ALSHAHOMEE;BATTY;DEARY;DÍAZ;GOTTFREDSON;GRIGORIEV;HUNTER;JENSEN;JOHNSON;LYNN;OWEN;RAVEN;RAVEN;RUSHTON;RUSHTON;RUSHTON;RUSHTON;RUSHTON;RUSHTON;SPEARMAN;STRENZE	PERSONALITY AND INDIVIDUAL DIFFERENCES;MANKIND QUARTERLY;MANKIND QUARTERLY;ANNALS OF EPIDEMIOLOGY;INTELLIGENCE;THE SPANISH JOURNAL OF PSYCHOLOGY;INTELLIGENCE;SPM SCORES FOR RUSSIAN STUDENTS AND ADULTS;METHODS OF META-ANALYSIS;THE G FACTOR: THE SCIENCE OF MENTAL ABILITY;DEVELOPMENTAL PSYCHOLOGY;IQ AND THE WEALTH OF NATIONS;PERSONALITY AND INDIVIDUAL DIFFERENCES;STANDARD PROGRESSIVE MATRICES;PROGRE…	LIBYA;NETHERLANDS	NETHERLANDS
96	FRAENZ C;SCHLÜTER C;FRIEDRICH P;JUNG RE;GÜNTÜRKÜN O;GENÇ E	FUNCTIONAL CONNECTIVITY; MATRIX REASONING; PARIETO-FRONTAL INTEGRATION THEORY; RESTING-STATE FMRI	FUNCTIONAL CONNECTIVITY; MATRIX REASONING; PARIETO-FRONTAL INTEGRATION THEORY; RESTING-STATE FMRI	DEPARTMENT OF PSYCHOLOGY AND NEUROSCIENCES, LEIBNIZ RESEARCH CENTRE FOR WORKING ENVIRONMENT AND HUMAN FACTORS (IFADO), DORTMUND, 44139, GERMANY; DEPARTMENT OF BIOPSYCHOLOGY, RUHR UNIVERSITY BOCHUM, BOCHUM, 44801, GERMANY; INSTITUT FÜR NEUROWISSENSCHAFTEN UND MEDIZIN, FORSCHUNGSZENTRUM JÜLICH, JÜLICH, 52425, GERMANY; DEPARTMENT OF NEUROSURGERY, UNIVERSITY OF NEW MEXICO, ALBUQUERQUE, NM 87131, UNIT…	AMUNTS, K., JÄNCKE, L., MOHLBERG, H., STEINMETZ, H., ZILLES, K., INTERHEMISPHERIC ASYMMETRY OF THE HUMAN MOTOR CORTEX RELATED TO HANDEDNESS AND GENDER (2000) NEUROPSYCHOLOGIA, 38 (3), PP. 304-312; AMUNTS, K., SCHLAUG, G., SCHLEICHER, A., STEINMETZ, H., DABRINGHAUS, A., ROLAND, P.E., ZILLES, K., ASYMMETRY IN THE HUMAN MOTOR CORTEX AND HANDEDNESS (1996) NEUROIMAGE, 4 (3), PP. 216-222; ARDILA, A., B…	INTELLIGENCE	THE PARIETO-FRONTAL INTEGRATION THEORY (P-FIT) PREDICTS THAT HUMAN INTELLIGENCE IS CLOSELY LINKED TO STRUCTURAL AND FUNCTIONAL PROPERTIES OF SEVERAL BRAIN REGIONS MAINLY LOCATED IN THE PARIETAL AND FRONTAL CORTICES. IT ALSO PROPOSES THAT SOLVING ABSTRACT REASONING TASKS INVOLVES MULTIPLE PROCESSING STAGES AND THUS REQUIRES THE HARMONIC INTERPLAY OF THESE BRAIN REGIONS. HOWEVER, EMPIRICAL STUDIES …	101545	NTLLD	FRAENZ, C.; NACHWUCHSGRUPPE “NEUROIMAGING UND INTERINDIVIDUELLE UNTERSCHIEDE”, ARDEYSTRAßE 67, GERMANY; EMAIL: FRAENZ@IFADO.DE	ARTICLE	10.1016/j.intell.2021.101545	NATIONAL INSTITUTES OF HEALTHNATIONAL INSTITUTES OF HEALTH, NIH NIH BLUEPRINT FOR NEUROSCIENCE RESEARCHNIH BLUEPRINT FOR NEUROSCIENCE RESEARCH MCDONNELL CENTER FOR SYSTEMS NEUROSCIENCEMCDONNELL CENTER FOR SYSTEMS NEUROSCIENCE DEUTSCHE FORSCHUNGSGEMEINSCHAFTDEUTSCHE FORSCHUNGSGEMEINSCHAFT, DFG, GE 2777/2-1, GU 227/16-1 MERCATOR RESEARCH CENTER RUHRMERCATOR RESEARCH CENTER RUHR, 1U54MH091657, AN-20…	01602896	INTELLIGENCE	ENGLISH	2			ELSEVIER LTD	SCOPUS	INTERINDIVIDUAL DIFFERENCES IN MATRIX REASONING ARE LINKED TO FUNCTIONAL CONNECTIVITY BETWEEN BRAIN REGIONS NOMINATED BY PARIETO-FRONTAL INTEGRATION THEORY	https://www.scopus.com/inward/record.uri?eid=2-s2.0-85106520070&doi=10.1016%2fj.intell.2021.101545&partnerID=40&md5=66412f717f7d11a78f22f815e6ecc01a	87	2021	THIS WORK WAS SUPPORTED BY THE DEUTSCHE FORSCHUNGSGEMEINSCHAFT (GRANT NUMBERS GU 227/16-1, GE 2777/2-1, SONDERFORSCHUNGSBEREICH 1280 PROJECT A03) AND THE MERCATOR RESEARCH CENTER RUHR (MERCUR) (GRANT NUMBER AN-2015-0044). DATA WERE PROVIDED IN PART BY THE HUMAN CONNECTOME PROJECT, WU-MINN CONSORTIUM (PRINCIPAL INVESTIGATORS: DAVID VAN ESSEN AND KAMIL UGURBIL; 1U54MH091657) FUNDED BY THE 16 NIH IN…	INTELLIGENCE	DEPARTMENT OF PSYCHOLOGY AND NEUROSCIENCES;RUHR UNIVERSITY BOCHUM;INSTITUT FÜR NEUROWISSENSCHAFTEN UND MEDIZIN;UNIVERSITY OF NEW MEXICO	NOTREPORTED;NACHWUCHSGRUPPE “NEUROIMAGING UND INTERINDIVIDUELLE UNTERSCHIEDE”;NOTREPORTED		FRAENZ C, 2021, INTELLIGENCE	FRAENZ C, 2021, INTELLIGENCE	AMUNTS;AMUNTS;ARDILA;AVERY;BASTEN;BENJAMINI;BIRN;BRODMANN;BURGESS;COHEN;DALE;DEARY;DEARY;DUBOIS;EZAKI;FAUL;FEILONG;FINN;FINN;FISCHL;FISHER;FOX;FRITH;GENC;GENC;GENC;GILBERT;GLASSER;GLASSER;HAIER;VAN DEN HEUVEL;HILGER;HILGER;HOSSIEP;JUNG;KARAMA;KIEVIT;KIRCHNER;KLINGBERG;KOECHLIN;KRUSCHWITZ;LI;MARKOV;MCDANIEL;MOORE;NARR;NEUBAUER;OCKLENBURG;OELHAFEN;OLDFIELD;PATRIAT;PENKE;PETRIDES;PIETSCHNIG;POWER;RA…	NEUROPSYCHOLOGIA;NEUROIMAGE;ARCHIVES OF CLINICAL NEUROPSYCHOLOGY;JOURNAL OF COGNITIVE NEUROSCIENCE;INTELLIGENCE;JOURNAL OF THE ROYAL STATISTICAL SOCIETY;NEUROIMAGE;BRODMANN;TRENDS IN COGNITIVE SCIENCES;JOURNAL OF NEUROSCIENCE;NEUROIMAGE;ANNUAL REVIEW OF PSYCHOLOGY;NATURE REVIEWS NEUROSCIENCE;PHILOSOPHICAL TRANSACTIONS OF THE ROYAL SOCIETY;COMMUNICATIONS BIOLOGY;BEHAVIOR RESEARCH METHODS;NEUROIMAG…	GERMANY;GERMANY;GERMANY;USA	GERMANY
97	DUNST B;BENEDEK M;JAUK E;BERGNER S;KOSCHUTNIG K;SOMMER M;ISCHEBECK A;SPINATH B;ARENDASY M;BÜHNER M;FREUDENTHALER H;NEUBAUER AC	FMRI; INTELLIGENCE-COGNITIVE ABILITY; NEURAL EFFICIENCY; TAILORED TESTING; TASK DIFFICULTY	FMRI; INTELLIGENCE; NEURAL EFFICIENCY; TAILORED TESTING; TASK DIFFICULTY	DEPARTMENT OF PSYCHOLOGY, UNIVERSITY OF GRAZ, AUSTRIA; DEPARTMENT OF LEADERSHIP AND ENTREPRENEURSHIP, UNIVERSITY OF GRAZ, AUSTRIA; DEPARTMENT OF PSYCHOLOGY, LUDWIG-MAXIMILIANS-UNIVERSITY MUNICH, GERMANY; DEPARTMENT OF PSYCHOLOGY, RUPRECHT-KARLS-UNIVERSITY HEIDELBERG, GERMANY	ARENDASY, M., HERGOVICH, A., SOMMER, M., INVESTIGATING THE G-SATURATION OF VARIOUS STRATUM-TWO FACTORS USING AUTOMATIC ITEM GENERATION (2008) INTELLIGENCE, 36, PP. 574-583; ARENDASY, M., HORNKE, L.F., SOMMER, M., HÄUSLER, J., WAGNER-MENGHIN, M., GITTLER, G., INTELLIGENCE-STRUCTURE-BATTERY (2008) INTELLIGENZ-STRUKTUR-BATTERIE, , SCHUHFRIED, MÖDLING; ARENDASY, M., SOMMER, M., USING AUTOMATIC ITEM G…	INTELLIGENCE	THE NEURAL EFFICIENCY HYPOTHESIS DESCRIBES THE PHENOMENON THAT BRIGHTER INDIVIDUALS SHOW LOWER BRAIN ACTIVATION THAN LESS BRIGHT INDIVIDUALS WHEN WORKING ON THE SAME COGNITIVE TASKS. THE PRESENT STUDY INVESTIGATED WHETHER THE BRAIN ACTIVATION-INTELLIGENCE RELATIONSHIP STILL APPLIES WHEN MORE VERSUS LESS INTELLIGENT INDIVIDUALS PERFORM TASKS WITH A COMPARABLE PERSON-SPECIFIC TASK DIFFICULTY. IN AN…		NTLLD	DUNST, B.; DEPARTMENT OF PSYCHOLOGY, MAIFFREDYGASSE 12B, 8010 GRAZ, AUSTRIA; EMAIL: BEATE.DUNST@UNI-GRAZ.AT	ARTICLE	10.1016/j.intell.2013.09.005	AUSTRIAN SCIENCE FUNDAUSTRIAN SCIENCE FUND, FWF, P23914	01602896	INTELLIGENCE	ENGLISH	113	1	22-30		SCOPUS	NEURAL EFFICIENCY AS A FUNCTION OF TASK DEMANDS	https://www.scopus.com/inward/record.uri?eid=2-s2.0-84887381921&doi=10.1016%2fj.intell.2013.09.005&partnerID=40&md5=87b54daee9711282cbff6cb51abb0b93	42	2014	THIS RESEARCH WAS SUPPORTED BY A GRANT FROM THE AUSTRIAN SCIENCE FUND (FWF) : P23914 . THE AUTHORS WISH TO EXPRESS THEIR LARGE GRATITUDE TO MICHAELA LENZHOFER, MARTIN WAMMERL, ALEXANDRA LIPFERT, MAIKE SITTER AND MICHAEL ACHTNER FOR THEIR HELP IN THE ORGANIZATION AND CONDUCTION OF THE FMRI TEST SESSIONS. NA NA	INTELLIGENCE	UNIVERSITY OF GRAZ;UNIVERSITY OF GRAZ;LUDWIG-MAXIMILIANS-UNIVERSITY MUNICH;RUPRECHT-KARLS-UNIVERSITY HEIDELBERG	NOTREPORTED;NOTREPORTED;NOTREPORTED		DUNST B, 2014, INTELLIGENCE	DUNST B, 2014, INTELLIGENCE	ARENDASY;ARENDASY;ARENDASY;ARENDASY;ARENDASY;BARBEY;BASTEN;BREHM;BRESSLER;CARROLL;CATTELL;COLOM;CONWAY;DEARY;DOPPELMAYR;DUNST;GEVINS;GRABNER;HAIER;HAIER;IRVINE;JAUŠOVEC;JUNG;KANE;LARSON;LIPP;MAJOR;MCGREW;MENON;NEUBAUER;NEUBAUER;NEUBAUER;NEUBAUER;NEUBAUER;PREUSSE;RASCH;RYPMA;SPEARMAN;SRIDHARAN;YERKES	INTELLIGENCE;INTELLIGENZ-STRUKTUR-BATTERIE;LEARNING AND INDIVIDUAL DIFFERENCES;INTELLIGENCE;INTELLIGENCE;BRAIN STRUCTURE AND FUNCTION;INTELLIGENCE;ANNUAL REVIEW OF PSYCHOLOGY;TRENDS IN COGNITIVE SCIENCES;HUMAN COGNITIVE ABILITIES: A SURVEY OF FACTOR ANALYTIC STUDIES;ABILITIES: THEIR STRUCTURE;INTELLIGENCE;INTELLIGENCE;NATURE REVIEWS NEUROSCIENCE;NEUROSCIENCE LETTERS;PERSONALITY AND INDIVIDUAL DIF…	AUSTRIA;AUSTRIA;GERMANY;GERMANY	AUSTRIA
98	HAMPSHIRE A;OWEN AM	FMRI; INTELLIGENCE-COGNITIVE ABILITY; MULTIPLE DEMAND CORTEX	FMRI; INTELLIGENCE; MULTIPLE DEMAND CORTEX	DIVISION OF BRAIN SCIENCES, IMPERIAL COLLEGE LONDON, LONDON, UNITED KINGDOM; THE BRAIN AND MIND INSTITUTE, UNIVERSITY OF WESTERN ONTARIO, LONDON, ON, CANADA	CHAMBERLAIN, S.R., MENZIES, L., HAMPSHIRE, A., SUCKLING, J., FINEBERG, N.A., DEL CAMPO, N., ORBITOFRONTAL DYSFUNCTION IN PATIENTS WITH OBSESSIVE-COMPULSIVE DISORDER AND THEIR UNAFFECTED RELATIVES (2008) SCIENCE, 321 (5887), PP. 421-422; COLE, M.W., BASSETT, D.S., POWER, J.D., BRAVER, T.S., PETERSEN, S.E., INTRINSIC AND TASK-EVOKED NETWORK ARCHITECTURES OF THE HUMAN BRAIN (2014) NEURON, , (IN PRES…	INTELLIGENCE	IN THIS INVITED RESPONSE, WE FIRST NOTE THAT CONTRARY TO THE CLAIMS OF HAIER AND COLLEAGUES, THEY WERE NOT PART OF THE REVIEW PROCESS FOR THE ARTICLE FRACTIONATING HUMAN INTELLIGENCE. WE THEN EXPAND ON THE RATIONALE UNDERLYING THE PRIMARY OBJECTIVE OF THE STUDY, TO DETERMINE WHETHER THE AXES OF INDIVIDUAL DIFFERENCES IN COGNITIVE ABILITY REFLECT THE MANNER IN WHICH THE HUMAN BRAIN IS ORGANISED IN…		NTLLD	HAMPSHIRE, A.; DIVISION OF BRAIN SCIENCES, UNITED KINGDOM; EMAIL: A.HAMPSHIRE@IMPERIAL.AC.UK	REVIEW	10.1016/j.intell.2014.05.001		01602896	INTELLIGENCE	ENGLISH	3		333-340	ELSEVIER LTD	SCOPUS	RE: COMMENT ABOUT "FRACTIONATING HUMAN INTELLIGENCE". NON-EXISTENT FLAWS IN THE ORIGINAL ARTICLE AND THEIR RELATION TO LIMITATIONS OF THE P-FIT MODEL	https://www.scopus.com/inward/record.uri?eid=2-s2.0-84901383097&doi=10.1016%2fj.intell.2014.05.001&partnerID=40&md5=beced498c6a1ae761949b46ee9f7ecc8	46	2014	NA NA NA	INTELLIGENCE	IMPERIAL COLLEGE LONDON;UNIVERSITY OF WESTERN ONTARIO	NOTREPORTED;DIVISION OF BRAIN SCIENCES;NOTREPORTED		HAMPSHIRE A, 2014, INTELLIGENCE	HAMPSHIRE A, 2014, INTELLIGENCE	CHAMBERLAIN;COLE;DOSENBACH;DUNCAN;DUNCAN;DUNCAN;DUNCAN;DUNCAN;ERIKAFLORENCE;GRANT;HAMPSHIRE;HAMPSHIRE;HAMPSHIRE;HAMPSHIRE;HAMPSHIRE;HAMPSHIRE;HENSON;JUNG;KEMPTON;LAIRD;MAGUIRE;QUIROZ;RUBIA;SMITH;WOOLGAR	SCIENCE;NEURON;NEURON;NATURE REVIEWS NEUROSCIENCE;MEASURING THE MIND: SPEED;QUARTERLY JOURNAL OF EXPERIMENTAL PSYCHOLOGY (COLCHESTER);TRENDS IN NEUROSCIENCES;SCIENCE;NATURE COMMUNICATIONS;EUROPEAN NEUROPSYCHOPHARMACOLOGY;JOURNAL OF NEUROSCIENCE;SCIENTIFIC REPORTS;CLINICAL STUDIES OF ATTENTION AND LEARNING ATTENTION AND ASSOCIATIVE LEARNING;CEREBRAL CORTEX;CEREBRAL CORTEX;TRENDS IN COGNITIVE SCIEN…	CANADA;UNITED KINGDOM	UNITED KINGDOM
99	PROTZKO J	FLYNN EFFECTS; METASCIENCE; PREDICTION; SELF-REGULATION	FLYNN EFFECTS; METASCIENCE; PREDICTION; SELF-REGULATION	PSYCHOLOGICAL AND BRAIN SCIENCES, UNIVERSITY OF CALIFORNIA, SANTA BARBARA, SANTA BARBARA, CA 93101, UNITED STATES	AMETJIAN, A., THE EFFECTS OF A PRESCHOOL PROGRAM UPON THE INTELLECTUAL DEVELOPMENT AND SOCIAL COMPETENCY OF LOWER CLASS CHILDREN (DOCTORAL DISSERTATION) (1965), STANFORD UNIVERSITY PALO ALTO, CA; ATANCE, C.M., JACKSON, L.K., THE DEVELOPMENT AND COHERENCE OF FUTURE-ORIENTED BEHAVIORS DURING THE PRESCHOOL YEARS (2009) JOURNAL OF EXPERIMENTAL CHILD PSYCHOLOGY, 102 (4), PP. 379-391; AYDUK, O., MENDOZ…	INTELLIGENCE	HAVE CHILDREN'S ABILITY TO DELAY GRATIFICATION DECREASED SINCE THE PAST? WE ANALYZE THE PAST 50 YEARS OF DATA ON THE MARSHMALLOW TEST OF DELAY OF GRATIFICATION; WHERE CHILDREN MUST WAIT TO GET TWO PREFERRED TREATS OF THEIR CHOOSING; IF THEY CANNOT WAIT, THEY ONLY GET ONE. HERE WE PROVIDE COMPREHENSIVE EVIDENCE ON WHETHER CHILDREN'S ABILITY TO DELAY GRATIFICATION HAS TRULY BEEN DECREASING, AS THEO…	101451	NTLLD		ARTICLE	10.1016/j.intell.2020.101451		01602896	INTELLIGENCE	ENGLISH	8			ELSEVIER LTD	SCOPUS	KIDS THESE DAYS! INCREASING DELAY OF GRATIFICATION ABILITY OVER THE PAST 50 YEARS IN CHILDREN	https://www.scopus.com/inward/record.uri?eid=2-s2.0-85083008136&doi=10.1016%2fj.intell.2020.101451&partnerID=40&md5=e4375ddc42949ac868ac4aff4792a8a8	80	2020	WE WOULD LIKE TO THANK DRS. JOSH ARONSON AND CLANCY BLAIR, WHO HELPED CONCEIVE THE IDEA FOR THIS PROJECT. WE WOULD ALSO LIKE TO THANK LAUREN VAN OEVEREEN AND TAYLOR TEMPLETON FOR THEIR HELP CODING STUDIES, AND DRS. DREW BAILEY AND ANDREAS DEMETRIOU FOR THEIR ENCOURAGING DISCUSSIONS AND HELP. THANKS GO TO ALL WHO TOOK THE SURVEY; AND DR. TRACY RIGGINS FOR HELP WITH THE SIZE OF THE LISTSERV. WE WOU…	INTELLIGENCE	UNIVERSITY OF CALIFORNIA	UNIVERSITY OF CALIFORNIA		PROTZKO J, 2020, INTELLIGENCE	PROTZKO J, 2020, INTELLIGENCE	AMETJIAN;ATANCE;AYDUK;BANDURA;BARR;BAUMGARTNER;BERMAN;BLAIR;BODROVA;BRATSBERG;BRUCE;CALLAWAY;CARD;CARLSON;CARLSON;COLOM;CONNELL;CORFIELD;CORVI;CORVI;CRIVELLO;CUSKELLY;CUSKELLY;DA SILVA;DAWE;DUCKWORTH;DUTTON;ENGELHARDT;EVANS;FIGUEREDO;FLYNN;FLYNN;FLYNN;FORZANO;FREEMAN;FRIEDMAN;FUNDER;FUNDER;GIGNAC;HERMANGIDDENS;HERNDON;HERZBERGER;HONGWANISHKUL;HOUCK;HRABIC;IMUTA;ISEN;JACOBSEN;JOSEPH;JOYCE;KABALI;K…	(1965);JOURNAL OF EXPERIMENTAL CHILD PSYCHOLOGY;JOURNAL OF PERSONALITY AND SOCIAL PSYCHOLOGY;JOURNAL OF PERSONALITY AND SOCIAL PSYCHOLOGY;MERRILL-PALMER QUARTERLY;THE JOURNAL OF EARLY ADOLESCENCE;PSYCHOLOGICAL SCIENCE;INTELLIGENCE;AMERICAN JOURNAL OF PLAY;PROCEEDINGS OF THE NATIONAL ACADEMY OF SCIENCES;OBESITY;UNDERGRADUATE RESEARCH JOURNAL OF THE HUMAN SCIENCES;CARD;DEVELOPMENTAL NEUROPSYCHOLOGY…	USA
100	LACIGA J;CÍGLER H	FLYNN EFFECT; RULE-DEPENDENCE MODEL	FLYNN EFFECT; RULE-DEPENDENCE MODEL	DEPARTMENT OF PSYCHOLOGY, FACULTY OF SOCIAL SCIENCES, MASARYK UNIVERSITY, BRNO, CZECH REPUBLIC	ARMSTRONG, E.L., WOODLEY, M.A., THE RULE-DEPENDENCE MODEL EXPLAINS THE COMMONALITIES BETWEEN THE FLYNN EFFECT AND IQ GAINS VIA RETESTING (2014) LEARNING AND INDIVIDUAL DIFFERENCES, 29, PP. 41-49; COLOM, R., LLUIS-FONT, J., ANDRÉS-PUEYO, A., THE GENERATIONAL INTELLIGENCE GAINS ARE CAUSED BY DECREASING VARIANCE IN THE LOWER HALF OF THE DISTRIBUTION: SUPPORTING EVIDENCE FOR THE NUTRITION HYPOTHESIS …	INTELLIGENCE	THE FLYNN EFFECT IN THE CZECH POPULATION PRESENTED HERE WAS ESTIMATED BASED ON THE RE-STANDARDIZATION OF TWO SHORT INTELLIGENCE TESTS ON A SAMPLE OF 133 EIGHTH-GRADE STUDENTS. FOR OVER 44 YEARS, THE AVERAGE PERFORMANCE IN THESE TESTS HAD BEEN IMPROVING BY 0.23 AND 0.42 IQ POINTS PER YEAR RESPECTIVELY. THERE HAD BEEN A SIGNIFICANT DIFFERENCE BETWEEN THE TESTS AT P < 0.05, ALTHOUGH BOTH TESTS HAD B…		NTLLD	CÍGLER, H.; DEPARTMENT OF PSYCHOLOGY, JOŠTOVA 10, CZECH REPUBLIC; EMAIL: HYNEK.CIGLER@MAIL.MUNI.CZ	ARTICLE	10.1016/j.intell.2016.11.005		01602896	INTELLIGENCE	ENGLISH	5		7-10	ELSEVIER LTD	SCOPUS	THE FLYNN EFFECT IN THE CZECH REPUBLIC	https://www.scopus.com/inward/record.uri?eid=2-s2.0-85010781720&doi=10.1016%2fj.intell.2016.11.005&partnerID=40&md5=6210d4463bb1b97b66be10b28d108d9c	61	2017	NA NA NA	INTELLIGENCE	MASARYK UNIVERSITY	NOTREPORTED;NOTREPORTED;NOTREPORTED		LACIGA J, 2017, INTELLIGENCE	LACIGA J, 2017, INTELLIGENCE	ARMSTRONG;COLOM;CZECH STATISTICAL OFFICE;1985 2015 31 12 2016;CZECH STATISTICAL OFFICE;CZECH STATISTICAL OFFICE;DICKENS;DUTTON;EPPIG;FIGUEREDO;FLYNN;FLYNN;IQ GAINS LARGE 1998 JOURNAL OF BIOSOCIAL SCIENCE;FLYNN;FLYNN;HERRNSTEIN;JENSEN;MINGRONI;PIETSCHNIG;PIETSCHNIG;PIETSCHNIG;ŘÍČAN;ŘÍČAN;RINDERMANN;RUTTER;SCHAIE;TE NIJENHUIS;TEASDALE;TRAHAN;WOODLEY;WOODLEY;WOODLEY	LEARNING AND INDIVIDUAL DIFFERENCES;INTELLIGENCE;(2016);CZECH STATISTICAL OFFICE;CZECH STATISTICAL OFFICE;PSYCHOLOGICAL REVIEW;INTELLIGENCE;PROCEEDINGS OF THE ROYAL SOCIETY B: BIOLOGICAL SCIENCES;PERSONALITY AND INDIVIDUAL DIFFERENCES;PSYCHOLOGICAL BULLETIN;FLYNN;JOURNAL OF BIOSOCIAL SCIENCE;APPLIED NEUROPSYCHOLOGY;FLYNN;HERRNSTEIN;JENSEN;PSYCHOLOGICAL REVIEW;INTELLIGENCE;PERSPECTIVES ON PSYCHOLO…	CZECH REPUBLIC	CZECH REPUBLIC
101	GIGNAC GE	FLYNN EFFECT; MILLER'S LAW; SHORT-TERM MEMORY; WORKING MEMORY	FLYNN EFFECT; MILLER'S LAW; SHORT-TERM MEMORY; WORKING MEMORY	SCHOOL OF PSYCHOLOGY, UNIVERSITY OF WESTERN AUSTRALIA, 35 STIRLING HIGHWAY, CRAWLEY, WA 6009, AUSTRALIA	BACHELDER, B.L., DENNY, M.R., A THEORY OF INTELLIGENCE: I. SPAN AND THE COMPLEXITY OF STIMULUS CONTROL (1977) INTELLIGENCE, 1 (2), PP. 127-150; BADDELEY, A.D., IS WORKING MEMORY STILL WORKING?. (2002) EUROPEAN PSYCHOLOGIST, 7 (2), PP. 85-97; BADDELEY, A.D., HITCH, G., WORKING MEMORY (1974) PSYCHOLOGY OF LEARNING AND MOTIVATION, 8, PP. 47-89; BAXENDALE, S., THE FLYNN EFFECT AND MEMORY FUNCTION (20…	INTELLIGENCE	A SUBSTANTIAL AMOUNT OF EMPIRICAL RESEARCH SUGGESTS THAT COGNITIVE ABILITY TEST SCORES ARE INCREASING BY APPROXIMATELY THREE IQ POINTS PER DECADE. THE EFFECT, REFERRED TO AS THE FLYNN EFFECT, HAS BEEN FOUND TO BE MORE SUBSTANTIAL ON MEASURES OF FLUID INTELLIGENCE, A CONSTRUCT KNOWN TO BE SUBSTANTIALLY CORRELATED WITH MEMORY SPAN. MILLER (1956) SUGGESTED THAT THE TYPICAL SHORT-TERM MEMORY CAPACITY…		NTLLD	GIGNAC, G.E.; SCHOOL OF PSYCHOLOGY, UNIVERSITY OF WESTERN AUSTRALIA, 35 STIRLING HIGHWAY, AUSTRALIA	ARTICLE	10.1016/j.intell.2014.11.001		01602896	INTELLIGENCE	ENGLISH	31		85-95	ELSEVIER LTD	SCOPUS	THE MAGICAL NUMBERS 7 AND 4 ARE RESISTANT TO THE FLYNN EFFECT: NO EVIDENCE FOR INCREASES IN FORWARD OR BACKWARD RECALL ACROSS 85 YEARS OF DATA	https://www.scopus.com/inward/record.uri?eid=2-s2.0-84910154504&doi=10.1016%2fj.intell.2014.11.001&partnerID=40&md5=4dcdd8eca98a35a9bdf6fc080a3e6f8c	48	2015	NA NA NA	INTELLIGENCE	UNIVERSITY OF WESTERN AUSTRALIA	NOTREPORTED;UNIVERSITY OF WESTERN AUSTRALIA		GIGNAC GE, 2015, INTELLIGENCE	GIGNAC GE, 2015, INTELLIGENCE-a-b	BACHELDER;BADDELEY;BADDELEY;BAXENDALE;BEAUJEAN;BIRREN;BLANKENSHIP;BOLTON;BRENER;BRONNER;CARPENTER;CENSUS BUREAU;CHUDERSKI;COLOM;COLOM;COLOM;COUGHLAN;COWAN;COWAN;DALEY;DANEMAN;DEHN;DEMPSTER;ELWOOD;ELWOOD;FLYNN;FLYNN;FLYNN;FLYNN;FLYNN;FLYNN;FOX;FRANK;FRY;GIGNAC;GIGNAC;GLADWELL;GOBET;GOLDSTEIN;HALFORD;HEDDEN;HOLLOWAY;HURLSTONE;JENSEN;JEUNE;KANE;KAPLAN;KAUFMAN;LYNN;LYNN;LYNN;MATARAZZO;MICCERI;MILLER;…	INTELLIGENCE;EUROPEAN PSYCHOLOGIST;PSYCHOLOGY OF LEARNING AND MOTIVATION;JOURNAL OF CLINICAL AND EXPERIMENTAL NEUROPSYCHOLOGY;JOURNAL OF INDIVIDUAL DIFFERENCES;JOURNAL OF GERONTOLOGY;PSYCHOLOGICAL BULLETIN;AMERICAN JOURNAL OF PSYCHOLOGY;JOURNAL OF EXPERIMENTAL PSYCHOLOGY;A MANUAL OF INDIVIDUAL MENTAL TESTS AND TESTING;PSYCHOLOGICAL REVIEW;RETRIEVED SEPTEMBER 23;INTELLIGENCE;INTELLIGENCE;INTELLIGE…	AUSTRALIA	AUSTRALIA
102	WILLIAMS RL	FLYNN EFFECT; JENSEN EFFECT; SECULAR RISE IN IQ SCORES	FLYNN EFFECT; JENSEN EFFECT; SECULAR RISE IN IQ SCORES		ADEY, P., SHAYER, M., CITED BY GUARDIAN CO UK (2006), HTTP://EDUCATION.GUARDIAN.CO.UK/SCHOOLS/STORY/0,1693061,00.HTML); ANG, S., RODGERS, J., WÄNSTRÖM, L., THE FLYNN EFFECT WITHIN SUBGROUPS IN THE U.S.: GENDER, RACE, INCOME, EDUCATION, AND URBANIZATION DIFFERENCES IN THE NLSY-CHILDREN DATA. (2010) INTELLIGENCE, 38 (4), PP. 367-384; BAYLEY, N., (1993) BAYLEY SCALES OF INFANT DEVELOPMENT, , SAN ANT…	INTELLIGENCE	FOLLOWING WW2, VARIOUS RESEARCHERS FOUND AND REPORTED SECULAR GAINS IN IQ, BUT IT WAS NOT UNTIL ADDITIONAL REPORTS APPEARED IN THE 1980S THAT RESEARCHERS BEGAN TO LOOK FOR THE CAUSE OR CAUSES. IT WAS QUICKLY APPARENT THAT THE GAINS WERE NOT LIMITED TO ANY GROUP OR NATION, BUT THE MANIFESTATION OF THE GAINS WAS DIFFERENT DEPENDING ON TIME AND PLACE. FOR EVERY DISCOVERY, THERE WAS A DIFFERENT OR OP…		NTLLD	WILLIAMS, R.L., CLIFTON, VA 20124, UNITED STATES; EMAIL: BVV@COX.NET	ARTICLE	10.1016/j.intell.2013.04.010		01602896	INTELLIGENCE	ENGLISH	51	6	753-764	ELSEVIER LTD	SCOPUS	OVERVIEW OF THE FLYNN EFFECT	https://www.scopus.com/inward/record.uri?eid=2-s2.0-84903750560&doi=10.1016%2fj.intell.2013.04.010&partnerID=40&md5=e684ebfd0bf80e1c901d05914b4326f2	41	2013	NA NA NA	INTELLIGENCE	NOTREPORTED	NOTREPORTED;NOTREPORTED		WILLIAMS RL, 2013, INTELLIGENCE	WILLIAMS RL, 2013, INTELLIGENCE	ADEY;ANG;BAYLEY;BEAUJEAN;BJERKEDAL;BLACK;BOCEREAN;BRAND;BRANDT;BRAZELTON;BROMAN;BURNS;BURNS;CAMPBELL;CARLSON;COLE;COLOM;COLOM;COLOM;COLOM;COTTON;DEARY;DRILLIEN;FLYNN;FLYNN;FLYNN;FLYNN;FLYNN;FLYNN;FLYNN;GREENFIELD;HANSON;HERRNSTEIN;HISCOCK;JENSEN;KAGITCIBASI;KANAYA;LIU;LOEHLIN;LYNN;LYNN;LYNN;LYNN;LYNN;LYNN;LYNN;MILLER;MILLER;MINGRONI;MINGRONI;MUST;MUST;MUST;MUST;NEISSER;NEISSER;NETTELBECK;RODGERS;…	ADEY;INTELLIGENCE;BAYLEY SCALES OF INFANT DEVELOPMENT;INTELLIGENCE;INTELLIGENCE;JOURNAL OF APPLIED DEVELOPMENTAL PSYCHOLOGY;EUROPEAN JOURNAL OF PSYCHOLOGY OF EDUCATION;THE G FACTOR: GENERAL INTELLIGENCE AND ITS IMPLICATIONS.;HUMAN GROWTH;DEVELOPMENTAL MEDICINE AND CHILD NEUROLOGY;PRESCHOOL IQ: PRENATAL AND DEVELOPMENTAL CORRELATES.;INTELLIGENCE;INTELLIGENCE;TOPICS IN EARLY CHILDHOOD EDUCATION;EDU…	USA	USA
103	FLYNN JR;TE NIJENHUIS J;METZEN D	FLYNN EFFECT; JENSEN EFFECT; METHOD OF CORRELATED VECTORS; SIGNIFICANCE OF BLACK IQ GAINS ON WHITES; SIGNIFICANCE OF IQ GAINS OVER TIME	FLYNN EFFECT; JENSEN EFFECT; METHOD OF CORRELATED VECTORS; SIGNIFICANCE OF BLACK IQ GAINS ON WHITES; SIGNIFICANCE OF IQ GAINS OVER TIME	DEPARTMENTS OF POLITICAL STUDIES AND PSYCHOLOGY, UNIVERSITY OF OTAGO, DUNEDIN, NEW ZEALAND; WORK AND ORGANIZATIONAL PSYCHOLOGY, UNIVERSITY OF AMSTERDAM, AMSTERDAM, NETHERLANDS	ALLEN, D.N., THALER, N.S., DONOHUE, B., MAYFIELD, J., WISC-4 PROFILES IN CHILDREN WITH TRAUMATIC BRAIN INJURY: SIMILARITIES TO AND DIFFERENCES FROM THE WISC-3 (2010) PSYCHOLOGICAL ASSESSMENT, 22, PP. 57-64; ARENDT, R.E., SHORT, E.J., SINGER, L.T., MINNES, S., HEWITT, J., FLYNN, S., CHILDREN PRENATALLY EXPOSED TO COCAINE: DEVELOPMENTAL OUTCOMES AND ENVIRONMENTAL RISKS AT SEVEN YEARS OF AGE (2004) …	INTELLIGENCE	WHEN IQ TESTS ARE RANKED BY THE MAGNITUDE OF THEIR SCORE GAINS OVER TIME, THIS HIERARCHY LACKS A POSITIVE CORRELATION WITH THE SAME TESTS RANKED BY THEIR G LOADINGS. THEREFORE, JENSEN DECLARED IQ GAINS "HOLLOW" AND, BY IMPLICATION, EXTENDED THIS JUDGMENT TO SCORE GAINS THAT INDICATED THAT BLACKS HAD MADE IQ GAINS ON WHITES. WE OFFER FOUR EXPLORATORY META-ANALYSES THAT APPLY JENSEN'S METHOD TO THE…		NTLLD	FLYNN, J.R.; DEPARTMENT OF POLITICAL STUDIES, PO BOX 56, DUNEDIN, NEW ZEALAND	ARTICLE	10.1016/j.intell.2014.01.009		01602896	INTELLIGENCE	ENGLISH	22	1	1-10		SCOPUS	THE G BEYOND SPEARMAN'S G: FLYNN'S PARADOXES RESOLVED USING FOUR EXPLORATORY META-ANALYSES	https://www.scopus.com/inward/record.uri?eid=2-s2.0-84894464996&doi=10.1016%2fj.intell.2014.01.009&partnerID=40&md5=fb1eb723bc36e7bb396109d4ebc70f07	44	2014	NA NA NA	INTELLIGENCE	UNIVERSITY OF OTAGO;UNIVERSITY OF AMSTERDAM	NOTREPORTED;NOTREPORTED		FLYNN JR, 2014, INTELLIGENCE	FLYNN JR, 2014, INTELLIGENCE	ALLEN;ARENDT;ARMSTRONG;ASANBE;BANDSTRA;BATTY;BITTNER;BLAKE;BLEICHRODT;BLEICHRODT;BLEICHRODT;BORENSTEIN;CATTELANI;COYLE;DEHAENE;DEMAKIS;DIKMEN;FLYNN;FLYNN;FLYNN;FLYNN;FLYNN;GENOVESE;GOTTFREDSON;HUNTER;HUNTER;JENSEN;JURETKO;SCHWERPUNKT DIE INTELLIGENZ THE PATTERN OF PROBLEMS IN COGNITIVE FUNCTIONING IN PATIENTS WITH FETAL ALCOHOL SYNDROM AND FETAL ALCOHOL EFFECT WITH A FOCUS ON INTELLIGENCE;LANGELU…	PSYCHOLOGICAL ASSESSMENT;DEVELOPMENTAL AND BEHAVIORAL PEDIATRICS;LEARNING AND INDIVIDUAL DIFFERENCES;JOURNAL OF HEALTH CARE FOR THE POOR AND UNDERSERVED;NEUROTOXICOLOGY AND TERATOLOGY;ANNALS OF EPIDEMIOLOGY;BRAIN INJURY;THE CLINICAL NEUROPSYCHOLOGIST;THE DAMAGED BRAIN OF IODINE DEFICIENCY;AMERICAN JOURNAL OF PHYSICAL ANTHROPOLOGY;THE PREVENTION AND CONTROL OF IODINE DEFICIENCY DISORDERS;INTRODUCT…	NETHERLANDS;NEW ZEALAND	NEW ZEALAND
104	LYNN R	FLYNN EFFECT; INTELLIGENCE-COGNITIVE ABILITY; NUTRITION	FLYNN EFFECT; INTELLIGENCE; NUTRITION	UNIVERSITY OF ULSTER, COLERAINE, NORTHERN IRELAND BT52 1SA, UNITED KINGDOM	BAYLEY, N., COMPARISONS OF MENTAL AND MOTOR TEST SCORES FOR AGES 1-15 MONTHS BY SEX, BIRTH ORDER, RACE, GEOGRAPHICAL LOCATION, AND EDUCATION OF PARENTS (1965) CHILD DEVELOPMENT, 36, PP. 379-411; BINNING, G., EARLIER PHYSICAL AND MENTAL MATURITY AMONG SASKATOON PUBLIC SCHOOL CHILDREN (1958) CANADIAN JOURNAL OF PUBLIC HEALTH, 49, PP. 9-17; BOYNE, A.W., CLARK, J.R., SECULAR CHANGE IN THE INTELLIGENC…	INTELLIGENCE	FLYNN HAS BEEN CREDITED WITH HAVING DISCOVERED THE INCREASE IN IQS THAT HAS BEEN REPORTED IN A NUMBER OF COUNTRIES DURING MOST OF THE TWENTIETH CENTURY AND THAT HAS COME TO BE KNOWN AS "THE FLYNN EFFECT". THIS PAPER DOCUMENTS AND DISCUSSES A NUMBER OF REPORTS OF INCREASES IN IQS THAT WERE PUBLISHED FROM 1936 ONWARDS BEFORE THE PHENOMENON WAS REDISCOVERED BY FLYNN (1984, 1987). THESE EARLY REPORTS…		NTLLD	LYNN, R.; UNIVERSITY OF ULSTER, COLERAINE, NORTHERN IRELAND BT52 1SA, UNITED KINGDOM; EMAIL: LYNNR540@AOL.COM	ARTICLE	10.1016/j.intell.2013.03.008		01602896	INTELLIGENCE	ENGLISH	40	6	765-769	ELSEVIER LTD	SCOPUS	WHO DISCOVERED THE FLYNN EFFECT? A REVIEW OF EARLY STUDIES OF THE SECULAR INCREASE OF INTELLIGENCE	https://www.scopus.com/inward/record.uri?eid=2-s2.0-85027917626&doi=10.1016%2fj.intell.2013.03.008&partnerID=40&md5=ad4447ae670cb663ee743485eec9b35c	41	2013	NA NA NA	INTELLIGENCE	UNIVERSITY OF ULSTER	NOTREPORTED;UNIVERSITY OF ULSTER;NOTREPORTED		LYNN R, 2013, INTELLIGENCE	LYNN R, 2013, INTELLIGENCE	BAYLEY;BINNING;BOYNE;BRAND;BRODY;CATTELL;DICKENS;ELLEY;EMMETT;FINCH;FLYNN;FLYNN;FLYNN;FLYNN;GIROD;GREENFIELD;HERRNSTEIN;HOLLOWAY;HUNT;JENSEN;JOHNSON;LYNN;LYNN;LYNN;LYNN;MACKINTOSH;MACNAMARA;MEADOWS;GRADE INFLATION OR BETTER ACHIEVEMENT 2007 BRITISH EDUCATIONAL RESEARCH JOURNAL;MERRILL;NEISSER;NEWCOMBE;PILLINER;PIRYOV;ROESELL;RUNQUIST;SANO;SCOTTISH COUNCIL FOR RESEARCH IN EDUCATION 1968 RISING STA…	CHILD DEVELOPMENT;CANADIAN JOURNAL OF PUBLIC HEALTH;HUMAN BIOLOGY;IRISH JOURNAL OF PSYCHOLOGY;INTELLIGENCE;EUGENICS REVIEW;PSYCHOLOGICAL REVIEW;NEW ZEALAND JOURNAL OF EDUCATIONAL STUDIES;POPULATION STUDIES;APPLIED PSYCHOLOGY MONOGRAPH;PSYCHOLOGICAL BULLETIN;PSYCHOLOGICAL BULLETIN;WHAT IS INTELLIGENCE? BEYOND THE FLYNN EFFECT;ECONOMICS AND HUMAN BIOLOGY;INTERNATIONAL REVIEW OF APPLIED PSYCHOLOGY;T…	UNITED KINGDOM	IRELAND
105	RINDERMANN H;THOMPSON J	FLYNN EFFECT; HUMAN CAPITAL; INTELLIGENCE-COGNITIVE ABILITY; WHITE-BLACK-DIFFERENCES	FLYNN EFFECT; HUMAN CAPITAL; INTELLIGENCE; WHITE-BLACK-DIFFERENCES	DEPARTMENT OF PSYCHOLOGY, CHEMNITZ UNIVERSITY OF TECHNOLOGY, WILHELM-RAABE-STR. 43, D-09107 CHEMNITZ, GERMANY; DEPARTMENT OF PSYCHOLOGY, UNIVERSITY COLLEGE LONDON, CHARLES BELL HOUSE, 67-73 RIDING HOUSE STREET, LONDON W1W 7EJ, UNITED KINGDOM	BARTON, P.E., COLEY, R.J., THE BLACK-WHITE ACHIEVEMENT GAP: WHEN PROGRESS STOPPED (2010), WW.ETS.ORG/MEDIA/RESEARCH/PDF/PICBWGAP.PDF, PRINCETON: EDUCATION TESTING SERVICE (RETRIEVED OCTOBER 14, 2011 FROM; BISHOP, J.H., IS THE TEST SCORE DECLINE RESPONSIBLE FOR THE PRODUCTIVITY GROWTH DECLINE? (1989) AMERICAN ECONOMIC REVIEW, 79, PP. 178-197; BISHOP, J.H., MORIARTY, J.Y., MANE, F., DIPLOMAS FOR LE…	INTELLIGENCE	US NATIONAL ASSESSMENT OF EDUCATIONAL PROGRESS (NAEP) RESULTS FROM 1971 TO 2008 ENABLE FOUR DIFFERENT EFFECTS TO BE DISTINGUISHED: COHORT RISE EFFECTS, GAP-NARROWING BETWEEN ETHNIC GROUPS, TRENDS DUE TO DEMOGRAPHIC CHANGES IN BY NAEP LISTED OR NOT LISTED ETHNIC GROUPS. NAEP MEANS AND PERCENTILES IN READING AND MATHEMATICS WERE TRANSFORMED TO CONVENTIONAL IQS AND SDS. THE TOTAL INCREASE FROM 1971 …		NTLLD	RINDERMANN, H.; DEPARTMENT OF PSYCHOLOGY, WILHELM-RAABE-STR. 43, D-09107 CHEMNITZ, GERMANY; EMAIL: HEINER.RINDERMANN@PSYCHOLOGIE.TU-CHEMNITZ.DE	ARTICLE	10.1016/j.intell.2013.06.016		01602896	INTELLIGENCE	ENGLISH	38	6	821-831	ELSEVIER LTD	SCOPUS	ABILITY RISE IN NAEP AND NARROWING ETHNIC GAPS?	https://www.scopus.com/inward/record.uri?eid=2-s2.0-84903740544&doi=10.1016%2fj.intell.2013.06.016&partnerID=40&md5=cef0ce210eb6abbaa218ed5fa40ded7c	41	2013	NA NA NA	INTELLIGENCE	CHEMNITZ UNIVERSITY OF TECHNOLOGY;UNIVERSITY COLLEGE LONDON	NOTREPORTED;NOTREPORTED;NOTREPORTED		RINDERMANN H, 2013, INTELLIGENCE	RINDERMANN H, 2013, INTELLIGENCE	BARTON;BISHOP;BISHOP;BORLAND;CAVALLISFORZA;CECI;COLOM;COLOM;DAWKINS;DEARY;DOLTON;EIDE;EYSENCK;FARRON;FLYNN;FLYNN;FREY;FRY;FRYER;FULLER;HANUSHEK;HANUSHEK;HARBER;HARBER;HESTON;HOMERDIXON;HUNT;HUNT;HUNT;2011;JOHNSON;KAUFMAN;LOTT;LYNN;LYNN;LYNN;MCWHORTER;MEISENBERG;MEISENBERG;MOYNIHAN;MURRAY;NAEPTIMSS LINKING STUDY COMPARING STATE ACADEMIC PERFORMANCE AGAINST INTERNATIONAL BENCHMARKS 2011;NEAL;NEIDOR…	BARTON;AMERICAN ECONOMIC REVIEW;ECONOMICS OF EDUCATION REVIEW;BORLAND;PNAS;DEVELOPMENTAL PSYCHOLOGY;JOURNAL OF BIOSOCIAL SCIENCE;INTELLIGENCE;DAWKINS;INTELLIGENCE;ECONOMIC POLICY;OXFORD REVIEW OF ECONOMIC POLICY;EYSENCK;FARRON;PSYCHOLOGICAL BULLETIN;FLYNN;PSYCHOLOGICAL SCIENCE;FRY;REVIEW OF ECONOMICS AND STATISTICS;MATERNAL AND CHILD HEALTH JOURNAL;JOURNAL OF POLICY ANALYSIS AND MANAGEMENT;HANUSH…	GERMANY;UNITED KINGDOM	GERMANY
106	GUNNESCH-LUCA G;ILIESCU D	FLYNN EFFECT; HIERARCHICAL AGE-PERIOD-COHORT; INTELLIGENCE-COGNITIVE ABILITY; ROMANIA	FLYNN EFFECT; HIERARCHICAL AGE-PERIOD-COHORT; INTELLIGENCE; ROMANIA	SCHOOL OF BUSINESS, ECONOMICS AND SOCIETY, ALEXANDER UNIVERSITY ERLANGEN-NÜRNBERG, GERMANY; DEPARTMENT OF PSYCHOLOGY, UNIVERSITY OF BUCHAREST, ROMANIA	ANDERSON, A.L., LYTLE, R., SCHWADEL, P., AGE, PERIOD, AND COHORT EFFECTS ON DEATH PENALTY ATTITUDES IN THE UNITED STATES, 1974-2014: HAPC EFFECTS ON DEATH PENALTY ATTITUDES (2017) CRIMINOLOGY, 55 (4), PP. 833-868; BAKHIET, S.A., BARAKAT, S.M.R., LYNN, R., A FLYNN EFFECT AMONG DEAF BOYS IN SAUDI ARABIA (2014) INTELLIGENCE, 44, PP. 75-77; BATES, D., MÄCHLER, M., BOLKER, B., WALKER, S., FITTING LINE…	INTELLIGENCE	THE FLYNN EFFECT DESCRIBES SUSTAINED GAINS IN COGNITIVE PERFORMANCE THAT HAVE BEEN OBSERVED IN THE PAST CENTURY. THESE IMPROVEMENTS ARE NOT EVENLY DISTRIBUTED, WITH STRONG VARIATIONS ACROSS REGIONS OR GROUPS. TO THIS EFFECT, WE REPORT TIME AND GENERATIONAL TRENDS IN IQ DEVELOPMENT IN ROMANIA. USING POOLED REPEATED CROSS-SECTIONAL DATA RANGING FROM 2003 TO 2018 (N = 12,034), WE USED HIERARCHICAL A…	101430	NTLLD	GUNNESCH-LUCA, G.LANGE GASSE 20, GERMANY; EMAIL: GEORGE.GUNNESCH-LUCA@FAU.DE	ARTICLE	10.1016/j.intell.2020.101430		01602896	INTELLIGENCE	ENGLISH	4			ELSEVIER LTD	SCOPUS	TIME AND GENERATIONAL CHANGES IN COGNITIVE PERFORMANCE IN ROMANIA	https://www.scopus.com/inward/record.uri?eid=2-s2.0-85078062545&doi=10.1016%2fj.intell.2020.101430&partnerID=40&md5=878f1e842ddbc3ad6c00c53a6c1fc85d	79	2020	NA NA NA	INTELLIGENCE	ALEXANDER UNIVERSITY ERLANGEN-NÜRNBERG;UNIVERSITY OF BUCHAREST	GUNNESCH-LUCA;EMAIL: GEORGE.GUNNESCH-LUCA@FAU.DE		GUNNESCH-LUCA G, 2020, INTELLIGENCE	GUNNESCH-LUCA G, 2020, INTELLIGENCE	ANDERSON;BAKHIET;BATES;BJERKEDAL;COHEN;COTTON;DEATON;DRAGOLEA;DUTTON;DUTTON;DUTTON;FLYNN;FRENK;GRIGORIEV;GUILLERM;HARTSHORNE;HOWE;IACOB;ILIESCU;JACKSON;KOWSKE;LACIGA;MUST;OBRIEN;OECD;OKEEFE;PARK;PIETSCHNIG;R CORE TEAM;REITHER;RODGERS;RODGERS;RÖNNLUND;SHIU;SMOLA;STATISTICAL OFFICE OF THE EUROPEAN COMMUNITIES;SUNDET;THE WORLD BANK;TUDOSOIU;TWENGE;WEBER;WEISS;WILLIAMS;WILSON;YANG	CRIMINOLOGY;INTELLIGENCE;INTELLIGENCE;COHEN;PERSONALITY AND INDIVIDUAL DIFFERENCES;JOURNAL OF ECONOMETRICS;COMPETITORI EGALI EQUAL PARTNERS. EQUAL COMPETITORS;PERSONALITY AND INDIVIDUAL DIFFERENCES;INTELLIGENCE;INTELLIGENCE;INTELLIGENCE;SOCIAL FORCES;INTELLIGENCE;ECONOMIE ET STATISTIQUE / ECONOMICS AND STATISTICS;PSYCHOLOGICAL SCIENCE;HOWE;ROMANIAN JOURNAL OF COMMUNICATION AND PUBLIC RELATIONS;PS…	GERMANY;ROMANIA	GERMANY
107	TE NIJENHUIS J;VAN DER FLIER H	FLYNN EFFECT; GROUP DIFFERENCES IN INTELLIGENCE; METHOD OF CORRELATED VECTORS; SECULAR SCORE GAINS	FLYNN EFFECT; GROUP DIFFERENCES IN INTELLIGENCE; METHOD OF CORRELATED VECTORS; SECULAR SCORE GAINS	WORK AND ORGANIZATIONAL PSYCHOLOGY, UNIVERSITY OF AMSTERDAM, AMSTERDAM, NETHERLANDS; SOCIAL AND ORGANIZATIONAL PSYCHOLOGY, FREE UNIVERSITY, AMSTERDAM, NETHERLANDS	ASHTON, M., LEE, K., PROBLEMS WITH THE METHOD OF CORRELATED VECTORS (2005) INTELLIGENCE,, 33, PP. 431-444; COLOM, R., ANDRÉS-PUEYO, A., JUAN-ESPINOSA, M., GENERATIONAL IQ GAINS: SPANISH DATA (1998) PERSONALITY AND INDIVIDUAL DIFFERENCES, 25, PP. 927-935; COLOM, R., JUAN-ESPINOSA, M., GARCÍA, L.F., THE SECULAR INCREASE IN TEST SCORES IS A "JENSEN EFFECT" (2001) PERSONALITY AND INDIVIDUAL DIFFERENC…	INTELLIGENCE	BLACK/WHITE DIFFERENCES IN MEAN IQ HAVE BEEN CLEARLY SHOWN TO STRONGLY CORRELATE WITH G LOADINGS, SO LARGE GROUP DIFFERENCES ON SUBTESTS OF HIGH COGNITIVE COMPLEXITY AND SMALL GROUP DIFFERENCES ON SUBTESTS OF LOW COGNITIVE COMPLEXITY. IQ SCORES HAVE BEEN INCREASING OVER THE LAST HALF CENTURY, A PHENOMENON KNOWN AS THE FLYNN EFFECT. FLYNN EFFECT GAINS ARE PREDOMINANTLY DRIVEN BY ENVIRONMENTAL FACT…		NTLLD	TE NIJENHUIS, J.GOUDEN LEEUW 746, 1103 KR AMSTERDAM, NETHERLANDS; EMAIL: JANTENIJENHUIS@PLANET.NL	ARTICLE	10.1016/j.intell.2013.03.001		01602896	INTELLIGENCE	ENGLISH	87	6	802-807	ELSEVIER LTD	SCOPUS	IS THE FLYNN EFFECT ON G?: A META-ANALYSIS	https://www.scopus.com/inward/record.uri?eid=2-s2.0-84903758373&doi=10.1016%2fj.intell.2013.03.001&partnerID=40&md5=8aae599fe019737009f4bf7271b77565	41	2013	NA NA NA	INTELLIGENCE	UNIVERSITY OF AMSTERDAM;FREE UNIVERSITY	NOTREPORTED;NOTREPORTED		TE NIJENHUIS J, 2013, INTELLIGENCE	TE NIJENHUIS J, 2013, INTELLIGENCE	ASHTON;COLOM;COLOM;DAWKINS;FLYNN;FLYNN;FLYNN;FLYNN;FLYNN;HARDESTY;HUNT;HUNTER;JENSEN;JENSEN;JENSEN;LYNN;LYNN;LYNN;MEISENBERG;MINGRONI;MUST;MUST;NISBETT;NYBORG;PEDERSEN;RIJSDIJK;RINDERMANN;RUSHTON;RUSHTON;RUSHTON;RUSHTON;RUSHTON;SCHMIDT;SCHMIDT;SCHMIDT;SPITZ;TE NIJENHUIS;TE NIJENHUIS;TE NIJENHUIS;TE NIJENHUIS;TE NIJENHUIS;WECHSLER;WICHERTS;WICHERTS;WOODLEY	INTELLIGENCE;PERSONALITY AND INDIVIDUAL DIFFERENCES;PERSONALITY AND INDIVIDUAL DIFFERENCES;THE EXTENDED PHENOTYPE. THE LONG REACH OF THE GENE.;PERSONALITY AND INDIVIDUAL DIFFERENCES;PERSONALITY INDIVIDUAL DIFFERENCES;THE NATURE OF INTELLIGENCE;WHAT IS INTELLIGENCE?;ARE WE GETTING SMARTER? RISING IQ IN THE TWENTY-FIRST CENTURY;HANDBUCH FÜR DEN HAMBURG-WECHSLER INTELLIGENZTEST FÜR KINDER MANUAL OF …	NETHERLANDS;NETHERLANDS	NETHERLANDS
108	FLYNN JR	FLYNN EFFECT; GENES AND HUMAN AUTONOMY; POTENCY OF ENVIRONMENT; THE NATURE OF G	FLYNN EFFECT; GENES AND HUMAN AUTONOMY; POTENCY OF ENVIRONMENT; THE NATURE OF G	UNIVERSITY OF OTAGO, NEW ZEALAND	ADAM, S., BONSANG, E., GERMAIN, S., PERELMAN, S., RETIREMENT AND COGNITIVE RESERVE: A STOCHASTIC FRONTIER APPROACH APPLIED TO SURVEY DATA (CREPP WORKING PAPER 2007/04) (2007), HTTP://WWW.CREPP.ULG.AC.BE/PAPERS/CREPP-WP200704.PDF, (RETRIEVED FROM); ALTENBURG, T.M., CHINAPAW, M.P., SINGH, A.S., EFFECTS OF ONE VERSUS TWO BOUTS OF MODERATE INTENSITY PHYSICAL ACTIVITY ON SELECTIVE ATTENTION DURING A S…	INTELLIGENCE	IN 1977, I READ ARTHUR JENSEN ABOUT HOW THE WEAKNESS OF ENVIRONMENT WITHIN GROUPS SUGGESTED THE SAME WEAKNESS BETWEEN GROUPS. THIS MEANT, IN HIS MIND, THAT NO ENVIRONMENTAL EXPLANATION OF THE IQ GAP BETWEEN BLACK AND WHITE WAS POSSIBLE. IT RAISED PROBLEMS, IN MY MIND, ABOUT WHETHER WE COULD IGNORE THE ROLE OF ENVIRONMENT BETWEEN GENERATIONS. IN 1987, I SHOWED THAT THERE HAD BEEN MASSIVE IQ GAINS …		NTLLD		ARTICLE	10.1016/j.intell.2018.06.007		01602896	INTELLIGENCE	ENGLISH	9		73-83	ELSEVIER LTD	SCOPUS	REFLECTIONS ABOUT INTELLIGENCE OVER 40 YEARS	https://www.scopus.com/inward/record.uri?eid=2-s2.0-85050979883&doi=10.1016%2fj.intell.2018.06.007&partnerID=40&md5=8cd6ab4e0f83d668206864c704009995	70	2018	NA NA NA	INTELLIGENCE	UNIVERSITY OF OTAGO	UNIVERSITY OF OTAGO		FLYNN JR, 2018, INTELLIGENCE	FLYNN JR, 2018, INTELLIGENCE	ADAM;ALTENBURG;BOUCHARD;BRILEY;COYLE;DICKENS;DICKENS;DUTTON;DUTTON;EYSENCK;FERNANDES;FLYNN;FLYNN;FLYNN;FLYNN;FLYNN;FLYNN;FLYNN;FLYNN;FLYNN;GENOVESE;HAWORTH;HERRNSTEIN;JENSEN;JENSEN;JENSEN;JENSEN;JENSEN;KRAUS;LEWONTIN;LEWONTIN;LYNN;LYNN;MAGUIRE;MATTHEWS;MEISENBERG;TE NIJENHUIS;NISBETT;PIETSCHNIG;RITCHIE;RUSHTON;SAGER;SCARR;SOUSA;STAFF;TIZARD;WOODLEY;WOODLEY;WOODLEY;WOODLEY;WOODLEY	(2007);JOURNAL OF SCIENCE MEDICINE SPORT;TWIN RESEARCH AND HUMAN GENETICS;PSYCHOLOGICAL SCIENCE;INTELLIGENCE;PSYCHOLOGICAL REVIEW;DUTTON;INTELLIGENCE;EYSENCK;INTELLIGENCE;PSYCHOLOGICAL BULLETIN;PSYCHOLOGICAL BULLETIN;FLYNN;FLYNN;FLYNN;FLYNN;FLYNN;INTELLIGENCE;INTELLIGENCE;JOURNAL OF EDUCATIONAL MEASUREMENT;MOLECULAR PSYCHIATRY;HERRNSTEIN;HARVARD EDUCATIONAL REVIEW;JENSEN;JENSEN;JENSEN;JENSEN;PROC…	NEW ZEALAND
109	DUTTON E;LYNN R	FLYNN EFFECT; FRANCE; INTELLIGENCE-COGNITIVE ABILITY; WAIS III; WAIS IV	FLYNN EFFECT; FRANCE; INTELLIGENCE; WAIS III; WAIS IV	UNIVERSITY OF OULU, FINLAND; UNIVERSITY OF ULSTER, UNITED KINGDOM	CATTELL, R.B., THE FATE OF NATIONAL INTELLIGENCE: TEST OF A THIRTEEN YEAR PREDICTION (1951) EUGENICS REVIEW, 17, PP. 136-148; MEDIAN AGE, , HTTPS://WWW.CIA.GOV/LIBRARY/PUBLICATIONS/THE-WORLD-FACTBOOK/FIELDS/2177.HTML, (ACCESSED 10 MARCH 2015); CHUDERSKI, A., WHEN ARE FLUID INTELLIGENCE AND WORKING MEMORY ISOMORPHIC AND WHEN ARE THEY NOT? (2013) INTELLIGENCE, 41, PP. 244-262; COLOM, R., ABAD, F., …	INTELLIGENCE	THE RESULTS OF THE FRENCH WAIS III (1999) AND THE FRENCH WAIS IV (2008-9) ARE COMPARED BASED ON A SAMPLE OF 79 SUBJECTS AGED BETWEEN 30. YEARS AND 63. YEARS WHO TOOK BOTH TESTS IN 2008-2009. IT IS SHOWN THAT BETWEEN 1999 AND 2008-9 THE FRENCH FULL SCALE IQ DECLINED BY 3.8 POINTS. © 2015.		NTLLD	DUTTON, E.; UNIVERSITY OF OULUFINLAND	ARTICLE	10.1016/j.intell.2015.05.005		01602896	INTELLIGENCE	ENGLISH	40		67-70	ELSEVIER LTD	SCOPUS	A NEGATIVE FLYNN EFFECT IN FRANCE, 1999 TO 2008-9	https://www.scopus.com/inward/record.uri?eid=2-s2.0-84930674645&doi=10.1016%2fj.intell.2015.05.005&partnerID=40&md5=b6f4db142528ad4a6e41eced9506870f	51	2015	NA NA NA	INTELLIGENCE	UNIVERSITY OF OULU;UNIVERSITY OF ULSTER	NOTREPORTED;UNIVERSITY OF OULUFINLAND		DUTTON E, 2015, INTELLIGENCE	DUTTON E, 2015, INTELLIGENCE	CATTELL;MEDIAN AGE;CHUDERSKI;COLOM;COLOM;COTTON;DUTTON;DUTTON;DUTTON;FLYNN;FLYNN;FLYNN;GIGNAC;GREENFIELD;KANE;KIRKEGAARD;LYNN;LYNN;LYNN;LYNN;LYNN;LYNN;LYNN;MEISENBERG;NYBORG;RINDERMANN;RONNLUND;RUNQUIST;SHAYER;SHAYER;SIGMAN;SMITH;SUNDET;TE NIJENHUIS;TEASDALE;TRAHAN;TUDDENHAM;WECHSLER;WECHSLER;WOODLEY	EUGENICS REVIEW;MEDIAN AGE;INTELLIGENCE;INTELLIGENCE;INTELLIGENCE;PERSONALITY AND INDIVIDUAL DIFFERENCES;ACTA ETHNOGRAPHICA HUNGARICA;RELIGION AND INTELLIGENCE: AN EVOLUTIONARY ANALYSIS;INTELLIGENCE;PSYCHOLOGICAL BULLETIN;PSYCHOLOGICAL BULLETIN;ARE WE GETTING SMARTER? RISING IQ IN THE TWENTY FIRST CENTURY;INTELLIGENCE;THE RISING CURVE: LONG-TERM GAINS IN IQ AND RELATED MEASURES;PSYCHOLOGICAL BULL…	FINLAND;UNITED KINGDOM
110	RADEN MJ;JAROSZ AF	FLUID REASONING; STRATEGY; TRANSFER; WORKING MEMORY	FLUID REASONING; STRATEGY; TRANSFER; WORKING MEMORY CAPACITY	DEPARTMENT OF PSYCHOLOGY, MISSISSIPPI STATE UNIVERSITY, STARKVILLE, UNITED STATES	ACKERMAN, P.L., BEIER, M.E., BOYLE, M.O., WORKING MEMORY AND INTELLIGENCE: THE SAME OR DIFFERENT CONSTRUCTS? (2005) PSYCHOLOGICAL BULLETIN, 131 (1), PP. 30-60; BATES, D., KLIEGL, R., VASISHTH, S., BAAYEN, H., PARSIMONIOUS MIXED MODELS (2015) ARXIV PREPRINT, , (ARXIV:1506.04967); RETRIEVED FROM; BETHELL-FOX, C.E., LOHMAN, D.F., SNOW, R.E., ADAPTIVE REASONING: COMPONENTIAL AND EYE MOVEMENT ANALYSIS…	INTELLIGENCE	STRATEGY USE ON REASONING TASKS HAS CONSISTENTLY BEEN SHOWN TO CORRELATE WITH WORKING MEMORY CAPACITY AND ACCURACY, BUT IT IS STILL UNCLEAR TO WHAT DEGREE INDIVIDUAL PREFERENCES, WORKING MEMORY CAPACITY, AND FEATURES OF THE TASK ITSELF CONTRIBUTE TO STRATEGY USE. THE PRESENT STUDIES USED EYE TRACKING TO EXPLORE THE POTENTIAL FOR STRATEGY TRANSFER BETWEEN REASONING TASKS. STUDY 1 DEMONSTRATED THAT…	101618	NTLLD	JAROSZ, A.F.; DEPARTMENT OF PSYCHOLOGY, P.O. BOX 6161, UNITED STATES; EMAIL: AFJ62@MSSTATE.EDU	ARTICLE	10.1016/j.intell.2021.101618		01602896	INTELLIGENCE	ENGLISH	0			ELSEVIER LTD	SCOPUS	STRATEGY TRANSFER ON FLUID REASONING TASKS	https://www.scopus.com/inward/record.uri?eid=2-s2.0-85122077803&doi=10.1016%2fj.intell.2021.101618&partnerID=40&md5=e3bf0dbf3b42be10b32537cee94b7fe5	91	2022	NA NA NA	INTELLIGENCE	MISSISSIPPI STATE UNIVERSITY	NOTREPORTED;NOTREPORTED;NOTREPORTED		RADEN MJ, 2022, INTELLIGENCE	RADEN MJ, 2022, INTELLIGENCE	ACKERMAN;BATES;RETRIEVED FROM;BETHELLFOX;DEARY;FOSTER;GICK;GONTHIER;GONTHIER;HARRISON;HAYES;JAROSZ;JAROSZ;JASTRZĘBSKI;KANE;LOHMAN;LUCHINS;MATUSCHEK;MELBYLERVÅG;NEISSER;OBERAUER;PRIMI;RAVEN;SCHÖNBRODT;SHIPSTEAD;SNOW;STERNBERG;UNSWORTH;UNSWORTH;VIGNEAU	PSYCHOLOGICAL BULLETIN;ARXIV PREPRINT;INTELLIGENCE;INTELLIGENCE;MEMORY & COGNITION;COGNITIVE PSYCHOLOGY;JOURNAL OF EXPERIMENTAL PSYCHOLOGY: GENERAL;JOURNAL OF EXPERIMENTAL PSYCHOLOGY: GENERAL;PSYCHOLOGICAL SCIENCE;JOURNAL OF VISION;INTELLIGENCE;INTELLIGENCE;PSYCHOLOGICAL BULLETIN;LOHMAN;LUCHINS;JOURNAL OF MEMORY AND LANGUAGE;DEVELOPMENTAL PSYCHOLOGY;AMERICAN PSYCHOLOGIST;PSYCHOLOGICAL BULLETIN;LE…	USA	USA
111	JASTRZĘBSKI J;OCIEPKA M;CHUDERSKI A	FLUID REASONING; RELATION PROCESSING; WORKING MEMORY	FLUID REASONING; RELATION PROCESSING; WORKING MEMORY	INSTITUTE OF PHILOSOPHY, JAGIELLONIAN UNIVERSITY, GRODZKA 52, KRAKOW, 31-044, POLAND; INSTITUTE OF PSYCHOLOGY, JAGIELLONIAN UNIVERSITY, INGARDENA 6, KRAKOW, 30-060, POLAND	BATEMAN, J.E., THOMPSON, K.A., BIRNEY, D.P., VALIDATING THE RELATION-MONITORING TASK AS A MEASURE OF RELATIONAL INTEGRATION AND PREDICTOR OF FLUID INTELLIGENCE (2019) MEMORY AND COGNITION; BIRNEY, D., BOWMAN, D.B., AN EXPERIMENTAL-DIFFERENTIAL INVESTIGATION OF COGNITIVE COMPLEXITY (2009) PSYCHOLOGY SCIENCE QUARTERLY, 51 (4), PP. 449-469. , HTTP://P16277.TYPO3SERVER.INFO/FILEADMIN/DOWNLOAD/PSCHOLO…	INTELLIGENCE	FLUID REASONING (GF)—THE ABILITY TO REASON ABSTRACTLY—IS TYPICALLY MEASURED USING NONVERBAL INDUCTIVE REASONING TESTS INVOLVING THE DISCOVERY AND APPLICATION OF COMPLEX RULES. WE TESTED WHETHER GF, AS MEASURED BY SUCH TRADITIONAL ASSESSMENTS, CAN BE EQUIVALENT TO RELATION PROCESSING (A MUCH SIMPLER PROCESS OF VALIDATING WHETHER PERCEPTUALLY AVAILABLE STIMULI SATISFY THE ARGUMENTS OF A SINGLE PRED…	101489	NTLLD	JASTRZĘBSKI, J.; INSTITUTE OF PHILOSOPHY, GRODZKA 52, POLAND; EMAIL: JAN.JASTRZEBSKI@UJ.EDU.PL	ARTICLE	10.1016/j.intell.2020.101489	NARODOWE CENTRUM NAUKINARODOWE CENTRUM NAUKI, NCN, 2019/33/B/HS6/00321	01602896	INTELLIGENCE	ENGLISH	8			ELSEVIER LTD	SCOPUS	FLUID REASONING IS EQUIVALENT TO RELATION PROCESSING	https://www.scopus.com/inward/record.uri?eid=2-s2.0-85090575838&doi=10.1016%2fj.intell.2020.101489&partnerID=40&md5=6b7dfad335be43e9ebebd51f5aacd9a0	82	2020	DATA AND MATERIALS CAN BE DOWNLOADED FROM HTTPS://OSF.IO/V2YDZ/ OR RECEIVED UPON REQUEST. THE STUDY WAS SUPPORTED BY NATIONAL SCIENCE CENTRE OF POLAND (GRANT #2019/33/B/HS6/00321). DATA AND MATERIALS CAN BE DOWNLOADED FROM HTTPS://OSF.IO/V2YDZ/ OR RECEIVED UPON REQUEST. THE STUDY WAS SUPPORTED BY NATIONAL SCIENCE CENTRE OF POLAND (GRANT #2019/33/B/HS6/00321 ). NA	INTELLIGENCE	JAGIELLONIAN UNIVERSITY;JAGIELLONIAN UNIVERSITY	NOTREPORTED;INSTITUTE OF PHILOSOPHY;NOTREPORTED		JASTRZĘBSKI J, 2020, INTELLIGENCE	JASTRZĘBSKI J, 2020, INTELLIGENCE	BATEMAN;BIRNEY;BUEHNER;BUI;CARPENTER;CARROLL;CATTELL;CATTELL;CHUDERSKI;CHUDERSKI;CHUDERSKI;CHUDERSKI;CHUDERSKI;CHUDERSKI;COLOM;CONWAY;CONWAY;COWAN;DEARY;DOUMAS;DOUMAS;ESTRADA;FRIEDMAN;GENTNER;GIGNAC;GOODWIN;GOLDSTONE;GUSTAFSSON;HALFORD;HALFORD;HALFORD;HAYES;HOLYOAK;HU;HUMMEL;IBM CORP;JAROSZ;JAROSZ;JOHNSONLAIRD;KANE;KANE;KANE;KAUFMAN;KEANE;KOVACS;KRUMM;KUBOSE;KYLLONEN;LARSON;LEE;MCGREW;OBERAUER;OB…	PSYCHOLOGY SCIENCE QUARTERLY;LEARNING AND INDIVIDUAL DIFFERENCES;PSYCHOLOGICAL REVIEW;CARROLL;CATTELL;MEMORY & COGNITION;INTELLIGENCE;COGNITIVE PSYCHOLOGY;COGNITIVE SYSTEMS RESEARCH;JOURNAL OF EXPERIMENTAL PSYCHOLOGY;INTELLIGENCE;INTELLIGENCE;COGNITIVE PSYCHOLOGY OF MEMORY;ANNUAL REVIEW OF PSYCHOLOGY;PSYCHOLOGICAL REVIEW;THE OXFORD HANDBOOK OF THINKING AND REASONING;INTELLIGENCE;PSYCHOLOGICAL SCI…	POLAND;POLAND	POLAND
112	CARVALHO IP;COSTA A;SILVA S;MOREIRA B;ALMEIDA A;MOREIRA-ROSÁRIO A;GUERRA A;PEIXOTO B;DELERUE-MATOS C;SINTRA D;PESTANA D;PINTO E;MENDES FDC;MARTINS I;LEITE JC;CALDAS JC;FONTOURA M;MAIA ML;QUEIRÓS P;MOREIRA R;LEAL S;NORBERTO S;COSTA VD;FERNANDES VC;KEATING E;AZEVEDO LF;CALHAU C	FLUID REASONING; FLYNN EFFECT; INTELLIGENCE-COGNITIVE ABILITY; SCHOOL-AGED CHILDREN; TIME TRENDS	FLUID REASONING; FLYNN EFFECT; INTELLIGENCE; SCHOOL-AGED CHILDREN; TIME TRENDS	CINTESIS - CENTER FOR HEALTH TECHNOLOGY AND SERVICES RESEARCH, PORTO, PORTUGAL; SCHOOL OF MEDICINE, UNIVERSITY OF PORTO, DEPARTMENT OF BIOMEDICINE – BIOCHEMISTRY UNIT, PORTO, PORTUGAL; REQUIMTE/LAQV- SCHOOL OF PHARMACY, UNIVERSITY OF PORTO, DEPARTMENT OF CHEMICAL SCIENCES, PORTO, PORTUGAL; UNIVERSIDADE NOVA DE LISBOA, NOVA MEDICAL SCHOOL - NUTRIÇÃO E METABOLISMO, LISBOA, PORTUGAL; REQUIMTE/LAQV –…	ALVES, N., CENTENO, M., NOVO, A., O INVESTIMENTO EM EDUCAÇÃO EM PORTUGAL: RETORNOS E HETEROGENEIDADE INVESTMENT IN EDUCATION IN PORTUGAL: PAYBACK AND HETEROGENEITY (2010), PP. 9-39. , HTTPS://WWW.BPORTUGAL.PT/SITES/DEFAULT/FILES/ANEXOS/PAPERS/AB201000_P.PDF, BOLETIM ECONÓMICO PRIMAVERA; BANDEIRA, D., COSTA, A., ARTECHE, A., THE FLYNN EFFECT IN BRAZIL: EXAMINING GENERATIONAL CHANGES IN THE DRAW-A-…	INTELLIGENCE	THE GOAL OF THIS STUDY WAS TO EXAMINE HOW IQ CHANGES (THE FLYNN EFFECT) AMONG SCHOOL-AGED CHILDREN IN PORTUGAL BEHAVED OVER A PERIOD OF 25 YEARS (1991, 2008 AND 2016) THAT REGISTERED MAJOR ECONOMIC TRANSFORMATIONS IN THE COUNTRY. THE COUNTRY'S INITIAL MOVE TO PROSPERITY WAS FOLLOWED BY A RECENT MOVE INTO RECESSION, WHICH MIGHT AFFECT IQ GAINS. CHANGES IN IQ BY LEVEL OF INTELLECTUAL ABILITY WERE A…	101485	NTLLD	CARVALHO, I.P.; PSICOLOGIA MÉDICA – DEPARTAMENTO DE NEUROCIÊNCIAS CLÍNICAS E SAÚDE MENTAL, AL. PROF. HERNÂNI MONTEIRO, PORTUGAL; EMAIL: IRENEC@MED.UP.PT	ARTICLE	10.1016/j.intell.2020.101485	EUROPEAN ENVIRONMENT AGENCYEUROPEAN ENVIRONMENT AGENCY, EEA FUNDAÇÃO PARA A CIÊNCIA E A TECNOLOGIAFUNDAÇÃO PARA A CIÊNCIA E A TECNOLOGIA, FCT, SFRH/BPD/109153/2015, UID/IC/4255/2019, UIDB/50006/2020 EEA GRANTSEEA GRANTS, POCI-01-0145-FEDER-007746	01602896	INTELLIGENCE	ENGLISH	4			ELSEVIER LTD	SCOPUS	CHILDREN'S PERFORMANCE ON RAVEN'S COLOURED PROGRESSIVE MATRICES IN PORTUGAL: THE FLYNN EFFECT	https://www.scopus.com/inward/record.uri?eid=2-s2.0-85089492092&doi=10.1016%2fj.intell.2020.101485&partnerID=40&md5=9584dc5a60042d26a7633d5408913552	82	2020	THIS WORK WAS SUPPORTED BY THE PUBLIC HEALTH INITIATIVES PROGRAMME (PT06), FINANCED BY EEA GRANTS FINANCIAL MECHANISM 2009–2014 AND SUPPORTED BY FEDER THROUGH THE OPERATION POCI-01-0145-FEDER-007746 FUNDED BY THE PROGRAMA OPERACIONAL COMPETITIVIDADE E INTERNACIONALIZAÇÃO – COMPETE2020 AND BY NATIONAL FUNDS THROUGH FCT - FUNDAÇÃO PARA A CIÊNCIA E A TECNOLOGIA WITHIN CINTESIS, R&D UNIT (REFERENCE U…	INTELLIGENCE	CINTESIS - CENTER FOR HEALTH TECHNOLOGY AND SERVICES RESEARCH;UNIVERSITY OF PORTO;UNIVERSITY OF PORTO;UNIVERSIDADE NOVA DE LISBOA;REQUIMTE/LAQV – INSTITUTO POLITÉCNICO DO PORTO;UNIVERSITY OF PORTO;INSTITUTE OF RESEARCH AND ADVANCED TRAINING IN HEALTH SCIENCES AND TECHNOLOGIES;UNIVERSITY OF PORTO;UNIVERSITY OF PORTO;UNIVERSITY OF PORTO;UNIVERSITY OF PORTO	NOTREPORTED;NOTREPORTED;NOTREPORTED		CARVALHO IP, 2020, INTELLIGENCE	CARVALHO IP, 2020, INTELLIGENCE	ALVES;BANDEIRA;BROUWERS;CARDOSO;COLOM;COTTON;DALEY;DUTTON;DUTTON;ELDER;ELDER;FERREIRA;FERREIRA;FLYNN;FLYNN;FLYNN;INE;INSTITUTO NACIONAL DE ESTATÍSTICA NATIONAL INSTITUTE OF STATISTICS;LEINONEN;LEITE;LIPINA;LYNN;MESQUITA;DA MOTA;MUST;A CENTURY OF TRENDS IN ADULT HUMAN HEIGHT 2016 ELIFE;PIETSCHNIG;PIETSCHNIG;PIETSCHNIG;RAVEN;RAVEN;SAMEROFF;SHIU;SIMÕES;TEASDALE;TEASDALE;TEASDALE;TRAHAN;WANG;WEISS;WI…	ALVES;REVISTA LATINOAMERICANA DE PSICOLOGIA;LEARNING AND INDIVIDUAL DIFFERENCES;ANNALS OF HUMAN BIOLOGY;INTELLIGENCE;PERSONALITY AND INDIVIDUAL DIFFERENCES;PSYCHOLOGICAL SCIENCE;INTELLIGENCE;INTELLIGENCE;CHILD DEVELOPMENT;A LIFE-SPAN DEVELOPMENT AND BEHAVIOR;FERREIRA;PSYCHOLOGICAL BULLETIN;FLYNN;INTELLIGENCE;INE;INSTITUTO NACIONAL DE ESTATÍSTICA NATIONAL INSTITUTE OF STATISTICS;INTERNATIONAL JOUR…	PORTUGAL;PORTUGAL;PORTUGAL;PORTUGAL;PORTUGAL;PORTUGAL;PORTUGAL;PORTUGAL;PORTUGAL;PORTUGAL;PORTUGAL	PORTUGAL
113	WANG T;REN X;SCHWEIZER K	FLUID INTELLIGENCE; LEARNING; LONG-TERM MEMORY RETRIEVAL; WORKING MEMORY	FLUID INTELLIGENCE; LEARNING; LONG-TERM MEMORY RETRIEVAL; WORKING MEMORY	DEPARTMENT OF PSYCHOLOGY AND BEHAVIORAL SCIENCES, ZHEJIANG UNIVERSITY, HANGZHOU, CHINA; SCHOOL OF EDUCATION, HUAZHONG UNIVERSITY OF SCIENCE & TECHNOLOGY, WUHAN, CHINA; DEPARTMENT OF PSYCHOLOGY, GOETHE UNIVERSITY FRANKFURT, FRANKFURT A. M., GERMANY	ACKERMAN, P.L., BEIER, M.E., BOYLE, M.O., WORKING MEMORY AND INTELLIGENCE: THE SAME OR DIFFERENT CONSTRUCTS? (2005) PSYCHOLOGICAL BULLETIN, 131, PP. 30-60; ANDERSON, J.R., FINCHAM, J.M., DOUGLASS, S., THE ROLE OF EXAMPLES AND RULES IN THE ACQUISITION OF A COGNITIVE SKILL (1997) JOURNAL OF EXPERIMENTAL PSYCHOLOGY: LEARNING, MEMORY, AND COGNITION, 23, PP. 932-945; BEIER, M.E., ACKERMAN, P.L., A REA…	INTELLIGENCE	PREVIOUS STUDIES HAVE SHOWN THAT THE ABILITY TO LEARN AND THE ABILITY TO RETRIEVE RELEVANT INFORMATION FROM LONG-TERM MEMORY ARE CLOSELY RELATED TO FLUID INTELLIGENCE. HOWEVER, IT REMAINS UNCLEAR WHETHER THE EFFECT OF LEARNING AND RETRIEVAL PROCESSES ON INTELLIGENCE IS UNIQUE OR MERELY DUE TO THE VARIANCE SHARED WITH WORKING MEMORY. THE CURRENT STUDY ATTEMPTED TO ACHIEVE A RELATIVELY PURIFIED REP…		NTLLD	WANG, T.; DEPARTMENT OF PSYCHOLOGY AND BEHAVIORAL SCIENCES, TIANMUSHAN ROAD 148, CHINA; EMAIL: TFWANG@ZJU.EDU.CN	ARTICLE	10.1016/j.intell.2016.12.005		01602896	INTELLIGENCE	ENGLISH	10		29-36	ELSEVIER LTD	SCOPUS	LEARNING AND RETRIEVAL PROCESSES PREDICT FLUID INTELLIGENCE OVER AND ABOVE WORKING MEMORY	https://www.scopus.com/inward/record.uri?eid=2-s2.0-85008496941&doi=10.1016%2fj.intell.2016.12.005&partnerID=40&md5=36ba1a73be5ff02d4c915ad945793d19	61	2017	NA NA NA	INTELLIGENCE	ZHEJIANG UNIVERSITY;HUAZHONG UNIVERSITY OF SCIENCE AND TECHNOLOGY;GOETHE UNIVERSITY FRANKFURT	NOTREPORTED;DEPARTMENT OF PSYCHOLOGY AND BEHAVIORAL SCIENCES;NOTREPORTED		WANG T, 2017, INTELLIGENCE	WANG T, 2017, INTELLIGENCE	ACKERMAN;ANDERSON;BEIER;BUCKINGHAM;CARPENTER;CARROLL;CATTELL;COLOM;COLOM;COWAN;CRAIG;CRAIG;CRAIK;DISTEFANO;FITTS;GOLDHAMMER;HORN;JÖRESKOG;KANE;KAUFMAN;KLINE;LILIENTHAL;LOHMAN;MARTÍNEZ;MCARDLE;MEDIN;MOGLE;NEUBAUER;NOSOFSKY;OBERAUER;POSNER;POSNER;REN;SCHWEIZER;SCHWEIZER;SHELTON;SHIPSTEAD;STAUFFER;SÜß;SWELLER;TAMEZ;UNSWORTH;UNSWORTH;UNSWORTH;UNSWORTH;UNSWORTH;VERGUTS;WANG;WANG;WANG;WILLIAMS;WOODROW;…	PSYCHOLOGICAL BULLETIN;JOURNAL OF EXPERIMENTAL PSYCHOLOGY: LEARNING;INTELLIGENCE;JOURNAL OF EDUCATIONAL PSYCHOLOGY;PSYCHOLOGICAL REVIEW;CARROLL;CATTELL;INTELLIGENCE;INTELLIGENCE;CURRENT DIRECTIONS IN PSYCHOLOGICAL SCIENCE;THE QUARTERLY JOURNAL OF EXPERIMENTAL PSYCHOLOGY;THE QUARTERLY JOURNAL OF EXPERIMENTAL PSYCHOLOGY;JOURNAL OF VERBAL LEARNING AND VERBAL BEHAVIOR;PRINCIPLES AND METHODS OF TEST C…	CHINA;CHINA;GERMANY	CHINA
114	LI C;REN X;SCHWEIZER K;WANG T	FLUID INTELLIGENCE; LATENT PROFILE ANALYSIS; STRATEGY USE; WORKING MEMORY	FLUID INTELLIGENCE; LATENT PROFILE ANALYSIS; STRATEGY USE; WORKING MEMORY CAPACITY	DEPARTMENT OF PSYCHOLOGY AND BEHAVIORAL SCIENCES, ZHEJIANG UNIVERSITY, HANGZHOU, CHINA; SCHOOL OF EDUCATION, HUAZHONG UNIVERSITY OF SCIENCE & TECHNOLOGY, WUHAN, CHINA; DEPARTMENT OF PSYCHOLOGY, GOETHE UNIVERSITY FRANKFURT, FRANKFURT A. M., GERMANY; DEPARTMENT OF PSYCHOLOGY, UNIVERSITY OF ZURICH, ZURICH, SWITZERLAND	ACKERMAN, P.L., BEIER, M.E., BOYLE, M.O., WORKING MEMORY AND INTELLIGENCE: THE SAME OR DIFFERENT CONSTRUCTS? (2005) PSYCHOLOGICAL BULLETIN, 131 (1), PP. 30-60; ARENDASY, M.E., SOMMER, M., REDUCING RESPONSE ELIMINATION STRATEGIES ENHANCES THE CONSTRUCT VALIDITY OF FIGURAL MATRICES (2013) INTELLIGENCE, 41 (4), PP. 234-243; BARON, R.M., KENNY, D.A., THE MODERATOR-MEDIATOR VARIABLE DISTINCTION IN SOC…	INTELLIGENCE	THIS STUDY INVESTIGATED WHETHER THE STRENGTH OF THE LINK BETWEEN WORKING MEMORY CAPACITY AND FLUID INTELLIGENCE DIFFERS AS PEOPLE USE DIFFERENT STRATEGIES TO SOLVE FLUID INTELLIGENCE PROBLEMS. A SAMPLE OF 214 UNIVERSITY STUDENTS COMPLETED THREE COMPLEX SPAN TASKS MEASURING WORKING MEMORY CAPACITY AND RAVEN'S ADVANCED PROGRESSIVE MATRICES (APM) ASSESSING FLUID INTELLIGENCE. STRATEGIC BEHAVIOR WAS …	101627	NTLLD	WANG, T.; DEPARTMENT OF PSYCHOLOGY AND BEHAVIORAL SCIENCES, TIANMUSHAN ROAD 148, CHINA; EMAIL: TFWANG@ZJU.EDU.CN	ARTICLE	10.1016/j.intell.2022.101627	NATIONAL NATURAL SCIENCE FOUNDATION OF CHINANATIONAL NATURAL SCIENCE FOUNDATION OF CHINA, NSFC, 32000761 MINISTRY OF EDUCATION OF THE PEOPLE'S REPUBLIC OF CHINAMINISTRY OF EDUCATION OF THE PEOPLE'S REPUBLIC OF CHINA, MOE, 20YJC880095 FUNDAMENTAL RESEARCH FUNDS FOR THE CENTRAL UNIVERSITIESFUNDAMENTAL RESEARCH FUNDS FOR THE CENTRAL UNIVERSITIES, 2020QNA3005	01602896	INTELLIGENCE	ENGLISH	0			ELSEVIER LTD	SCOPUS	STRATEGY USE MODERATES THE RELATION BETWEEN WORKING MEMORY CAPACITY AND FLUID INTELLIGENCE: A COMBINED APPROACH	https://www.scopus.com/inward/record.uri?eid=2-s2.0-85122686724&doi=10.1016%2fj.intell.2022.101627&partnerID=40&md5=61708053a750e44b13e99e4a179e37c1	91	2022	THIS RESEARCH WAS SUPPORTED BY THE HUMANITIES AND SOCIAL SCIENCE PROJECT OF THE MINISTRY OF EDUCATION OF CHINA (NO. 20YJC880095 ), THE NATIONAL NATURAL SCIENCE FOUNDATION OF CHINA (NO. 32000761 ), AND THE FUNDAMENTAL RESEARCH FUNDS FOR THE CENTRAL UNIVERSITIES ( 2020QNA3005 ). NA NA	INTELLIGENCE	ZHEJIANG UNIVERSITY;HUAZHONG UNIVERSITY OF SCIENCE AND TECHNOLOGY;GOETHE UNIVERSITY FRANKFURT;UNIVERSITY OF ZURICH	NOTREPORTED;DEPARTMENT OF PSYCHOLOGY AND BEHAVIORAL SCIENCES;NOTREPORTED		LI C, 2022, INTELLIGENCE	LI C, 2022, INTELLIGENCE	ACKERMAN;ARENDASY;BARON;BECKER;BECKER;EIN DISTRAKTORFREIER MATRITZENTEST ZUR ERFASSUNG DER ALLGEMEINEN INTELLIGENZ;MANUAL 2014;BETHELLFOX;CARPENTER;CATTELL;CECI;CHUDERSKI;COLOM;COLOM;COWAN;DUNCAN;ENGLE;GONTHIER;GONTHIER;HART;HAYES;HUNT;JAROSZ;JAROSZ;JASTRZĘBSKI;KANE;KANE;KAUFMAN;KLINE;LEMAIRE;MCCABE;MCGREW;MITCHUM;MUTHÉN;NYLUND;OBERAUER;PENG;RAYNER;REDICK;SNOW;UNSWORTH;UNSWORTH;UNSWORTH;UNSWORTH;…	PSYCHOLOGICAL BULLETIN;INTELLIGENCE;JOURNAL OF PERSONALITY AND SOCIAL PSYCHOLOGY;JOURNAL OF INTELLIGENCE;BECKER;INTELLIGENCE;PSYCHOLOGICAL REVIEW;JOURNAL OF EDUCATIONAL PSYCHOLOGY;AMERICAN PSYCHOLOGIST;INTELLIGENCE;INTELLIGENCE;PERSONALITY AND INDIVIDUAL DIFFERENCES;MEMORY & COGNITION;PROCEEDINGS OF THE NATIONAL ACADEMY OF SCIENCES;CURRENT DIRECTIONS IN PSYCHOLOGICAL SCIENCE;JOURNAL OF EXPERIMENT…	CHINA;CHINA;GERMANY;SWITZERLAND	CHINA
115	JAROSZ AF;RADEN MJ;WILEY J	FLUID INTELLIGENCE; INDIVIDUAL DIFFERENCES; RAVEN'S ADVANCED PROGRESSIVE MATRICES; STRATEGY; WORKING MEMORY	FLUID INTELLIGENCE; INDIVIDUAL DIFFERENCES; RAVEN'S ADVANCED PROGRESSIVE MATRICES; STRATEGY; WORKING MEMORY CAPACITY	DEPARTMENT OF PSYCHOLOGY, MISSISSIPPI STATE UNIVERSITY, P.O. BOX 6161, MISSISSIPPI STATE, MS 39762, UNITED STATES; DEPARTMENT OF PSYCHOLOGY, UNIVERSITY OF ILLINOIS AT CHICAGO, 1007 W. HARRISON ST. MC 285, CHICAGO, IL 60607, UNITED STATES	ASH, I.K., JEE, B.D., WILEY, J., INVESTIGATING INSIGHT AS SUDDEN LEARNING (2012) THE JOURNAL OF PROBLEM SOLVING, 4 (2), PP. 1-27; BADDELEY, A.D., HITCH, G.J., WORKING MEMORY (1974) THE PSYCHOLOGY OF LEARNING AND MOTIVATION, 8, PP. 47-89. , ACADEMIC PRESS NEW YORK, NY; BAILEY, H., DUNLOSKY, J., KANE, M.J., WHY DOES WORKING MEMORY SPAN PREDICT COMPLEX COGNITION? TESTING THE STRATEGY AFFORDANCE HYPO…	INTELLIGENCE	DESPITE MANY STUDIES SHOWING THAT HIGH WORKING MEMORY CAPACITY (WMC) INDIVIDUALS PERFORM BETTER ON ANALYTIC REASONING AND PROBLEM-SOLVING TASKS, THE COGNITIVE MECHANISMS UNDERLYING THESE RELATIONSHIPS ARE STILL UNDER DEBATE. THE PRESENT WORK EXPLORED THE LINK BETWEEN WMC AND PERFORMANCE ON A POPULAR TEST OF FLUID INTELLIGENCE (GF), THE RAVEN'S ADVANCED PROGRESSIVE MATRICES (RAPM; RAVEN, RAVEN, & …	101387	NTLLD	JAROSZ, A.F.; DEPARTMENT OF PSYCHOLOGY, P.O. BOX 6161, UNITED STATES; EMAIL: AFJ62@MSSTATE.EDU	ARTICLE	10.1016/j.intell.2019.101387		01602896	INTELLIGENCE	ENGLISH	9			ELSEVIER LTD	SCOPUS	WORKING MEMORY CAPACITY AND STRATEGY USE ON THE RAPM	https://www.scopus.com/inward/record.uri?eid=2-s2.0-85073000609&doi=10.1016%2fj.intell.2019.101387&partnerID=40&md5=60f67a230c05c4eb9208f923f6331015	77	2019	PORTIONS OF THIS WORK WERE COMPLETED AS PART OF THE DISSERTATION OF THE FIRST AUTHOR. THE AUTHORS THANK THE DISSERTATION COMMITTEE FOR THEIR FEEDBACK ON THIS PROJECT. THEY ALSO THANK LAUREN HARRIS AND GABRIELLA VALENCIA FOR THEIR ASSISTANCE IN CODING VERBAL PROTOCOLS, AND MELISSA MEINDERS, MIMI NGUYEN, AND MELISSA PASIERB FOR THEIR ASSISTANCE IN DATA COLLECTION. NA NA	INTELLIGENCE	MISSISSIPPI STATE UNIVERSITY;UNIVERSITY OF ILLINOIS AT CHICAGO	NOTREPORTED;NOTREPORTED;NOTREPORTED		JAROSZ AF, 2019, INTELLIGENCE	JAROSZ AF, 2019, INTELLIGENCE	ASH;BADDELEY;BAILEY;BARON;BEILOCK;BELLETIER;BETHELLFOX;BROADWAY;CARPENTER;CARROLL;CATTELL;DECARO;DECARO;DESHON;DUNLOSKY;EKSTROM;EMBRETSON;ENGLE;ENGLE;ENGLE;ERICSSON;ERICSSON;FRITZ;GIMMIG;GONTHIER;GRIFFIN;HAYES;HAYES;HUNT;IMBO;JAROSZ;JASTRZĘBSKI;KAAKINEN;KANE;KANE;KOTOVSKY;KUNDA;LOHMAN;MAKI;MARSHALEK;MCNAMARA;MULHOLLAND;OBERAUER;OBERAUER;PREACHER;RAVEN;SHIPSTEAD;SNOW;THIEDE;TURLEYAMES;UNSWORTH;UNS…	THE JOURNAL OF PROBLEM SOLVING;THE PSYCHOLOGY OF LEARNING AND MOTIVATION;MEMORY & COGNITION;JOURNAL OF PERSONALITY AND SOCIAL PSYCHOLOGY;JOURNAL OF EXPERIMENTAL PSYCHOLOGY. LEARNING;PSYCHONOMIC BULLETIN & REVIEW;INTELLIGENCE;BEHAVIOR RESEARCH METHODS;PSYCHOLOGICAL REVIEW;CARROLL;JOURNAL OF EDUCATIONAL PSYCHOLOGY;COGNITION;COGNITION;INTELLIGENCE;QUARTERLY JOURNAL OF EXPERIMENTAL PSYCHOLOGY;EKSTROM…	USA;USA	USA
116	SHOKRI-KOJORI E;KRAWCZYK DC	FLUID INTELLIGENCE; INDIVIDUAL DIFFERENCES; MULTI-PROCESS; RAVEN'S PROGRESSIVE MATRICES	FLUID INTELLIGENCE; INDIVIDUAL DIFFERENCES; MULTI-PROCESS; RAVEN'S PROGRESSIVE MATRICES	CENTER FOR BRAINHEALTH®, SCHOOL OF BEHAVIORAL AND BRAIN SCIENCES, THE UNIVERSITY OF TEXAS AT DALLAS, DALLAS, TX, UNITED STATES; DEPARTMENT OF PSYCHIATRY, UNIVERSITY OF TEXAS SOUTHWESTERN MEDICAL CENTER, DALLAS, TX, UNITED STATES	ALDERTON, D.L., LARSON, G.E., DIMENSIONALITY OF RAVEN'S ADVANCED PROGRESSIVE MATRICES ITEMS (1990) EDUCATIONAL AND PSYCHOLOGICAL MEASUREMENT, 50, PP. 887-900; ARTHUR, W., JR., DAY, D.V., DEVELOPMENT OF A SHORT FORM FOR THE RAVEN ADVANCED PROGRESSIVE MATRICES (1994) EDUCATIONAL AND PSYCHOLOGICAL MEASUREMENT, 54, PP. 394-403; ARTHUR, W., JR., WOEHR, D.W., A CONFIRMATORY FACTOR ANALYTIC STUDY EXAMIN…	INTELLIGENCE	WE AIMED TO ACHIEVE A BETTER UNDERSTANDING OF THE COGNITIVE PROCESSES OF FLUID REASONING (OR FLUID INTELLIGENCE; GF), THE ABILITY TO REASON IN NOVEL CONDITIONS. WHILE FLUID REASONING HAS OFTEN BEEN CONSIDERED A UNITARY CONSTRUCT, MULTIPLE COGNITIVE PROCESSES ARE EXPECTED TO AFFECT FLUID REASONING PERFORMANCE. YET, THE CONTRIBUTION OF VARIOUS COGNITIVE PROCESSES IN FLUID REASONING PERFORMANCE REMA…		NTLLD	SHOKRI-KOJORI, E.; CENTER FOR BRAINHEALTH®, UNITED STATES; EMAIL: EHSAN.SHOKRIKOJORI@NIH.GOV	ARTICLE	10.1016/j.intell.2018.03.004		01602896	INTELLIGENCE	ENGLISH	6		87-99	ELSEVIER LTD	SCOPUS	SIGNATURES OF MULTIPLE PROCESSES CONTRIBUTING TO FLUID REASONING PERFORMANCE	https://www.scopus.com/inward/record.uri?eid=2-s2.0-85044460921&doi=10.1016%2fj.intell.2018.03.004&partnerID=40&md5=db99f1e3a6acfbce74cd766a04388d4b	68	2018	NA NA NA	INTELLIGENCE	THE UNIVERSITY OF TEXAS AT DALLAS;UNIVERSITY OF TEXAS SOUTHWESTERN MEDICAL CENTER	NOTREPORTED;CENTER FOR BRAINHEALTH®;NOTREPORTED		SHOKRI-KOJORI E, 2018, INTELLIGENCE	SHOKRI-KOJORI E, 2018, INTELLIGENCE	ALDERTON;ARTHUR;ARTHUR;BABCOCK;BABCOCK;BABCOCK;BETHELLFOX;BIRNEY;BUTLER;CARPENTER;CATTELL;CHIESI;COLMAN;CONWAY;CORMAN;DAWSON;DEARY;DEARY;DEARY;DESHON;DILLON;DOMINO;EKSTROM;ENGLE;FAJGELJ;FRIEDMAN;GUTTMAN;HERRNSTEIN;HORN;HUNT;JENSEN;JUNG;KAUFMAN;KYLLONEN;LYNN;MACKINTOSH;MACKINTOSH;MARSHALEK;MATZEN;MEO;PARK;PELLEGRINO;PERFETTI;PRABHAKARAN;RAVEN;RAVEN;SALTHOUSE;SALTHOUSE;SALTHOUSE;SALTHOUSE;SHOKRIKOJ…	EDUCATIONAL AND PSYCHOLOGICAL MEASUREMENT;EDUCATIONAL AND PSYCHOLOGICAL MEASUREMENT;EDUCATIONAL AND PSYCHOLOGICAL MEASUREMENT;PSYCHOLOGY AND AGING;AGING;PSYCHOLOGY AND AGING;INTELLIGENCE;PSYCHOLOGY SCIENCE QUARTERLY;THINKING SKILLS AND CREATIVITY;PSYCHOLOGICAL REVIEW;CATTELL;PSYCHOLOGICAL ASSESSMENT;OPEN UNIVERSITY'S INTRODUCTION TO PSYCHOLOGY;TRENDS IN COGNITIVE SCIENCES;EDUCATIONAL AND PSYCHOLO…	USA;USA	USA
117	HICKS KL;HARRISON TL;ENGLE RW	FLUID INTELLIGENCE; GENERAL MENTAL ABILITIES; PERSONNEL SELECTION; WONDERLIC; WORKING MEMORY	FLUID INTELLIGENCE; GENERAL MENTAL ABILITIES; PERSONNEL SELECTION; WONDERLIC; WORKING MEMORY CAPACITY	GEORGIA INSTITUTE OF TECHNOLOGY, UNITED STATES	ACKERMAN, P.L., BEIER, M.E., BOYLE, M.O., WORKING MEMORY AND INTELLIGENCE: THE SAME OR DIFFERENT CONSTRUCTS? (2005) PSYCHOLOGICAL BULLETIN, 131 (1), PP. 30-60; ALDERTON, D.L., WOLFE, J.H., LARSON, G.E., THE ECAT BATTERY (1997) MILITARY PSYCHOLOGY, 9 (1), PP. 5-37; ANASTASI, A., PSYCHOLOGY, PSYCHOLOGISTS, AND PSYCHOLOGICAL TESTING (1967) AMERICAN PSYCHOLOGIST, 22 (4), PP. 297-306; BARRICK, M.R., M…	INTELLIGENCE	DESPITE THE WIDESPREAD POPULARITY OF THE WONDERLIC PERSONNEL TEST, EVIDENCE OF ITS VALIDITY AS A MEASURE OF INTELLIGENCE AND PERSONNEL SELECTION IS LIMITED. THE PRESENT STUDY SOUGHT TO BETTER UNDERSTAND THE WONDERLIC BY INVESTIGATING ITS RELATIONSHIP TO MULTIPLE MEASURES OF WORKING MEMORY CAPACITY AND FLUID INTELLIGENCE. OUR RESULTS SHOW THAT WONDERLIC HAS NO DIRECT RELATIONSHIP TO FLUID INTELLIG…		NTLLD	HICKS, K.L.; SCHOOL OF PSYCHOLOGY, 654 CHERRY STREET, UNITED STATES; EMAIL: KHICKS6@GATECH.EDU	ARTICLE	10.1016/j.intell.2015.03.005	OFFICE OF NAVAL RESEARCHOFFICE OF NAVAL RESEARCH, ONR, N00014121040	01602896	INTELLIGENCE	ENGLISH	18		186-195	ELSEVIER LTD	SCOPUS	WONDERLIC, WORKING MEMORY CAPACITY, AND FLUID INTELLIGENCE	https://www.scopus.com/inward/record.uri?eid=2-s2.0-84937945158&doi=10.1016%2fj.intell.2015.03.005&partnerID=40&md5=89e40bb4950c450791682567d05586a5	50	2015	THIS RESEARCH WAS SUPPORTED BY THE OFFICE OF NAVAL RESEARCH GRANT N00014121040 . NA NA	INTELLIGENCE	GEORGIA INSTITUTE OF TECHNOLOGY	NOTREPORTED;SCHOOL OF PSYCHOLOGY;NOTDECLARED		HICKS KL, 2015, INTELLIGENCE	HICKS KL, 2015, INTELLIGENCE	ACKERMAN;ALDERTON;ANASTASI;BARRICK;BELL;BENTLER;BOSCO;BUCKLEY;CARROLL;CATTELL;CATTELL;CHAMORROPREMUZIC;COWAN;COWAN;CRONBACH;CULBERTSON;DAMOS;DISTEFANO;DODRILL;EDINGER;EKSTROM;EMBRETSON;ENGLE;ENGLE;FREI;FURLEY;FURLEY;FURNHAM;GOTTFREDSON;HAMBRICK;HAMBRICK;HARRISON;HOGAN;HOUGH;HOVLAND;HU;HUNTER;JENSEN;JENSEN;JENSEN;JÖRESKOG;KANE;KLINE;KÖNIG;LYONS;MACCALLUM;MATTHEWS;MCKELVIE;MOLENAAR;OBERAUER;PERLOW;…	PSYCHOLOGICAL BULLETIN;MILITARY PSYCHOLOGY;AMERICAN PSYCHOLOGIST;JOURNAL OF APPLIED PSYCHOLOGY;NORTH AMERICAN JOURNAL OF PSYCHOLOGY;EQS6.1 FOR WINDOWS;DESIGNING A VALIDITY STUDY OF THE WONDERLIC PERSONNEL TEST (UNPUBLISHED DOCTORAL DISSERTATION);HANDBOOK OF HUMAN INTELLIGENCE;JOURNAL OF EDUCATIONAL PSYCHOLOGY;JOURNAL OF EDUCATIONAL PSYCHOLOGY;PERSONALITY AND INDIVIDUAL DIFFERENCES;BEHAVIORAL AND …	USA	USA
118	GIGNAC GE	FLUID INTELLIGENCE; GENERAL INTELLIGENCE (G); WORKING MEMORY	FLUID INTELLIGENCE; GENERAL INTELLIGENCE; WORKING MEMORY	UNIVERSITY OF WESTERN AUSTRALIA, CRAWLEY, WA 6009, AUSTRALIA	ACKERMAN, P.L., BEIER, M.E., BOYLE, M.O., WORKING MEMORY AND INTELLIGENCE: THE SAME OR DIFFERENT CONSTRUCTS? (2005) PSYCHOLOGICAL BULLETIN, 131 (1), PP. 30-60; ARBUCKLE, J.L., (2012) AMOS (VERSION 21.0), , IBM SPSS, CHICAGO; BADDELEY, A., EXPLORING THE CENTRAL EXECUTIVE (1996) THE QUARTERLY JOURNAL OF EXPERIMENTAL PSYCHOLOGY: SECTION A, 49 (1), PP. 5-28; BADDELEY, A.D., IS WORKING MEMORY STILL WO…	INTELLIGENCE	A NUMBER OF EMPIRICAL STUDIES HAVE EXAMINED THE ASSOCIATION BETWEEN WORKING MEMORY CAPACITY (WMC) AND FLUID INTELLIGENCE (GF), WITH CONCLUSIONS VARYING FROM CONSTRUCTS THAT ARE SUBSTANTIALLY DISTINCT TO CONSTRUCTS THAT ARE ISOMORPHIC. A REVIEW OF THE EMPIRICAL LITERATURE SUGGESTS THAT THESE DISPARATE CONCLUSIONS ARE LIKELY DUE TO A NUMBER OF FACTORS, INCLUDING THE USE OF TESTS OF VARYING QUALITY,…		NTLLD	GIGNAC, G.E.; SCHOOL OF PSYCHOLOGY, UNIVERSITY OF WESTERN AUSTRALIA, 35 STIRLING HIGHWAY, AUSTRALIA	ARTICLE	10.1016/j.intell.2014.09.004		01602896	INTELLIGENCE	ENGLISH	33		122-133	ELSEVIER LTD	SCOPUS	FLUID INTELLIGENCE SHARES CLOSER TO 60% OF ITS VARIANCE WITH WORKING MEMORY CAPACITY AND IS A BETTER INDICATOR OF GENERAL INTELLIGENCE	https://www.scopus.com/inward/record.uri?eid=2-s2.0-84908030495&doi=10.1016%2fj.intell.2014.09.004&partnerID=40&md5=ff663874bbf0c5c7065f2ee616a263c0	47	2014	NA NA NA	INTELLIGENCE	UNIVERSITY OF WESTERN AUSTRALIA	NOTREPORTED;UNIVERSITY OF WESTERN AUSTRALIA		GIGNAC GE, 2014, INTELLIGENCE	GIGNAC GE, 2014, INTELLIGENCE	ACKERMAN;ARBUCKLE;BADDELEY;BADDELEY;BADDELEY;BENSON;BERTSCH;BICKLEY;BLAIR;BOOMSMA;GOING BEYOND THE INFORMATION GIVEN 1957 CONTEMPORARY APPROACHES TO COGNITION A SYMPOSIUM HELD AT THE UNIVERSITY OF COLORADO;BUGG;BURT;CARPENTER;CARROLL;CATTELL;CATTELL;CATTELL;CATTELL;CHOOI;CHUDERSKI;COLOM;COLOM;COLOM;COLOM;CONWAY;CONWAY;COURTNEY;CUDECK;DEHN;EMBRETSON;EMERY;EYSENCK;FAN;FLANAGAN;FRY;GIGNAC;GIGNAC;GIG…	PSYCHOLOGICAL BULLETIN;AMOS (VERSION 21.0);THE QUARTERLY JOURNAL OF EXPERIMENTAL PSYCHOLOGY: SECTION A;EUROPEAN PSYCHOLOGIST;THE PSYCHOLOGY OF LEARNING AND MOTIVATION: ADVANCES IN RESEARCH AND THEORY;PSYCHOLOGICAL ASSESSMENT;INTELLIGENCE;INTELLIGENCE;BEHAVIORAL AND BRAIN SCIENCES;STRUCTURAL EQUATION MODELING: PRESENT AND FUTURE;CONTEMPORARY APPROACHES TO COGNITION: A SYMPOSIUM HELD AT THE UNIVERS…	AUSTRALIA	AUSTRALIA
119	GIGNAC GE;WATKINS MW	FLUID INTELLIGENCE; GENERAL INTELLIGENCE (G); WORKING MEMORY	FLUID INTELLIGENCE; GENERAL INTELLIGENCE; WORKING MEMORY CAPACITY	UNIVERSITY OF WESTERN AUSTRALIA, AUSTRALIA; BAYLOR UNIVERSITY, UNITED STATES	ARBUCKLE, J.L., (2012) AMOS (VERSION 21.0), , IBM SPSS, CHICAGO; BENSON, N., HULAC, D.M., KRANZLER, J.H., INDEPENDENT EXAMINATION OF THE WECHSLER ADULT INTELLIGENCE SCALE - FOURTH EDITION (WAIS-IV): WHAT DOES THE WAIS-IV MEASURE? (2010) PSYCHOLOGICAL ASSESSMENT, 22, PP. 121-130; BLAIR, C., HOW SIMILAR ARE FLUID COGNITION AND GENERAL INTELLIGENCE? A DEVELOPMENTAL NEUROSCIENCE PERSPECTIVE ON FLUID …	INTELLIGENCE	THE ASSOCIATION BETWEEN WORKING MEMORY CAPACITY (WMC) AND FLUID INTELLIGENCE (GF) HAS BEEN DESCRIBED AS SUBSTANTIAL AND IMPORTANT. IN A RECENT INVESTIGATION, GIGNAC (2014A) CONTENDED THAT WMC AND GF SHARE CLOSER TO 60% OF THEIR VARIANCE, RATHER THAN THE COMMONLY CITED 50%, BASED ON AN ANALYSIS OF THE WECHSLER ADULT INTELLIGENCE SCALE-IV (WECHSLER, 2008) NORMATIVE SAMPLE (N=2200). HOWEVER, GIGNAC'…		NTLLD	GIGNAC, G.E.; SCHOOL OF PSYCHOLOGY, UNIVERSITY OF WESTERN AUSTRALIA, 35 STIRLING HIGHWAY, AUSTRALIA	ARTICLE	10.1016/j.intell.2015.06.006		01602896	INTELLIGENCE	ENGLISH	11		18-23	ELSEVIER LTD	SCOPUS	THERE MAY BE NOTHING SPECIAL ABOUT THE ASSOCIATION BETWEEN WORKING MEMORY CAPACITY AND FLUID INTELLIGENCE	https://www.scopus.com/inward/record.uri?eid=2-s2.0-84934282818&doi=10.1016%2fj.intell.2015.06.006&partnerID=40&md5=fdccbdb15b3c3bd5d2a92ab49f1725b9	52	2015	NA NA NA	INTELLIGENCE	UNIVERSITY OF WESTERN AUSTRALIA;BAYLOR UNIVERSITY	NOTREPORTED;UNIVERSITY OF WESTERN AUSTRALIA		GIGNAC GE, 2015, INTELLIGENCE	GIGNAC GE, 2015, INTELLIGENCE-a	ARBUCKLE;BENSON;BLAIR;CANIVEZ;CARPENTER;CARROLL;CONWAY;FRY;GIGNAC;GIGNAC;GIGNAC;GIGNAC;GIGNAC;GIGNAC;GOLDSTEIN;GUSTAFSSON;JUANESPINOZA;KANE;LEDGERWOOD;MOGLE;MOLENAAR;OBERAUER;REISE;REYNOLDS;SALTHOUSE;SALTHOUSE;SATTLER;TUCKERDROB;WATKINS;WECHSLER;WECHSLER;WECHSLER;WOODCOCK;ZINBARG	AMOS (VERSION 21.0);PSYCHOLOGICAL ASSESSMENT;BEHAVIORAL AND BRAIN SCIENCES;INTELLIGENT TESTING WITH THE WISC-V;PSYCHOLOGICAL REVIEW;THE SCIENTIFIC STUDY OF GENERAL INTELLIGENCE: TRIBUTE TO ARTHUR R. JENSEN;THE PSYCHOLOGY OF LEARNING AND MOTIVATION;PSYCHOLOGICAL SCIENCE;PSYCHOLOGY SCIENCE QUARTERLY;INTELLIGENCE;INTELLIGENCE;JOURNAL OF PERSONALITY ASSESSMENT;MULTIVARIATE BEHAVIORAL RESEARCH;PSYCHOL…	AUSTRALIA;USA	AUSTRALIA
120	GIGNAC GE	FLUID INTELLIGENCE; GENERAL INTELLIGENCE (G); RAVEN'S PROGRESSIVE MATRICES	FLUID INTELLIGENCE; GENERAL INTELLIGENCE; RAVEN'S PROGRESSIVE MATRICES	SCHOOL OF PSYCHOLOGY, UNIVERSITY OF WESTERN AUSTRALIA, 35 STIRLING HIGHWAY, CRAWLEY, WA 6009, AUSTRALIA	ACKERMAN, P.L., DETERMINANTS OF INDIVIDUAL DIFFERENCES DURING SKILL ACQUISITION: COGNITIVE ABILITIES AND INFORMATION PROCESSING (1988) JOURNAL OF EXPERIMENTAL PSYCHOLOGY: GENERAL, 117 (3), PP. 288-318; AGRAWAL, N., SINHA, S.N., JENSEN, A.R., EFFECTS OF INBREEDING ON RAVEN MATRICES (1984) BEHAVIOR GENETICS, 14 (6), PP. 579-585; ARTHUR, W., DAY, D.V., DEVELOPMENT OF A SHORT FORM FOR THE RAVEN ADVAN…	INTELLIGENCE	IT HAS BEEN CLAIMED THAT RAVEN'S PROGRESSIVE MATRICES IS A PURE INDICATOR OF GENERAL INTELLIGENCE (G). SUCH A CLAIM IMPLIES THREE OBSERVATIONS: (1) RAVEN'S HAS A REMARKABLY HIGH ASSOCIATION WITH G; (2) RAVEN'S DOES NOT SHARE VARIANCE WITH A GROUP-LEVEL FACTOR; AND (3) RAVEN'S IS ASSOCIATED WITH VIRTUALLY NO TEST SPECIFICITY. THE EXISTING FACTOR ANALYTIC RESEARCH RELEVANT TO RAVEN'S AND G IS VERY …		NTLLD	GIGNAC, G.E.; SCHOOL OF PSYCHOLOGY, UNIVERSITY OF WESTERN AUSTRALIA, 35 STIRLING HIGHWAY, AUSTRALIA	ARTICLE	10.1016/j.intell.2015.07.006		01602896	INTELLIGENCE	ENGLISH	58		71-79	ELSEVIER LTD	SCOPUS	RAVEN'S IS NOT A PURE MEASURE OF GENERAL INTELLIGENCE: IMPLICATIONS FOR G FACTOR THEORY AND THE BRIEF MEASUREMENT OF G	https://www.scopus.com/inward/record.uri?eid=2-s2.0-84939494825&doi=10.1016%2fj.intell.2015.07.006&partnerID=40&md5=9de4cfaa52c113f0c5d6fa160d5455b0	52	2015	NA NA NA	INTELLIGENCE	UNIVERSITY OF WESTERN AUSTRALIA	NOTREPORTED;UNIVERSITY OF WESTERN AUSTRALIA		GIGNAC GE, 2015, INTELLIGENCE	GIGNAC GE, 2015, INTELLIGENCE	ACKERMAN;AGRAWAL;ARTHUR;ASHTON;AXELROD;BASSO;BRODY;BRUNNER;BURKE;CAMPBELL;CANIVEZ;CANIVEZ;CARROLL;CARROLL;CATTELL;CATTELL;COHEN;COLOM;COLOM;CONWAY;CORBEN;CRAWFORD;DAY;DEARY;DEYOUNG;ESTRADA;EYSENCK;FLYNN;FLYNN;FLYNN;GIGNAC;GIGNAC;GIGNAC;GIGNAC;GIGNAC;GRUDNIK;GUSTAFSSON;GUSTAFSSON;HAIER;HAKSTIAN;HOLYOAK;JAEGGI;JENSEN;JENSEN;JENSEN;JENSEN;JENSEN;JENSEN;JOHNSON;JOHNSON;JOHNSON;KLINE;KRANZLER;LLABRE;L…	JOURNAL OF EXPERIMENTAL PSYCHOLOGY: GENERAL;BEHAVIOR GENETICS;EDUCATIONAL AND PSYCHOLOGICAL MEASUREMENT;PERSONALITY AND INDIVIDUAL DIFFERENCES;ARCHIVES OF CLINICAL NEUROPSYCHOLOGY;BRAIN;BEHAVIORAL AND BRAIN SCIENCES;LEARNING AND INDIVIDUAL DIFFERENCES;THE JOURNAL OF GENETIC PSYCHOLOGY;PSYCHOLOGICAL BULLETIN;SCHOOL PSYCHOLOGY QUARTERLY;PRINCIPLES AND METHODS OF TEST CONSTRUCTION: STANDARDS AND REC…	AUSTRALIA	AUSTRALIA
121	CLARK CM;LAWLOR-SAVAGE L;GOGHARI VM	FLUID INTELLIGENCE; FMRI; WORKING MEMORY	FLUID INTELLIGENCE; FMRI; WORKING MEMORY	UNIVERSITY OF CALGARY, CALGARY, ALBERTA, CANADA; UNIVERSITY OF TORONTO, TORONTO, ONTARIO, CANADA	ALDERTON, D.L., LARSON, G.E., DIMENSIONALITY OF RAVEN'S ADVANCED PROGRESSIVE MATRICES ITEMS (1990) EDUCATIONAL AND PSYCHOLOGICAL MEASUREMENT, 50 (4), PP. 887-900; BADDELEY, A., WORKING MEMORY (1992) SCIENCE, 255 (5044), PP. 556-559; BADDELEY, A., EXPLORING THE CENTRAL EXECUTIVE (1996) THE QUARTERLY JOURNAL OF EXPERIMENTAL PSYCHOLOGY A, 49 (1), PP. 5-28; BALOTA, D.A., YAP, M.J., CORTESE, M.J., HUT…	INTELLIGENCE	WORKING MEMORY (WM) AND FLUID INTELLIGENCE (GF) ARE THOUGHT TO BE HIGHLY RELATED, THOUGH PSYCHOMETRICALLY DISTINCT COGNITIVE CONSTRUCTS. BOTH ARE IMPORTANT IN A WIDE RANGE OF COGNITIVELY DEMANDING TASKS, AND PREDICTIVE OF SUCCESS IN EDUCATIONAL, OCCUPATIONAL, AND SOCIAL DOMAINS. FROM A COGNITIVE PERSPECTIVE, WM AND GF MAY SHARE A CAPACITY CONSTRAINT DUE TO THE SHARED DEMAND FOR ATTENTIONAL RESOUR…		NTLLD	CLARK, C.M.; DEPARTMENT OF PSYCHOLOGY, CANADA; EMAIL: CLARKCM@UCALGARY.CA	ARTICLE	10.1016/j.intell.2017.06.001		01602896	INTELLIGENCE	ENGLISH	11		66-77	ELSEVIER LTD	SCOPUS	COMPARING BRAIN ACTIVATIONS ASSOCIATED WITH WORKING MEMORY AND FLUID INTELLIGENCE	https://www.scopus.com/inward/record.uri?eid=2-s2.0-85020788740&doi=10.1016%2fj.intell.2017.06.001&partnerID=40&md5=e0582aa9a38858e08aefc80c1346bb1f	63	2017	NA NA NA	INTELLIGENCE	UNIVERSITY OF CALGARY;UNIVERSITY OF TORONTO	NOTREPORTED;NOTREPORTED;NOTREPORTED		CLARK CM, 2017, INTELLIGENCE	CLARK CM, 2017, INTELLIGENCE	ALDERTON;BADDELEY;BADDELEY;BALOTA;BARBEY;BARBEY;BASTIAN;BORTOLETTO;BURGESS;BUSCHKUEHL;CABEZA;CARPENTER;CARROLL;CATTELL;CHRISTOFF;CHUDERSKI;CLARK;COLE;COLOM;COWAN;DUNCAN;DUNCAN;ENGLE;ERIKSSON;FEDORENKO;FOX;GLASCHER;GOTTFREDSON;GRAY;HALFORD;HAUT;JAEGGI;JAEGGI;JAEGGI;JENKINSON;JENKINSON;JUNG;KALBFLEISCH;KRAWCZYK;KROGER;LEE;LINDEN;LUCK;MARANGON;MARTÍNEZ;MCGREW;MELROSE;NEE;NIETOCASTAÑÓN;OWEN;OWEN;PERF…	EDUCATIONAL AND PSYCHOLOGICAL MEASUREMENT;SCIENCE;THE QUARTERLY JOURNAL OF EXPERIMENTAL PSYCHOLOGY A;BEHAVIOR RESEARCH METHODS;BRAIN STRUCTURE AND FUNCTION;BRAIN;PSYCHOLOGICAL RESEARCH;NEUROIMAGE;JOURNAL OF EXPERIMENTAL PSYCHOLOGY: GENERAL;COGNITIVE;CURRENT OPINION IN NEUROLOGY;PSYCHOLOGICAL REVIEW;HUMAN ABILITIES: THEIR NATURE AND MEASUREMENT;JOURNAL OF EDUCATIONAL PSYCHOLOGY;NEUROIMAGE;INTELLIG…	CANADA;CANADA	CANADA
122	DAUGHERTY AM;ZWILLING C;PAUL EJ;SHEREPA N;ALLEN C;KRAMER AF;HILLMAN CH;COHEN NJ;BARBEY AK	FITNESS; LATENT MODELING; MINDFULNESS; REASONING	FITNESS; LATENT MODELING; MINDFULNESS; REASONING	BECKMAN INSTITUTE FOR ADVANCED SCIENCE AND TECHNOLOGY, UNIVERSITY OF ILLINOIS AT URBANA-CHAMPAIGN, 405 N MATTHEWS AVE, URBANA, IL 61801, UNITED STATES; OFFICE OF THE PROVOST, NORTHEASTERN UNIVERSITY; 100 CH, 360 HUNTINGTON AVE, BOSTON, MA 02115, UNITED STATES; DEPARTMENT OF PSYCHOLOGY, NORTHEASTERN UNIVERSITY; 125 NIGHTINGALE HALL, 360 HUNTINGTON AVE, BOSTON, MA 02115, UNITED STATES; DEPARTMENT O…	ACKERMAN, P.L., BEIER, M.E., BOYLE, M.O., WORKING MEMORY AND INTELLIGENCE: THE SAME OR DIFFERENT CONSTRUCTS (2005) PSYCHOLOGICAL BULLETIN, 131, PP. 30-60; AMERICAN COLLEGE OF SPORTS MEDICINE, ACSM'S GUIDELINES FOR EXERCISE TESTING AND PRESCRIPTION (2014), 9TH ED LIPPINCOTT, WILLIAMS, & WILKINS; ATTWELL, D., LAUGHLIN, S.B., AN ENERGY BUDGET FOR SIGNALING IN THE GREY MATTER OF THE BRAIN (2001) JOUR…	INTELLIGENCE	IMPROVING FLUID INTELLIGENCE IS AN ENDURING RESEARCH AIM IN THE PSYCHOLOGICAL AND BRAIN SCIENCES THAT HAS MOTIVATED PUBLIC INTEREST AND SCIENTIFIC SCRUTINY. AT ISSUE IS THE EFFICACY OF PROMINENT INTERVENTIONS—INCLUDING FITNESS TRAINING, COMPUTER-BASED COGNITIVE TRAINING, AND MINDFULNESS MEDITATION—TO IMPROVE PERFORMANCE ON UNTRAINED TESTS OF INTELLECTUAL ABILITY. TO INVESTIGATE THIS ISSUE, WE CON…		NTLLD	DAUGHERTY, A.M.; DECISION NEUROSCIENCE LABORATORY, 405 N MATTHEWS AVE, UNITED STATES; EMAIL: ADAUGHER@ILLINOIS.EDU	ARTICLE	10.1016/j.intell.2017.11.001	ARNOLD AND MABEL BECKMAN FOUNDATIONARNOLD AND MABEL BECKMAN FOUNDATION, AMBF UNIVERSITY OF ILLINOIS AT URBANA-CHAMPAIGNUNIVERSITY OF ILLINOIS AT URBANA-CHAMPAIGN, UIUC BECKMAN INSTITUTE FOR ADVANCED SCIENCE AND TECHNOLOGY, UNIVERSITY OF ILLINOIS, URBANA-CHAMPAIGNBECKMAN INSTITUTE FOR ADVANCED SCIENCE AND TECHNOLOGY, UNIVERSITY OF ILLINOIS, URBANA-CHAMPAIGN OFFICE OF THE DIRECTOR OF NATIONAL INTEL…	01602896	INTELLIGENCE	ENGLISH	18		32-43	ELSEVIER LTD	SCOPUS	MULTI-MODAL FITNESS AND COGNITIVE TRAINING TO ENHANCE FLUID INTELLIGENCE	https://www.scopus.com/inward/record.uri?eid=2-s2.0-85034038255&doi=10.1016%2fj.intell.2017.11.001&partnerID=40&md5=2ec7e96b25cf7a7af08241e1852f5267	66	2018	THE RESEARCH IS BASED UPON WORK SUPPORTED BY THE OFFICE OF THE DIRECTOR OF NATIONAL INTELLIGENCE (ODNI), INTELLIGENCE ADVANCED RESEARCH PROJECTS ACTIVITY (IARPA), VIA CONTRACT 2014-13121700004 TO THE UNIVERSITY OF ILLINOIS AT URBANA-CHAMPAIGN (PI: BARBEY). THE VIEWS AND CONCLUSIONS CONTAINED HEREIN ARE THOSE OF THE AUTHORS AND SHOULD NOT BE INTERPRETED AS NECESSARILY REPRESENTING THE OFFICIAL POL…	INTELLIGENCE	UNIVERSITY OF ILLINOIS AT URBANA-CHAMPAIGN;NORTHEASTERN UNIVERSITY;NORTHEASTERN UNIVERSITY;NORTHEASTERN UNIVERSITY;CENTER FOR NUTRITION;UNIVERSITY OF ILLINOIS AT URBANA-CHAMPAIGN;UNIVERSITY OF ILLINOIS AT URBANA-CHAMPAIGNIL;UNIVERSITY OF ILLINOIS AT URBANA-CHAMPAIGNIL;UNIVERSITY OF ILLINOIS AT URBANA-CHAMPAIGNIL	NOTREPORTED;DECISION NEUROSCIENCE LABORATORY;NOTREPORTED		DAUGHERTY AM, 2018, INTELLIGENCE	DAUGHERTY AM, 2018, INTELLIGENCE	ACKERMAN;AMERICAN COLLEGE OF SPORTS MEDICINE;ATTWELL;BALTES;BANIQUED;BANKS;BARBEY;BARBEY;BARBEY;BARBEY;BEAUCHEMIN;BROWN;BUSCHKUEHL;CARLSON;CARROLL;CATTELL;CHEUN;CHOOI;COLCOMBE;DAHLIN;DANIELSSON;DEMIRAKCA;DIAMOND;DOUGHERTY;DUCKWORTH;ELSAYED;ENGLE;ERICKSON;FRY;GASPAR;GOMEZPINILLA;GOTTFREDSON;GREENWOOD;HAGMANNVON ARX;HARRISON;HAYES;HAYES;HEATON;HERTZOG;HERTZOG;HERTZOG;HILLMAN;HOFMANN;HOGREFE;HU;HUNT…	PSYCHOLOGICAL BULLETIN;AMERICAN COLLEGE OF SPORTS MEDICINE;JOURNAL OF CEREBRAL BLOOD FLOW AND METABOLISM;PSYCHOLOGY AND AGING;ACTA PSYCHOLOGICA;CONSCIOUSNESS AND COGNITION;TRENDS IN COGNITIVE SCIENCES;CORTEX;BRAIN STRUCTURE & FUNCTION;BRAIN;JOURNAL OF EVIDENCE-BASED COMPLEMENTARY & ALTERNATIVE MEDICINE;BEHAVIOR MODIFICATION;SWISS MEDICAL WEEKLY;JOURNAL OF PSYCHOMSOMATIC RESEACH;CARROLL;JOURNAL OF…	USA;USA;USA;USA;USA;USA;USA;USA;USA	USA
123	DUTTON E;TE NIJENHUIS J;ROIVAINEN E	FINLAND; NOBEL PRIZES; PERSONALITY; PISA; PSYCHOTICISM	FINLAND; NOBEL PRIZES; PERSONALITY; PISA; PSYCHOTICISM	DEPARTMENT OF ANTHROPOLOGY, UNIVERSITY OF OULU, FINLAND; WORK AND ORGANIZATIONAL PSYCHOLOGY, UNIVERSITY OF AMSTERDAM, NETHERLANDS; VERVE REHABILITATION, OULU, FINLAND	ALMLUND, M., DUCKWORTH, A., HECKMAN, J., KAUTZ, T., PERSONALITY, PSYCHOLOGY AND ECONOMICS (2011) HANDBOOK OF THE ECONOMICS OF EDUCATION, PP. 1-182. , ELSEVIER, AMSTERDAM, NETHERLANDS, E. HANUSHEK, S. MACHIN, L. WOESMANN (EDS.); ANGER, W.K., CASSITTO, M.G., LIANG, Y.-X., AMADOR, R., HOOISMA, J., CHRISLIP, D.W., COMPARISON OF PERFORMANCE FROM THREE CONTINENTS ON THE WHO-RECOMMENDED NEUROBEHAVIORAL …	INTELLIGENCE	FINLAND HAS BEEN NOTED TO PERFORM CONSISTENTLY VERY WELL IN THE INTERNATIONAL PISA ASSESSMENTS FOR MANY YEARS, BUT IT ALSO HAS A RELATIVELY LOW PER CAPITA NUMBER OF NOBEL PRIZE WINNERS. WE DRAW UPON A LARGE BODY OF PROXY DATA AND DIRECT EVIDENCE, INCLUDING THE FIRST EVER USE OF RTS TO CALCULATE THE FINNISH IQ AND THE FIRST EVER USE OF THE WAIS IV AND PISA SCORES IN THE SAME CAPACITY. BASED ON THE…		NTLLD	DUTTON, E.; DEPARTMENT OF ANTHROPOLOGY, UNIVERSITY OF OULU, PL1000, FINLAND; EMAIL: ECDUTTON@HOTMAIL.COM	ARTICLE	10.1016/j.intell.2014.06.006		01602896	INTELLIGENCE	ENGLISH	8	1	192-202	ELSEVIER LTD	SCOPUS	SOLVING THE PUZZLE OF WHY FINNS HAVE THE HIGHEST IQ, BUT ONE OF THE LOWEST NUMBER OF NOBEL PRIZES IN EUROPE	https://www.scopus.com/inward/record.uri?eid=2-s2.0-84904345079&doi=10.1016%2fj.intell.2014.06.006&partnerID=40&md5=84279e48b209df2912b4237e887ce473	46	2014	NA NA NA	INTELLIGENCE	UNIVERSITY OF OULU;UNIVERSITY OF AMSTERDAM	NOTREPORTED;UNIVERSITY OF OULU;NOTREPORTED		DUTTON E, 2014, INTELLIGENCE	DUTTON E, 2014, INTELLIGENCE	ALMLUND;ANGER;ARMSTRONG;BILLINGSLEY;BUJ;BURRIDGE;CHAMORROPREMUZIC;CHARLTON;CIZEK;CLARK;CONARD;DEARY;DEARY;DER;DUTTON;DUTTON;DUTTON;DUTTON;DUTTON;DUTTON;DUTTON;EAP;ENGMAN;EYSENCK;FEIST;FIGUEREDO;FRIEDMAN;GORSUCH;GUGLIELMINO;HAMILTON;HAMPSON;HOLTZ;HOOGHE;HUNT;HYYPPÄ;JENSEN;JENSEN;JONES;JORM;KEMILÄINEN;KERN;KITTLES;KYOSTIO;LAO;LAPPALAINEN;LEHTOLA;LOPEZ;LYNN;LYNN;LYNN;LYNN;MCCRAE;MEISENBERG;MEISENBER…	HANDBOOK OF THE ECONOMICS OF EDUCATION;ENVIRONMENTAL RESEARCH;INTELLIGENCE;POPULATION RESEARCH AND POLICY REVIEW;PERSONALITY AND INDIVIDUAL DIFFERENCES;BBC NEWS;EDUCATIONAL PSYCHOLOGY;MEDICAL HYPOTHESES;CHEATING ON TESTS: HOW TO DO IT;A FAREWELL TO ALMS: A SHORT ECONOMIC HISTORY OF THE WORLD;JOURNAL OF RESEARCH IN PERSONALITY;INTELLIGENCE: A VERY SHORT INTRODUCTION;AGING;PSYCHOLOGY AND AGING;THE …	FINLAND;FINLAND;NETHERLANDS	FINLAND
124	DUTTON E;LYNN R	FINLAND; FLYNN EFFECT; NEGATIVE FLYNN EFFECT	FINLAND; FLYNN EFFECT; NEGATIVE FLYNN EFFECT	UNIVERSITY OF OULU, FINLAND; UNIVERSITY OF ULSTER, UNITED KINGDOM	APPELQVIST-SCHMIDLECHNER, K., UPANNE, M., HENRIKSSON, M., PARKKOLA, K., STENGÅRD, E., YOUNG MEN EXEMPTED FROM COMPULSORY MILITARY OR CIVIL SERVICE IN FINLAND - A GROUP OF MEN IN NEED OF PSYCHOSOCIAL SUPPORT? (2010) SCANDINAVIAN JOURNAL OF PUBLIC HEALTH, 38, PP. 168-178; (2011), HTTP://WWW.ABS.GOV.AU/AUSSTATS/ABS@.NSF/PRODUCTS/52F24D6A97BC0A67CA2578B0001197B8?OPENDOCUMENT, AUSTRALIAN BUREAU OF STA…	INTELLIGENCE	THE AVERAGE IQS OF APPROXIMATELY 25,000 18-20 YEAR OLD MALE MILITARY CONSCRIPTS IN FINLAND PER YEAR ARE REPORTED FOR THE YEARS 1988 TO 2009. THE RESULTS SHOWED INCREASES IN THE SCORES ON TESTS OF SHAPES, NUMBER AND WORDS OVER THE YEARS 1988 TO 1997 AVERAGING 4.0 IQ POINTS A DECADE. FROM 1997 TO 2009 THERE WERE DECLINES IN ALL THREE TESTS AVERAGING 2.0 IQ POINTS A DECADE. © 2013 ELSEVIER INC.		NTLLD	DUTTON, E.; UNIVERSITY OF OULUFINLAND; EMAIL: ECDUTTON@HOTMAIL.COM	ARTICLE	10.1016/j.intell.2013.05.008		01602896	INTELLIGENCE	ENGLISH	60	6	817-820	ELSEVIER LTD	SCOPUS	A NEGATIVE FLYNN EFFECT IN FINLAND, 1997-2009	https://www.scopus.com/inward/record.uri?eid=2-s2.0-84903731837&doi=10.1016%2fj.intell.2013.05.008&partnerID=40&md5=ee856dca1604329ca5c10e0ab60673d8	41	2013	NA NA NA	INTELLIGENCE	UNIVERSITY OF OULU;UNIVERSITY OF ULSTER	NOTREPORTED;UNIVERSITY OF OULUFINLAND;NOTREPORTED		DUTTON E, 2013, INTELLIGENCE	DUTTON E, 2013, INTELLIGENCE	APPELQVISTSCHMIDLECHNER;2011;CARROLL;2012;COTTON;DUTTON;FLYNN;FLYNN;FLYNN;HTTPWWWHSFIENGLISHARTICLENUMBERSOFTHOSEEXEMPTEDFROMMILITARYSERVICEHEADINGUPWARDS1135237057121;KOIVUNEN;LYNN;LYNN;LYNN;LYNN;LYNN;MUST;NYBORG;NYSTROM;RONNLUND;SHAYER;SHAYER;2012;2012;IMMIGRANTS AND NORWEGIAN BORN TO IMMIGRANT PARENTS;SUNDET;TEASDALE;2011;WOODLEY	SCANDINAVIAN JOURNAL OF PUBLIC HEALTH;(2011);HUMAN COGNITIVE ABILITIES: A SURVEY OF FACTOR-ANALYTIC STUDIES.;(2012);PERSONALITY AND INDIVIDUAL DIFFERENCES;ACTA ETHNOGRAPHICA HUNGARICA;PSYCHOLOGICAL BULLETIN;PSYCHOLOGICAL BULLETIN;ARE WE GETTING SMARTER? RISING IQ IN THE TWENTY FIRST CENTURY.;SUOMALAISMIESTEN KOGNITIIVISEN KYKYPROFIILIN MUUTOKSET 1988-2001: FLYNNIN EFEKTIÄ SUOMALAISESSA AINEISTOSS…	FINLAND;UNITED KINGDOM
125	KODILA-TEDIKA O;ASONGU SA	FINANCIAL DEVELOPMENT; HUMAN CAPITAL; INTELLIGENCE-COGNITIVE ABILITY; SKILL	FINANCIAL DEVELOPMENT; HUMAN CAPITAL; INTELLIGENCE; SKILL	UNIVERSITY OF KINSHASA, DEPARTMENT OF ECONOMICS, CONGO; AFRICAN GOVERNANCE AND DEVELOPMENT INSTITUTE (AGDI), CAMEROON	AGBLOYOR, E.K., ABOR, J., ADJASI, K.D., YAWSON, A., PRIVATE CAPITAL FLOWS AND ECONOMIC GROWTH IN AFRICA: THE ROLE OF DOMESTIC FINANCIAL MARKETS (2015) JOURNAL OF INTERNATIONAL MONEY AND FINANCE, , (FORTHCOMING); AKE, B., OGNALIGUI, R.W., FINANCIAL STOCK MARKET AND ECONOMIC GROWTH IN DEVELOPING COUNTRIES: THE CASE OF DOUALA STOCK EXCHANGE IN CAMEROON (2010) INTERNATIONAL JOURNAL OF BUSINESS AND MA…	INTELLIGENCE	WE ASSESS THE CORRELATIONS BETWEEN INTELLIGENCE AND FINANCIAL DEVELOPMENT IN 123 COUNTRIES USING DATA AVERAGES FROM 2000-2010. COGNITIVE HUMAN CAPITAL IS MEASURED IN TERMS OF IQ (LYNN AND VANHANEN'S IQ MEASURES), COGNITIVE ABILITY (RINDERMANN'S COMBINATION OF PSYCHOMETRIC AND STUDENT ASSESSMENT TEST MEASURES) AND COGNITIVE SKILLS (HANUSHEK'S STUDENT ASSESSMENT TEST MEASURES), WHILE FINANCIAL DEVE…		NTLLD	KODILA-TEDIKA, O.; UNIVERSITY OF KINSHASA, DEPARTMENT OF ECONOMICSCONGO	ARTICLE	10.1016/j.intell.2015.04.010		01602896	INTELLIGENCE	ENGLISH	34		1-9	ELSEVIER LTD	SCOPUS	THE EFFECT OF INTELLIGENCE ON FINANCIAL DEVELOPMENT: A CROSS-COUNTRY COMPARISON	https://www.scopus.com/inward/record.uri?eid=2-s2.0-84929994356&doi=10.1016%2fj.intell.2015.04.010&partnerID=40&md5=0ffc103120709c809d084699cb905e35	51	2015	NA NA NA	INTELLIGENCE	UNIVERSITY OF KINSHASA;AFRICAN GOVERNANCE AND DEVELOPMENT INSTITUTE (AGDI)	NOTREPORTED;UNIVERSITY OF KINSHASA		KODILA-TEDIKA O, 2015, INTELLIGENCE	KODILA-TEDIKA O, 2015, INTELLIGENCE-a	AGBLOYOR;AKE;ALESINA;ANG;ASONGU;ASONGU;ASONGU;ASONGU;ASONGU;ASONGU;ASONGU;ASONGU;ASONGU;ASONGU;ASONGU;AZZIMONTI;BECK;BECK;BERNHEIM;BJØRNSKOV;CHAPILI;COHEN;DE GREGORIO;DE LA FUENTE;DJANKOV;EASTERLY;EVANS;FISH;GALLUP;GIRMA;GUISO;HAKEEM;HANUSHEK;HANUSHEK;HANUSHEK;JONES;JONES;KALONDAKANYAMA;KAUFMANN;KODILATEDIKA;KODILATEDIKA;KODILATEDIKA;LA PORTA;LA PORTA;LA PORTA;LANE;LYNN;LYNN;LYNN;LYNN;LYNN;LYNN;M…	JOURNAL OF INTERNATIONAL MONEY AND FINANCE;INTERNATIONAL JOURNAL OF BUSINESS AND MANAGEMENT;JOURNAL OF ECONOMIC GROWTH;JOURNAL OF BANKING & FINANCE;JOURNAL OF AFRICAN BUSINESS;BRUSSELS ECONOMIC REVIEW;ECONOMICS BULLETIN;JOURNAL OF FINANCIAL ECONOMICS POLICY;JOURNAL OF AFRICAN BUSINESS;AFRICAN FINANCE JOURNAL;INTERNATIONAL JOURNAL OF ISLAMIC AND MIDDLE EASTERN FINANCE AND MANAGEMENT;AFRICAN DEVELO…	CAMEROON;CONGO
126	KRIEGER F;ZIMMER HD;GREIFF S;SPINATH FM;BECKER N	FIGURAL MATRICES TESTS; FILTERING; GOAL MANAGEMENT; INTELLIGENCE-COGNITIVE ABILITY; SELECTIVE ENCODING; WORKING MEMORY	FIGURAL MATRICES TESTS; FILTERING; GOAL MANAGEMENT; INTELLIGENCE; SELECTIVE ENCODING; WORKING MEMORY CAPACITY	INDIVIDUAL DIFFERENCES & PSYCHODIAGNOSTICS, SAARLAND UNIVERSITY, BUILDING A1 3, SAARBRÜCKEN, 66123, GERMANY; ECCS UNIT, UNIVERSITY OF LUXEMBOURG, 11, PORTE DES SCIENCES, ESCH-SUR-ALZETTE, 4366, LUXEMBOURG; BRAIN & COGNITION UNIT, SAARLAND UNIVERSITY, BUILDING A2 4, SAARBRÜCKEN, 66123, GERMANY	ACKERMAN, P.L., BEIER, M.E., BOYLE, M.O., WORKING MEMORY AND INTELLIGENCE: THE SAME OR DIFFERENT CONSTRUCTS? (2005) PSYCHOLOGICAL BULLETIN, 131 (1), PP. 30-60; ARENDASY, M.E., SOMMER, M., REDUCING RESPONSE ELIMINATION STRATEGIES ENHANCES THE CONSTRUCT VALIDITY OF FIGURAL MATRICES (2013) INTELLIGENCE, 41 (4), PP. 234-243; BECKER, N., PRECKEL, F., KARBACH, J., RAFFEL, N., SPINATH, F.M., DIE MATRIZE…	INTELLIGENCE	IT IS WELL DOCUMENTED THAT FIGURAL MATRICES TESTS ARE HARDER TO SOLVE WHEN MULTIPLE RULES NEED TO BE INDUCED BECAUSE MULTIPLE RULES ARE TRADITIONALLY ASSOCIATED WITH A GREATER DEMAND FOR DYNAMICALLY MANAGED SUB-GOALS (GOAL MANAGEMENT), WHICH REQUIRES MORE WORKING MEMORY CAPACITY (WMC). THE CURRENT RESEARCH ADDRESSES THE NECESSITY TO APPLY SELECTIVE ENCODING AS A REQUIREMENT THAT GOES BEYOND THE A…		NTLLD	KRIEGER, F.; ECCS UNIT, 11, PORTE DES SCIENCES, LUXEMBOURG; EMAIL: FLORIAN.KRIEGER@UNI.LU	ARTICLE	10.1016/j.intell.2018.11.007	DEUTSCHE FORSCHUNGSGEMEINSCHAFTDEUTSCHE FORSCHUNGSGEMEINSCHAFT, DFG, 1457	01602896	INTELLIGENCE	ENGLISH	7		35-48	ELSEVIER LTD	SCOPUS	WHY ARE DIFFICULT FIGURAL MATRICES HARD TO SOLVE? THE ROLE OF SELECTIVE ENCODING AND WORKING MEMORY CAPACITY	https://www.scopus.com/inward/record.uri?eid=2-s2.0-85057630476&doi=10.1016%2fj.intell.2018.11.007&partnerID=40&md5=e517b0bc1b22d1026e9a4f32a8ee8dbe	72	2019	THIS RESEARCH WAS CONDUCTED WITHIN THE INTERNATIONAL RESEARCH TRAINING GROUP “ADAPTIVE MINDS” SUPPORTED BY GERMAN RESEARCH FOUNDATION (DFG) UNDER GRANT 1457 . NA NA	INTELLIGENCE	SAARLAND UNIVERSITY;UNIVERSITY OF LUXEMBOURG;SAARLAND UNIVERSITY	NOTREPORTED;PORTE DES SCIENCES;NOTREPORTED		KRIEGER F, 2019, INTELLIGENCE	KRIEGER F, 2019, INTELLIGENCE	ACKERMAN;ARENDASY;BECKER;BECKER;BECKER;BETHELLFOX;CARPENTER;CATTELL;CHOW;CHUDERSKI;CHUDERSKI;CONWAY;COWAN;COWAN;COWAN;DOMNICK;EMBRETSON;EMBRETSON;ENGLE;ENGLE;FOSTER;FUKUDA;GIGNAC;GOTTFREDSON;GREEN;HARRISON;HAYES;HU;JENSEN;KREUZPOINTNER;LIESEFELD;LITTLE;LOESCHE;LUCK;MARSHALEK;MCGREW;MEO;MUTHÉN;PEIRCE;PRIMI;RAVEN;RAVEN;ROTH;SCHMIDT;SHIPSTEAD;SHIPSTEAD;SHIPSTEAD;STERNBERG;UNSWORTH;UNSWORTH;UNSWORTH;…	PSYCHOLOGICAL BULLETIN;INTELLIGENCE;DIAGNOSTICA;JOURNAL OF INTELLIGENCE;JOURNAL OF INTELLIGENCE;INTELLIGENCE;PSYCHOLOGICAL REVIEW;JOURNAL OF EDUCATIONAL PSYCHOLOGY;MEMORY & COGNITION;INTELLIGENCE;INTELLIGENCE;INTELLIGENCE;BEHAVIORAL AND BRAIN SCIENCES;COGNITIVE PSYCHOLOGY;TRENDS IN COGNITIVE SCIENCES;EMBRETSON;PSYCHOLOGICAL METHODS;CURRENT DIRECTIONS IN PSYCHOLOGICAL SCIENCE;JOURNAL OF EXPERIMENT…	GERMANY;GERMANY;LUXEMBOURG	LUXEMBOURG
127	BLUM D;HOLLING H;GALIBERT MS;FORTHMANN B	FIGURAL ANALOGIES; ITEM DIFFICULTY; LLTM; RASCH MODEL; RULES	FIGURAL ANALOGIES; ITEM DIFFICULTY; LLTM; RASCH MODEL; RULES	WESTFÄLISCHE WILHELMS-UNIVERSITÄT MÜNSTER, FLIEDNERSTRAßE 21, MÜNSTER, 48149, GERMANY; UNIVERSIDAD DE BUENOS AIRES. AV. INDEPENDENCIA 3065 - C1225AAM CABA, ARGENTINA	ANDERSEN, E.B., A GOODNESS OF FIT TEST FOR THE RASCH MODEL (1973) PSYCHOMETRIKA, 38 (1), PP. 123-140; ARENDASY, M., AUTOMATIC GENERATION OF RASCH-CALIBRATED ITEMS: FIGURAL MATRICES TEST GEOM AND ENDLESS-LOOPS TEST EC (2005) INTERNATIONAL JOURNAL OF TESTING, 5 (3), PP. 197-224; BAGHAEI, P., KUBINGER, K.D., LINEAR LOGISTIC TEST MODELLING WITH R (2015) PRACTICAL ASSESSMENT, RESEARCH & EVALUATION, 20…	INTELLIGENCE	THE PURPOSE OF THIS PSYCHOMETRIC STUDY IS TO EXPLAIN PERFORMANCE ON COGNITIVE TASKS PERTAINING ANALOGICAL REASONING THAT WERE TAKEN INTO CONSIDERATION DURING THE CONSTRUCTION OF A TEST OF FIGURAL ANALOGIES. FOR THIS PURPOSE, A GENERAL LINEAR LOGISTIC TEST MODEL (LLTM) WAS MAINLY USED FOR DATA ANALYSIS. A 30-ITEMED TEST OF FIGURAL ANALOGIES WAS ADMINISTERED TO A SAMPLE OF 422 STUDENTS FROM ARGENTI…		NTLLD	BLUM, D.; WESTFÄLISCHE WILHELMS-UNIVERSITÄT MÜNSTER, FLIEDNERSTRAßE 21, GERMANY; EMAIL: BLUMWORX@GMAIL.COM	ARTICLE	10.1016/j.intell.2016.03.001		01602896	INTELLIGENCE	ENGLISH	9		72-81	ELSEVIER LTD	SCOPUS	TASK DIFFICULTY PREDICTION OF FIGURAL ANALOGIES	https://www.scopus.com/inward/record.uri?eid=2-s2.0-84960843755&doi=10.1016%2fj.intell.2016.03.001&partnerID=40&md5=96fc2632c3db4e413a653ffbda0d3d7b	56	2016	NA NA NA	INTELLIGENCE	WESTFÄLISCHE WILHELMS-UNIVERSITÄT MÜNSTER;	NOTREPORTED;WESTFÄLISCHE WILHELMS-UNIVERSITÄT MÜNSTER;NOTREPORTED		BLUM D, 2016, INTELLIGENCE	BLUM D, 2016, INTELLIGENCE	ANDERSEN;ARENDASY;BAGHAEI;BECKMANN;BERTLING;BLUM;BLUM;BLUM;BLUM;BLUM;BROWN;CANTY;CARMINES;CATTELL;CATTELL;COHEN;COLOM;COOK;DAVISON;DE BOECK;EMBRETSON;EMBRETSON;FISCHER;FISCHER;FORMANN;FREUND;GARCÍACUETO;GEARY;GENTNER;GICK;GIERL;GLAS;GRAßHOFF;HASTIE;HOFER;HOLYOAK;IRVINE;JACKSON;KOSINSKI;KUBINGER;LAI;LEVINE;LYNN;MAIR;MARTÍNEZ ARIAS;MULHOLLAND;NOVICK;PARDOE;QUAISERPOHL;2015 R A LANGUAGE AND ENVIRONM…	PSYCHOMETRIKA;INTERNATIONAL JOURNAL OF TESTING;PRACTICAL ASSESSMENT;BECKMANN;MEASURING REASONING ABILITY: APPLICATIONS OF RULE-BASED ITEM GENERATION (FORTHCOMING DOCTORAL THESIS);R PACKAGE VERSION 1.1;INTERDISCIPLINARIA;MEXICAN JOURNAL OF PSYCHOLOGY;PSYCHOLOGICAL WRITINGS;ANNALS OF PSYCHOLOGY;TEST OF NON VERBAL INTELLIGENCE;R PACKAGE VERSION;RELIABILITY AND VALIDITY ASSESSMENT;ABILITIES: THEIR ST…	ARGENTINA;GERMANY	GERMANY
128	GRIGORIEV A;LAPTEVA E;LYNN R	FERTILITY; INFANT MORTALITY; IQ; RUSSIA; STATURE	FERTILITY; INFANT MORTALITY; IQ; RUSSIA; STATURE	INSTITUTE OF PSYCHOLOGY, RUSSIAN ACADEMY OF SCIENCES, MOSCOW, RUSSIAN FEDERATION; FEDERAL INSTITUTE OF DEVELOPMENT OF EDUCATION, MOSCOW, RUSSIAN FEDERATION; UNIVERSITY OF ULSTER, COLERAINE, NORTHERN IRELAND, BS52 1SA, UNITED KINGDOM	ALMEIDA, L.S., LEMOS, G.C., LYNN, R., REGIONAL DIFFERENCES IN INTELLIGENCE AND PER CAPITA INCOMES IN PORTUGAL (2011) MANKIND QUARTERLY, 52, PP. 213-221; ARIJA, V., ESPARO, G., FERNANDEZ-BALLART, J., MURPHY, M.M., BIARNES, E., CANALS, J., NUTRITIONAL STATUS AND PERFORMANCE IN TEST OF VERBAL AND NON-VERBAL INTELLIGENCE IN 6YEAR OLD CHILDREN (2006) INTELLIGENCE, 36, PP. 141-151; BENTON, D., MICRO-NU…	INTELLIGENCE	REGIONAL DIFFERENCES ARE PRESENTED FOR LITERACY ADOPTED AS A PROXY FOR INTELLIGENCE, INFANT MORTALITY, FERTILITY, STATURE AND GEOGRAPHICAL LOCATION FOR 50 PROVINCES IN EUROPEAN RUSSIA IN THE LATE NINETEENTH CENTURY. ALL VARIABLES WERE SIGNIFICANTLY INTER-CORRELATED. INTELLIGENCE WAS SIGNIFICANTLY HIGHER IN THE NORTH AND WEST THAN IN THE SOUTH AND EAST. © 2016 ELSEVIER INC. ALL RIGHTS RESERVED.		NTLLD	GRIGORIEV, A.; INSTITUTE OF PSYCHOLOGY, RUSSIAN FEDERATION; EMAIL: ANDREY4002775@YANDEX.RU	ARTICLE	10.1016/j.intell.2016.01.003		01602896	INTELLIGENCE	ENGLISH	17		34-37	ELSEVIER LTD	SCOPUS	REGIONAL DIFFERENCES IN INTELLIGENCE, INFANT MORTALITY, STATURE AND FERTILITY IN EUROPEAN RUSSIA IN THE LATE NINETEENTH CENTURY	https://www.scopus.com/inward/record.uri?eid=2-s2.0-84954559059&doi=10.1016%2fj.intell.2016.01.003&partnerID=40&md5=dbacd3e4f22def025a0eec6ac40c10f9	55	2016	NA NA NA	INTELLIGENCE	INSTITUTE OF PSYCHOLOGY;FEDERAL INSTITUTE OF DEVELOPMENT OF EDUCATION;UNIVERSITY OF ULSTER	NOTREPORTED;INSTITUTE OF PSYCHOLOGY;NOTREPORTED		GRIGORIEV A, 2016, INTELLIGENCE	GRIGORIEV A, 2016, INTELLIGENCE-a	ALMEIDA;ARIJA;BENTON;BOLDSEN;DUTTON;KURA;LACOCK;LYNN;LYNN;LYNN;LYNN;LYNN;LYNN;LYNN;LYNN;LYNN;LYNN;PIFFER;REEVE;SAVAGE;SHATZ;STODDARD;WOODLEY	MANKIND QUARTERLY;INTELLIGENCE;NEUROSCIENCE AND BEHAVIORAL REVIEWS;HUMAN BIOLOGY;MANKIND QUARTERLY;INTELLIGENCE;CHILD DEVELOPMENT;BRITISH JOURNAL OF SOCIAL AND CLINICAL PSYCHOLOGY;BRITISH JOURNAL OF SOCIAL AND CLINICAL PSYCHOLOGY;RACE DIFFERENCES IN INTELLIGENCE: AN EVOLUTIONARY ANALYSIS;INTELLIGENCE;DYSGENICS: GENETIC DETERIORATION IN MODERN POPULATIONS. SECOND REVISED EDITION;MANKIND QUARTERLY;…	UNITED KINGDOM
129	LYNN R;SAKAR C;CHENG H	FERTILITY; INCOME; INFANT MORTALITY; INTELLIGENCE-COGNITIVE ABILITY; TURKEY	FERTILITY; INCOME; INFANT MORTALITY; INTELLIGENCE; TURKEY	UNIVERSITY OF ULSTER, COLERAINE, NORTHERN IRELAND, BT52 1SA, UNITED KINGDOM; DEPARTMENT OF CLINICAL, EDUCATIONAL AND HEALTH PSYCHOLOGY, UNIVERSITY COLLEGE LONDON, LONDON, WC1E 6BT, UNITED KINGDOM	ALMEIDA, L.S., LEMOS, G.C., LYNN, R., REGIONAL DIFFERENCES IN INTELLIGENCE AND PER CAPITA INCOMES IN PORTUGAL (2011) MANKIND QUARTERLY, 52, PP. 213-221; BARTELS, M., RIETVELD, M.J.H., VAN BAAL, G.C.M., BOOMSMA, D.I., HERITABILITY OF EDUCATIONAL ACHIEVEMENT IN 12YEAR OLDS AND THE OVERLAP WITH COGNITIVE ABILITIES (2002) TWIN RESEARCH, 5, PP. 544-553; CARROLL, J.B., (1993) HUMAN COGNITIVE ABILITIES,…	INTELLIGENCE	DATA ARE PRESENTED FOR INTELLIGENCE IN TWELVE REGIONS IN TURKEY SHOWING THAT INTELLIGENCE IS HIGHEST IN THE WEST AND LOWEST IN THE EAST. THE WEST-EAST INTELLIGENCE GRADIENT IS SIGNIFICANTLY CORRELATED WITH REGIONAL DIFFERENCES IN EDUCATIONAL ATTAINMENT AND PER CAPITA INCOME AND NEGATIVELY CORRELATED WITH FERTILITY, INFANT MORTALITY AND THE PERCENTAGE OF KURDS. © 2015 ELSEVIER INC.		NTLLD	LYNN, R.; UNIVERSITY OF ULSTERUNITED KINGDOM	ARTICLE	10.1016/j.intell.2015.03.006		01602896	INTELLIGENCE	ENGLISH	21		144-149	ELSEVIER LTD	SCOPUS	REGIONAL DIFFERENCES IN INTELLIGENCE, INCOME AND OTHER SOCIO-ECONOMIC VARIABLES IN TURKEY	https://www.scopus.com/inward/record.uri?eid=2-s2.0-84927618263&doi=10.1016%2fj.intell.2015.03.006&partnerID=40&md5=44a5cdec83a4cc99abb4cef4f91c34eb	50	2015	NA NA NA	INTELLIGENCE	UNIVERSITY OF ULSTER;UNIVERSITY COLLEGE LONDON	NOTREPORTED;UNIVERSITY OF ULSTERUNITED KINGDOM		LYNN R, 2015, INTELLIGENCE	LYNN R, 2015, INTELLIGENCE	ALMEIDA;BARTELS;CARROLL;DUTTON;KAUFMAN;KIRDAR;KURA;LYNN;LYNN;LYNN;LYNN;LYNN;LYNN;LYNN;LYNN;MAXWELL;MCDANIEL;MEISENBERG;THE ORGANISATION FOR ECONOMIC COOPERATION AND DEVELOPMENT 2012 PROGRAMME FOR INTERNATIONAL STUDENT ASSESSMENT PISA;PIFFER;RINDERMANN;RINDERMANN;TOLNAY;HTTPWWWTUSIADORGRSCSHAREDFILEBIREYSELGELIRRAPORUPDF;VIGDOR;WOODLEY	MANKIND QUARTERLY;TWIN RESEARCH;HUMAN COGNITIVE ABILITIES;MANKIND QUARTERLY;INTELLIGENCE;ECONOMIC DEVELOPMENT & CULTURAL CHANGE;INTELLIGENCE;BRITISH JOURNAL OF SOCIAL AND CLINICAL PSYCHOLOGY;BRITISH JOURNAL OF SOCIAL AND CLINICAL PSYCHOLOGY;INTELLIGENCE;DYSGENICS: GENETIC DETERIORATION IN MODERN POPULATIONS;MANKIND QUARTERLY;INTELLIGENCE;INTELLIGENCE: A UNIFYING CONSTRUCT FOR THE SOCIAL SCIENCES;…	UNITED KINGDOM;UNITED KINGDOM
130	LYNN R;YADAV P	FERTILITY; INCOME; INDIA; IQ; MUSLIMS	FERTILITY; INCOME; INDIA; IQ; MUSLIMS	UNIVERSITY OF ULSTER, COLERAINE, NORTHERN IRELAND, BT52 1SA, UNITED KINGDOM; INDIAN INSTITUTE OF TECHNOLOGY, KANPUR, INDIA	ALI, M., LIU, X., PILLAI, E.N., CHEN, P., KHOR, C.-C., ONG, R.T.-H., CHARACTERIZING THE GENETIC DIFFERENCES BETWEEN TWO DISTINCT MIGRANT GROUPS FROM INDO-EUROPEAN AND DRAVIDIAN SPEAKING POPULATIONS IN INDIA (2014) BMC GENETICS, 15, PP. 86-95; ALMEIDA, L.S., LEMOS, G.C., LYNN, R., REGIONAL DIFFERENCES IN INTELLIGENCE AND PER CAPITA INCOMES IN PORTUGAL (2011) MANKIND QUARTERLY, 52, PP. 213-221; ARD…	INTELLIGENCE	REGIONAL DIFFERENCES IN COGNITIVE ABILITY ARE PRESENTED FOR 33 STATES AND UNION TERRITORIES OF INDIA. ABILITY WAS POSITIVELY CORRELATED WITH GDP PER CAPITA, LITERACY AND LIFE EXPECTANCY AND NEGATIVELY CORRELATED WITH INFANT AND CHILD MORTALITY, FERTILITY AND THE PERCENTAGE OF MUSLIMS. ABILITY WAS HIGHER IN THE SOUTH THAN IN THE NORTH AND IN STATES WITH A COAST LINE THAN WITH THOSE THAT WERE LANDL…		NTLLD		ARTICLE	10.1016/j.intell.2015.01.009		01602896	INTELLIGENCE	ENGLISH	20		179-185	ELSEVIER LTD	SCOPUS	DIFFERENCES IN COGNITIVE ABILITY, PER CAPITA INCOME, INFANT MORTALITY, FERTILITY AND LATITUDE ACROSS THE STATES OF INDIA	https://www.scopus.com/inward/record.uri?eid=2-s2.0-84923066899&doi=10.1016%2fj.intell.2015.01.009&partnerID=40&md5=f04b5b2812714e32b0dd97864e45a15a	49	2015	NA NA NA	INTELLIGENCE	UNIVERSITY OF ULSTER;INDIAN INSTITUTE OF TECHNOLOGY	UNIVERSITY OF ULSTER;INDIAN INSTITUTE OF TECHNOLOGY		LYNN R, 2015, INTELLIGENCE	LYNN R, 2015, INTELLIGENCE-a	ALI;ALMEIDA;ARDEN;BADARUDDOZA;BATTY;BATTY;BATTY;BOUND;CAVALLISFORZA;COLLIER;DEARY;2013 ELEMENTARY STATE EDUCATION REPORT 201213;DUTTON;FAREED;GOTTFREDSON;HUNT;2006 200506 NATIONAL FAMILY HEALTH SURVEY 3;IRWING;JENCKS;KANAZAWA;KANAZAWA;KAUFMAN;KURA;LYNN;LYNN;LYNN;LYNN;LYNN;LYNN;LYNN;LYNN;MASTANA;MCDANIEL;MEISENBERG;MONTMOLLIN;MURRAY;2013 NATIONAL ACHIEVEMENT SURVEY;PIFFER;PLOMIN;2008 THE FUTURE PO…	BMC GENETICS;MANKIND QUARTERLY;INTELLIGENCE;ASIA-PACIFIC JOURNAL OF PUBLIC HEALTH;ANNALS OF EPIDEMIOLOGY;JOURNAL OF EPIDEMIOLOGY & COMMUNITY HEALTH;JOURNAL OF EPIDEMIOLOGY & COMMUNITY HEALTH;INTERNATIONAL ECONOMIC REVIEW;THE HISTORY AND GEOGRAPHY OF HUMAN GENES;THE BOTTOM BILLION: WHY THE POOREST COUNTIES ARE FAILING AND WHAT CAN BE DONE ABOUT IT;GERONTOLOGY;ELEMENTARY STATE EDUCATION REPORT 2012…	INDIA;UNITED KINGDOM
131	O'CONNELL M	FAMILY BACKGROUND; INTELLIGENCE-COGNITIVE ABILITY; MATHEMATICS; READING; SCHOOL TESTS	FAMILY BACKGROUND; INTELLIGENCE; MATHEMATICS; READING; SCHOOL TESTS	UNIVERSITY COLLEGE DUBLIN (UCD), IRELAND	BLANDEN, J., GREGG, P., FAMILY INCOME AND EDUCATIONAL ATTAINMENT: A REVIEW OF APPROACHES AND EVIDENCE FOR BRITAIN (2004) OXFORD REVIEW OF ECONOMIC POLICY, 20, PP. 245-263; CONRAD, R., WEISKRANTZ, B.C., ON THE COGNITIVE ABILITY OF DEAF CHILDREN WITH DEAF PARENTS (1981) AMERICAN ANNALS OF THE DEAF, 126, PP. 995-1003; DEARY, I.J., STRAND, S., SMITH, P., FERNANDES, C., INTELLIGENCE AND EDUCATIONAL AC…	INTELLIGENCE	THE PAPER EXAMINES THE RELATIONSHIP BETWEEN COGNITIVE ABILITY AT THIRTEEN YEARS OF AGE AND CHILDREN'S ACADEMIC PERFORMANCE ASSESSMENTS AT AGED NINE. ALONGSIDE COGNITIVE ABILITY, OTHER VARIABLES CONSIDERED PREDICTIVE OF ACADEMIC SUCCESS WERE ASSESSED INCLUDING PERSONALITY MEASURES, BIRTHWEIGHT, HANDEDNESS, SOCIO-ECONOMIC BACKGROUND, PARENTAL EDUCATION, HOME LANGUAGE, AND CHILD-REARING PRACTICES SU…		NTLLD	O'CONNELL, M.; SCHOOL OF PSYCHOLOGY, F207, NEWMAN BUILDING, IRELAND; EMAIL: MICHAEL.F.OCONNELL@UCD.IE	ARTICLE	10.1016/j.intell.2017.11.011		01602896	INTELLIGENCE	ENGLISH	17		122-127	ELSEVIER LTD	SCOPUS	THE POWER OF COGNITIVE ABILITY IN EXPLAINING EDUCATIONAL TEST PERFORMANCE, RELATIVE TO OTHER OSTENSIBLE CONTENDERS	https://www.scopus.com/inward/record.uri?eid=2-s2.0-85037871358&doi=10.1016%2fj.intell.2017.11.011&partnerID=40&md5=e5ee6914a2a7ebb44f1c0c146ec64d50	66	2018	NA NA NA	INTELLIGENCE	UNIVERSITY COLLEGE DUBLIN (UCD)	NOTREPORTED;SCHOOL OF PSYCHOLOGY;NOTREPORTED		O'CONNELL M, 2018, INTELLIGENCE	O'CONNELL M, 2018, INTELLIGENCE	BLANDEN;CONRAD;DEARY;DUBOW;DUCKWORTH;EDUCATIONAL RESEARCH CENTRE;EDUCATIONAL RESEARCH CENTRE;EDUCATIONAL RESEARCH CENTRE;ELLIOTT;EMBRETSON;GOTTFREDSON;JENCKS;KAVANAGH;MACKINTOSH;MCCRORY;MURRAY;MUSEK;NOFTLE;PLOMIN;QUAIL;ROTH;SAMPSON;STERNBERG;STRAUSS;STRENZE;VAN DER LINDEN	OXFORD REVIEW OF ECONOMIC POLICY;AMERICAN ANNALS OF THE DEAF;INTELLIGENCE;MERRILL-PALMER QUARTERLY;JOURNAL OF EDUCATIONAL PSYCHOLOGY;EDUCATIONAL RESEARCH CENTRE;EDUCATIONAL RESEARCH CENTRE;EDUCATIONAL RESEARCH CENTRE;ELLIOTT;EMBRETSON;INTELLIGENCE;JENCKS;KAVANAGH;MACKINTOSH;MATERNAL AND CHILD HEALTH JOURNAL;MURRAY;JOURNAL OF RESEARCH IN PERSONALITY;JOURNAL OF PERSONALITY AND SOCIAL PSYCHOLOGY;MOL…	IRELAND	IRELAND
132	O'CONNELL M;MARKS GN	FAMILY BACKGROUND; HOUSEHOLD INCOME; INTELLIGENCE-COGNITIVE ABILITY; SCHOOL TESTS; SOCIAL CLASS	FAMILY BACKGROUND; HOUSEHOLD INCOME; INTELLIGENCE; SCHOOL TESTS; SOCIAL CLASS	SCHOOL OF PSYCHOLOGY, UCD, DUBLIN, IRELAND; SOCIAL AND POLITICAL SCIENCES, UNIVERSITY OF MELBOURNE, PARKVILLE, VICTORIA 3052, AUSTRALIA	ALLEGRINI, A.G., SELZAM, S., RIMFELD, K., VON STUMM, S., PINGAULT, J.B., PLOMIN, R., GENOMIC PREDICTION OF COGNITIVE TRAITS IN CHILDHOOD AND ADOLESCENCE (2019) MOLECULAR PSYCHIATRY, 24 (6), PP. 819-827; ANGER, S., THE INTERGENERATIONAL TRANSMISSION OF COGNITIVE AND NON-COGNITIVE SKILLS DURING ADOLESCENCE AND YOUNG ADULTHOOD (2012) FROM PARENTS TO CHILDREN: THE INTERGENERATIONAL TRANSMISSION OF AD…	INTELLIGENCE	THE PAPER EXAMINES THE EFFECTS OF SOCIOECONOMIC BACKGROUND (SES) - MEASURED BY SOCIAL CLASS, FAMILY INCOME AND PARENTAL EDUCATION - COGNITIVE ABILITY, AND GENDER ON A VARIETY OF KEY OUTCOMES FROM A LARGE LONGITUDINAL STUDY BASED ON A REPRESENTATIVE SAMPLE OF THIRTEEN-YEAR-OLDS. THE DATA ANALYSED COMPRISED 6216 CHILDREN WHO PARTICIPATED IN WAVES 1 TO 3 OF THE GROWING UP IN IRELAND (GUI) LONGITUDIN…	101511	NTLLD	O'CONNELL, M.; SCHOOL OF PSYCHOLOGY, NEWMAN BUILDING, BELFIELD, IRELAND; EMAIL: MICHAEL.F.OCONNELL@UCD.IE	ARTICLE	10.1016/j.intell.2020.101511		01602896	INTELLIGENCE	ENGLISH	6			ELSEVIER LTD	SCOPUS	ARE THE EFFECTS OF INTELLIGENCE ON STUDENT ACHIEVEMENT AND WELL-BEING LARGELY FUNCTIONS OF FAMILY INCOME AND SOCIAL CLASS? EVIDENCE FROM A LONGITUDINAL STUDY OF IRISH ADOLESCENTS	https://www.scopus.com/inward/record.uri?eid=2-s2.0-85098222146&doi=10.1016%2fj.intell.2020.101511&partnerID=40&md5=83b4dfb4b259a6f6f70f01e28fcf87ef	84	2021	NA NA NA	INTELLIGENCE	SCHOOL OF PSYCHOLOGY;UNIVERSITY OF MELBOURNE	NOTREPORTED;SCHOOL OF PSYCHOLOGY;NOTREPORTED		O'CONNELL M, 2021, INTELLIGENCE	O'CONNELL M, 2021, INTELLIGENCE	ALLEGRINI;ANGER;ANGER;BERRY;BLACK;BOUCHARD;BOUTWELL;CARLSON;CHENG;CHMIELEWSKI;CHMIELEWSKI;CORGNET;CURRIE;DAMIAN;DEARY;DEARY;DEARY;DODGEON;DUCKWORTH;DUNCAN;DUNCAN;EDUCATIONAL RESEARCH CENTRE;FERGUSSON;FERGUSSON;FISCHER;GOODMAN;GRÖNQVIST;GUO;HARWELL;HAUSER;HECKMAN;HERRNSTEIN;HILL;HOLZER;HOUSES OF THE OIREACHTAS;KAUKIAINEN;KAUFMAN;KORENMAN;LEE;LEMOS;MEARS;MELDRUM;MURRAY;MURPHY;OECD;OECD;ONES;OREGAN;…	MOLECULAR PSYCHIATRY;FROM PARENTS TO CHILDREN: THE INTERGENERATIONAL TRANSMISSION OF ADVANTAGE;JOURNAL OF POPULATION ECONOMICS;JOURNAL OF SOCIAL AND PERSONAL RELATIONSHIPS;ECONOMICS LETTERS;TWIN RESEARCH AND HUMAN GENETICS;INTELLIGENCE;JOURNAL OF MARRIAGE AND FAMILY;JOURNAL OF VOCATIONAL BEHAVIOR;AMERICAN SOCIOLOGICAL REVIEW;AERA OPEN;JOURNAL OF BEHAVIORAL AND EXPERIMENTAL ECONOMICS;INDUSTRIAL RE…	AUSTRALIA;IRELAND	IRELAND
133	NIILEKSELA CR;REYNOLDS MR	FACTORIAL INVARIANCE; WAIS; WECHSLER; WISC; WPPSI	FACTORIAL INVARIANCE; WAIS; WECHSLER; WISC; WPPSI	UNIVERSITY OF KANSAS, JOSEPH R. PEARSON HALL, SCHOOL OF EDUCATION, DEPARTMENT OF EDUCATIONAL PSYCHOLOGY, 1122 WEST CAMPUS ROAD, ROOM 640, LAWRENCE, KANSAS, 66045, UNITED STATES	ALLEN, S.R., THORNDIKE, R.M., STABILITY OF THE WAIS-R AND WISC-III FACTOR STRUCTURE USING CROSS-VALIDATION OF COVARIANCE STRUCTURES (1995) JOURNAL OF CLINICAL PSYCHOLOGY, 51 (5), PP. 648-657; ALLEN, S.R., THORNDIKE, R.M., STABILITY OF THE WPPSI-R AND WISC-III FACTOR STRUCTURE USING CROSS-VALIDATION OF COVARIANCE STRUCTURE MODELS (1995) JOURNAL OF PSYCHOEDUCATIONAL ASSESSMENT, 13 (1), PP. 3-20; AR…	INTELLIGENCE	THE WECHSLER SCALES ARE SOME OF THE MOST COMMONLY USED INTELLIGENCE TESTS IN RESEARCH AND PRACTICE. IT IS UNKNOWN WHETHER DIFFERENT VERSIONS (I.E., WPPSI, WISC, AND WAIS) OR REVISIONS (E.G., WISC-IV AND WISC-V) OF THE WECHSLER SCALES MEASURE THE SAME CONSTRUCTS. WE TESTED THE FACTORIAL INVARIANCE ACROSS SIX WECHSLER SCALES (WPPSI-III, WPPSI-IV, WISC-IV, WISC-V, WAIS-III, AND WAIS-IV) TO INVESTIGA…	101403	NTLLD	NIILEKSELA, C.R.; UNIVERSITY OF KANSAS, 1122 WEST CAMPUS ROAD, ROOM 640, LAWRENCE, UNITED STATES; EMAIL: CHRISN@KU.EDU	ARTICLE	10.1016/j.intell.2019.101403		01602896	INTELLIGENCE	ENGLISH	9			ELSEVIER LTD	SCOPUS	ENDURING THE TESTS OF AGE AND TIME: WECHSLER CONSTRUCTS ACROSS VERSIONS AND REVISIONS	https://www.scopus.com/inward/record.uri?eid=2-s2.0-85074895117&doi=10.1016%2fj.intell.2019.101403&partnerID=40&md5=300e3c3c436da0053d0f593e93f5ac98	77	2019	NA NA NA	INTELLIGENCE	UNIVERSITY OF KANSAS	NOTREPORTED;UNIVERSITY OF KANSAS;NOTREPORTED		NIILEKSELA CR, 2019, INTELLIGENCE	NIILEKSELA CR, 2019, INTELLIGENCE	ALLEN;ALLEN;ARBUCKLE;ARCHER;BEAUJEAN;BENSON;BENSON;BENSON;BYRNE;CANIVEZ;CANIVEZ;CANIVEZ;CARROLL;CATTELL;CHEN;CHEN;CHEUNG;COHEN;DESHON;DIMITROV;ESCORIAL;EVERS;FLYNN;GIGNAC;GIGNAC;GUSTAFSSON;HORN;HORN;JUANESPINOSA;JUANESPINOSA;KANG;KAUFMAN;KAUFMAN;KEITH;KEITH;LITTLE;LITTLE;LUBKE;MCARDLE;MCARDLE;MEADE;MEREDITH;NIILEKSELA;RABIN;REISE;REYNOLDS;REYNOLDS;SCHERMELLEHENGEL;SCHNEIDER;TAUB;TAUB;THURSTONE;TU…	JOURNAL OF CLINICAL PSYCHOLOGY;JOURNAL OF PSYCHOEDUCATIONAL ASSESSMENT;COMPUTER PROGRAM;JOURNAL OF PERSONALITY ASSESSMENT;JOURNAL OF INDIVIDUAL DIFFERENCES;PSYCHOLOGICAL ASSESSMENT;MULTIVARIATE BEHAVIORAL RESEARCH;JOURNAL OF SCHOOL PSYCHOLOGY;PSYCHOLOGICAL BULLETIN;JOURNAL OF PSYCHOEDUCATIONAL ASSESSMENT;PSYCHOLOGICAL ASSESSMENT;PSYCHOLOGICAL ASSESSMENT;CARROLL;PSYCHOLOGICAL BULLETIN;STRUCTURAL E…	USA	USA
134	SORJONEN K;AURELL J;MELIN B	FACTOR LOADINGS; INTELLIGENCE-COGNITIVE ABILITY; JENSEN EFFECT; SIGMOID ASSOCIATION; SIMULATION	FACTOR LOADINGS; INTELLIGENCE; JENSEN EFFECT; SIGMOID ASSOCIATION; SIMULATION	DIVISION OF PSYCHOLOGY, DEPARTMENT OF CLINICAL NEUROSCIENCE, KAROLINSKA INSTITUTET, SOLNA, 171 65, SWEDEN	ASHTON, M.C., LEE, K., PROBLEMS WITH THE METHOD OF CORRELATED VECTORS (2005) INTELLIGENCE, 33, PP. 431-444; DOLAN, C.V., A NOTE ON SCHÖNEMANN'S REFUTATION OF SPEARMAN'S HYPOTHESIS (1997) MULTIVARIATE BEHAVIORAL RESEARCH, 32, PP. 319-325; DOLAN, C.V., INVESTIGATING SPEARMAN'S HYPOTHESIS BY MEANS OF MULTI-GROUP CONFIRMATORY FACTOR ANALYSIS (2000) MULTIVARIATE BEHAVIORAL RESEARCH, 35, PP. 21-50; DOL…	INTELLIGENCE	IT HAS BEEN PROPOSED THAT A CORRELATION BETWEEN A VECTOR OF FACTOR LOADINGS OF INTELLIGENCE TESTS AND A VECTOR OF GROUP DIFFERENCES ON THESE SAME TESTS (= CORRELATION OF VECTORS) INDICATE THAT THE GROUP DIFFERENCE IS MAINLY IN G. IN THE PRESENT SIMULATION, WE SHOW THAT THERE IS AN INVERSE SIGMOID ASSOCIATION BETWEEN THE DIFFERENCE BETWEEN POPULATION MEANS ON A LATENT VARIABLE AND THE CORRELATION …		NTLLD	SORJONEN, K.; DIVISION OF PSYCHOLOGY, KAROLINSKA INSTITUTET, SWEDEN; EMAIL: KIMMO.SORJONEN@KI.SE	ARTICLE	10.1016/j.intell.2017.07.008		01602896	INTELLIGENCE	ENGLISH	2		67-70	ELSEVIER LTD	SCOPUS	PREDICTING GROUP DIFFERENCES FROM THE CORRELATION OF VECTORS	https://www.scopus.com/inward/record.uri?eid=2-s2.0-85026554289&doi=10.1016%2fj.intell.2017.07.008&partnerID=40&md5=4f76307167495cabfe9f59e94d23ce59	64	2017	NA NA NA	INTELLIGENCE	KAROLINSKA INSTITUTET	NOTREPORTED;KAROLINSKA INSTITUTET;NOTREPORTED		SORJONEN K, 2017, INTELLIGENCE	SORJONEN K, 2017, INTELLIGENCE	ASHTON;DOLAN;DOLAN;DOLAN;DOLAN;DOLAN;JENSEN;JENSEN;LUBKE;LUBKE;TE NIJENHUIS;POPPER;R CORE TEAM;REVELLE;ROSSEEL;SCHÖNEMANN;SCHÖNEMANN;WICHERTS;WICHERTS	INTELLIGENCE;MULTIVARIATE BEHAVIORAL RESEARCH;MULTIVARIATE BEHAVIORAL RESEARCH;ADVANCES IN PSYCHOLOGY RESEARCH;INTELLIGENCE;INTELLIGENCE;THE BEHAVIORAL AND BRAIN SCIENCES;JENSEN;MULTIVARIATE BEHAVIORAL RESEARCH;INTELLIGENCE;INTELLIGENCE;POPPER;R FOUNDATION FOR STATISTICAL COMPUTING;REVELLE;JOURNAL OF STATISTICAL SOFTWARE;BULLETIN OF THE PSYCHONOMIC SOCIETY;CAHIERS DE PSYCHOLOGIE COGNITIVE;THE CLI…	SWEDEN	SWEDEN
135	GIGNAC GE	FACTOR ANALYSIS; GENERAL INTELLIGENCE (G); MUTUALISM	FACTOR ANALYSIS; GENERAL INTELLIGENCE; MUTUALISM	SCHOOL OF PSYCHOLOGY, UNIVERSITY OF WESTERN AUSTRALIA, 35 STIRLING HIGHWAY, CRAWLEY, WA 6009, AUSTRALIA	ANDERSON, M., (1992) INTELLIGENCE AND DEVELOPMENT: A COGNITIVE THEORY, , BLACKWELL, MALDEN, MA; ARBUCKLE, J.L., (2012) AMOS (VERSION 21.0), , IBM SPSS, CHICAGO; BARTHOLOMEW, D.J., ALLERHAND, M., DEARY, I.J., MEASURING MENTAL CAPACITY: THOMSON'S BONDS MODEL AND SPEARMAN'S G-MODEL COMPARED (2013) INTELLIGENCE, 41 (4), PP. 222-233; BEAUJEAN, A.A., JOHN CARROLL'S VIEWS ON INTELLIGENCE: BI-FACTOR VS. …	INTELLIGENCE	THE MUTUALISM THEORY OF GENERAL INTELLIGENCE (G) POSITS THAT THE POSITIVE MANIFOLD ARISES BECAUSE OF MUTUALLY BENEFICIAL INTERACTIONS BETWEEN ORIGINALLY ORTHOGONAL COGNITIVE ABILITIES, RATHER THAN BECAUSE OF A GENUINE GENERAL CONSTRUCT. IN A RECENT INVESTIGATION, GIGNAC (2014) REPORTED THAT THE STRENGTH OF G WAS LARGELY CONSTANT FROM THE AGES OF 2.5 TO 90. YEARS, WHICH WAS INTERPRETED AS AN INDIR…		NTLLD	GIGNAC, G.E.; SCHOOL OF PSYCHOLOGY, 35 STIRLING HIGHWAY, AUSTRALIA; EMAIL: GILLES.GIGNAC@UWA.EDU.AU	ARTICLE	10.1016/j.intell.2016.01.007		01602896	INTELLIGENCE	ENGLISH	9		69-78	ELSEVIER LTD	SCOPUS	RESIDUAL GROUP-LEVEL FACTOR ASSOCIATIONS: POSSIBLY NEGATIVE IMPLICATIONS FOR THE MUTUALISM THEORY OF GENERAL INTELLIGENCE	https://www.scopus.com/inward/record.uri?eid=2-s2.0-84956537981&doi=10.1016%2fj.intell.2016.01.007&partnerID=40&md5=343c3691f11eed6bb7ee91ec43eb5164	55	2016	NA NA NA	INTELLIGENCE	UNIVERSITY OF WESTERN AUSTRALIA	NOTREPORTED;SCHOOL OF PSYCHOLOGY;NOTREPORTED		GIGNAC GE, 2016, INTELLIGENCE	GIGNAC GE, 2016, INTELLIGENCE-a-b	ANDERSON;ARBUCKLE;BARTHOLOMEW;BEAUJEAN;BESHERS;BOLLEN;BRUNNER;BURNHAM;CANIVEZ;CARPENTER;CARROLL;CARROLL;CONWAY;CRAWFORD;DOUCET;ELLIOTT;FRISBY;FRY;GARDNER;GIGNAC;GIGNAC;GIGNAC;GIGNAC;GIGNAC;GIGNAC;GORSUCH;GOTTFREDSON;GUSTAFSSON;HAIER;HAWORTH;HUMPHREYS;JENNRICH;JENSEN;JENSEN;JENSEN;JOHNSON;JOHNSON;JOHNSON;KAUFMAN;KEITH;KENNY;LAU;LUCIANO;LYKKEN;VAN DER MAAS;VAN DER MAAS;MARSH;MARSHALEK;MATARAZZO;MCD…	INTELLIGENCE AND DEVELOPMENT: A COGNITIVE THEORY;AMOS (VERSION 21.0);INTELLIGENCE;JOURNAL OF INTELLIGENCE;STRUCTURAL EQUATIONS WITH LATENT VARIABLES;LEARNING AND INDIVIDUAL DIFFERENCES;SOCIOLOGICAL METHODS & RESEARCH;PRINCIPLES AND METHODS OF TEST CONSTRUCTION: STANDARDS AND RECENT ADVANCEMENTS;PSYCHOLOGICAL REVIEW;HUMAN COGNITIVE ABILITIES: A SURVEY OF FACTOR-ANALYTIC STUDIES;THE SCIENTIFIC STUD…	AUSTRALIA	AUSTRALIA
136	WAI J;LAKIN JM;KELL HJ	EXPERTISE DEVELOPMENT; GIFTED SAMPLES; INTERDISCIPLINARY RESEARCH; SPECIFIC COGNITIVE APTITUDES; TOTALITY OF EVIDENCE	EXPERTISE DEVELOPMENT; GIFTED SAMPLES; INTERDISCIPLINARY RESEARCH; SPECIFIC COGNITIVE APTITUDES; TOTALITY OF EVIDENCE	DEPT. OF EDUCATION REFORM AND DEPT. OF PSYCHOLOGY, UNIVERSITY OF ARKANSAS, UNITED STATES; DEPT. OF EDUCATIONAL STUDIES, UNIVERSITY OF ALABAMA, UNITED STATES; CENTER FOR EDUCATION AND CAREER DEVELOPMENT, EDUCATIONAL TESTING SERVICE, UNITED STATES	ACHTER, J.A., BENBOW, C.P., LUBINSKI, D., RETHINKING MULTIPOTENTIALITY AMONG THE INTELLECTUALLY GIFTED: A CRITICAL REVIEW AND RECOMMENDATIONS (1997) THE GIFTED CHILD QUARTERLY, 41 (1), PP. 5-15; ACHTER, J.A., LUBINSKI, D., BENBOW, C.P., MULTIPOTENTIALITY AMONG THE INTELLECTUALLY GIFTED:“ IT WAS NEVER THERE AND ALREADY IT'S VANISHING.” (1996) JOURNAL OF COUNSELING PSYCHOLOGY, 43 (1), P. 65; ACKERM…	INTELLIGENCE	THIS PAPER EXPLORES THE WAY IN WHICH THE LITERATURES ON GIFTED EDUCATION AND SPECIFIC COGNITIVE APTITUDES CAN BE BETTER INTEGRATED AND INFORM ONE ANOTHER TO ADVANCE SCIENTIFIC KNOWLEDGE. WE FIRST BRIEFLY REVIEW EVIDENCE ACCUMULATED TO DATE ON SPECIFIC COGNITIVE APTITUDES AND GIFTED SAMPLES AND THEN EXPLORE WHAT MIGHT BE USEFULLY INVESTIGATED IN THE FUTURE. WE CONSIDER MEASUREMENT ISSUES, VALUE FO…	101650	NTLLD	WAI, J.; DEPT. OF EDUCATION REFORM AND DEPT. OF PSYCHOLOGY, UNITED STATES; EMAIL: JWAI@UARK.EDU	ARTICLE	10.1016/j.intell.2022.101650	U.S. DEPARTMENT OF EDUCATIONU.S. DEPARTMENT OF EDUCATION, ED, R305A210428 INSTITUTE OF EDUCATION SCIENCESINSTITUTE OF EDUCATION SCIENCES, IES UNIVERSITY OF ALABAMAUNIVERSITY OF ALABAMA, UA	01602896	INTELLIGENCE	ENGLISH	0			ELSEVIER LTD	SCOPUS	SPECIFIC COGNITIVE APTITUDES AND GIFTED SAMPLES	https://www.scopus.com/inward/record.uri?eid=2-s2.0-85128198889&doi=10.1016%2fj.intell.2022.101650&partnerID=40&md5=5e9c61b7221998d2652d07744760cc96	92	2022	FUNDING ACKNOWLEDGMENT: THE RESEARCH REPORTED HERE WAS IN PART SUPPORTED BY THE INSTITUTE OF EDUCATION SCIENCES , U.S. DEPARTMENT OF EDUCATION , THROUGH GRANT R305A210428 TO JONI M. LAKIN AT THE UNIVERSITY OF ALABAMA AND JONATHAN WAI AT THE UNIVERSITY OF ARKANSAS. THE OPINIONS EXPRESSED ARE THOSE OF THE AUTHORS AND DO NOT REPRESENT VIEWS OF THE INSTITUTE OR THE U.S. DEPARTMENT OF EDUCATION. NA NA	INTELLIGENCE	UNIVERSITY OF ARKANSAS;UNIVERSITY OF ALABAMA;CENTER FOR EDUCATION AND CAREER DEVELOPMENT	NOTREPORTED;NOTREPORTED;NOTREPORTED		WAI J, 2022, INTELLIGENCE	WAI J, 2022, INTELLIGENCE-a	ACHTER;ACHTER;ACKERMAN;ACKERMAN;ALMAMARI;ARDEN;BARTHOLOMEW;BENSON;BLUM;VAN BORK;BREIT;BREIT;BRODERSEN;BROWN;CARROLL;COHEN;COYLE;COYLE;COYLE;DETTERMAN;DETTERMAN;DIPBOYE;EYSENCK;FARRELL;FLOYD;FRIED;FUNDER;GUSTAFSSON;HAIG;HARTMANN;JENSEN;JOHNSON;JOHNSON;JONAS;KAN;KAUFMAN;KELL;KELL;KELL;KELL;KELL;KELL;KIEVIT;KIEVIT;KOVACS;KUNCEL;KVIST;LAKIN;LAKIN;LANG;LANG;LANG;LANG;LEBEAU;LEGREE;LOHMAN;LOHMAN;LOHMAN…	THE GIFTED CHILD QUARTERLY;JOURNAL OF COUNSELING PSYCHOLOGY;CONTEMPORARY INTELLECTUAL ASSESSMENT: THEORIES;HANDBOOK OF GIFTEDNESS IN CHILDREN: PSYCHO-EDUCATIONAL THEORY;JOURNAL OF INTELLIGENCE;PERSONALITY AND INDIVIDUAL DIFFERENCES;INTELLIGENCE;PSYCHOLOGICAL ASSESSMENT;INTELLIGENCE;THEORY & PSYCHOLOGY;DEVELOPMENTAL PSYCHOLOGY;FUNDAMENTALS OF GIFTED EDUCATION;PERSPECTIVES ON PSYCHOLOGICAL SCIENCE;…	USA;USA;USA	USA
137	ACKERMAN PL	EXPERTISE ABILITIES; INDIVIDUAL DIFFERENCES; INTELLIGENCE	EXPERTISE ABILITIES; INDIVIDUAL DIFFERENCES; INTELLIGENCE	GEORGIA INSTITUTE OF TECHNOLOGY, UNITED STATES	ACKERMAN, P.L., INDIVIDUAL DIFFERENCES IN SKILL LEARNING: AN INTEGRATION OF PSYCHOMETRIC AND INFORMATION PROCESSING PERSPECTIVES (1987) PSYCHOLOGICAL BULLETIN, 102, PP. 3-27; ACKERMAN, P.L., DETERMINANTS OF INDIVIDUAL DIFFERENCES DURING SKILL ACQUISITION: COGNITIVE ABILITIES AND INFORMATION PROCESSING (1988) JOURNAL OF EXPERIMENTAL PSYCHOLOGY: GENERAL, 117, PP. 288-318; ACKERMAN, P.L., PREDICTING…	INTELLIGENCE	SPACE LIMITATIONS DO NOT ALLOW ME TO FULLY ADDRESS ERICSSON'S COMMENTS. INSTEAD, I LIMIT MY DISCUSSION TO FIVE OF THE MOST SALIENT ISSUES UPON WHICH THERE ARE SIGNIFICANT DIFFERENCES IN THE EVALUATION OF THE EXISTING THEORY, METHODOLOGICAL ISSUES, AND DATA. THESE RELATE TO ERICSSON'S USE OF THE CONSTRUCT "INNATE TALENT;" HIS MISAPPLICATION OF ACKERMAN'S (1987, 1988) THEORY OF INDIVIDUAL DIFFERENC…		NTLLD	ACKERMAN, P.L.; SCHOOL OF PSYCHOLOGY, GEORGIA INSTITUTE OF TECHNOLOGY, 654 CHERRY ST., MC 0170, ATLANTA, GA 30332-0170, UNITED STATES; EMAIL: PHILLIP.ACKERMAN@PSYCH.GATECH.EDU	ARTICLE	10.1016/j.intell.2014.01.002		01602896	INTELLIGENCE	ENGLISH	6	1	104-106	ELSEVIER LTD	SCOPUS	FACTS ARE STUBBORN THINGS	https://www.scopus.com/inward/record.uri?eid=2-s2.0-84901200395&doi=10.1016%2fj.intell.2014.01.002&partnerID=40&md5=4afce0e584188ca55fa2a4faab8a38bb	45	2014	NA NA NA	INTELLIGENCE	GEORGIA INSTITUTE OF TECHNOLOGY	NOTREPORTED;SCHOOL OF PSYCHOLOGY;EMAIL: PHILLIP.ACKERMAN@PSYCH.GATECH.EDU		ACKERMAN PL, 2014, INTELLIGENCE	ACKERMAN PL, 2014, INTELLIGENCE-a	ACKERMAN;ACKERMAN;ACKERMAN;ACKERMAN;ACKERMAN;ACKERMAN;ADAMS;BEIER;ERICSSON;FERGUSON;FERGUSON;KANFER;MASUNAGA;WITTMANN	PSYCHOLOGICAL BULLETIN;JOURNAL OF EXPERIMENTAL PSYCHOLOGY: GENERAL;JOURNAL OF APPLIED PSYCHOLOGY;TO APPEAR IN INTELLIGENCE;JOURNAL OF EDUCATIONAL PSYCHOLOGY;JOURNAL OF APPLIED PSYCHOLOGY;ADAMS;PSYCHOLOGY AND AGING;TO APPEAR IN INTELLIGENCE;CANADIAN JOURNAL OF PSYCHOLOGY;CANADIAN JOURNAL OF PSYCHOLOGY;JOURNAL OF APPLIED PSYCHOLOGY - MONOGRAPH;PSYCHOLOGY AND AGING;LEARNING AND INDIVIDUAL DIFFERENCE…	USA	GEORGIA
138	RINDERMANN H;BECKER D;COYLE TR	EXPERT SURVEY; INTELLIGENCE-COGNITIVE ABILITY; IQ-TESTS; MEDIA; WORLDVIEWS	EXPERT SURVEY; INTELLIGENCE; IQ-TESTS; MEDIA; WORLDVIEWS	DEPARTMENT OF PSYCHOLOGY, CHEMNITZ UNIVERSITY OF TECHNOLOGY, WILHELM-RAABE-STR. 43, CHEMNITZ, D-09107, GERMANY; DEPARTMENT OF PSYCHOLOGY, UNIVERSITY OF TEXAS AT SAN ANTONIO, ONE UTSA CIRCLE, SAN ANTONIO, TX 78249, UNITED STATES	APA CENTER FOR WORKFORCE STUDIES, 2014: APA MEMBER PROFILES (2015), WWW.APA.ORG/WORKFORCE/PUBLICATIONS/14-MEMBER/PROFILES.PDF, RETRIEVED FROM:; ARM, J., WE BROUGHT CHARLES MURRAY TO CAMPUS. GUESS WHAT HAPPENED (2016) THE NEW YORK TIMES, , WWW.NYTIMES.COM/2017/10/12/OPINION/CHARLES-MURRAY-MICHIGAN-SPEECH.HTML, RETRIEVED FROM:; ARTICLE METRICS, SCIENCE (2019), HTTP://CLASSIC.SCIENCEMAG.ORG/ARTICLEU…	INTELLIGENCE	EXPERTS (NMAX = 102 ANSWERING) ON INTELLIGENCE COMPLETED A SURVEY ABOUT IQ RESEARCH, CONTROVERSIES, AND THE MEDIA. THE SURVEY WAS CONDUCTED IN 2013 AND 2014 USING THE INTERNET-BASED EXPERT QUESTIONNAIRE ON COGNITIVE ABILITY (EQCA). IN THE CURRENT STUDY, WE EXAMINED THE BACKGROUND OF THE EXPERTS (E.G., NATIONALITY, GENDER, RELIGION, AND POLITICAL ORIENTATION) AND THEIR POSITIONS ON INTELLIGENCE RE…	101406	NTLLD	RINDERMANN, H.; DEPARTMENT OF PSYCHOLOGY, WILHELM-RAABE-STR. 43, GERMANY; EMAIL: HEINER.RINDERMANN@PSYCHOLOGIE.TU-CHEMNITZ.DE	ARTICLE	10.1016/j.intell.2019.101406	IBSS-L 1620457	01602896	INTELLIGENCE	ENGLISH	18			ELSEVIER LTD	SCOPUS	SURVEY OF EXPERT OPINION ON INTELLIGENCE: INTELLIGENCE RESEARCH, EXPERTS' BACKGROUND, CONTROVERSIAL ISSUES, AND THE MEDIA	https://www.scopus.com/inward/record.uri?eid=2-s2.0-85074615916&doi=10.1016%2fj.intell.2019.101406&partnerID=40&md5=3f142e1e321b41169e4ae32d140f0fd8	78	2020	THIS RESEARCH WAS SUPPORTED BY A GRANT FROM THE NATIONAL SCIENCE FOUNDATION'S INTERDISCIPLINARY BEHAVIORAL AND SOCIAL SCIENCE RESEARCH COMPETITION ( IBSS-L 1620457 ). NA NA	INTELLIGENCE	CHEMNITZ UNIVERSITY OF TECHNOLOGY;UNIVERSITY OF TEXAS AT SAN ANTONIO	NOTREPORTED;NOTREPORTED;NOTREPORTED		RINDERMANN H, 2020, INTELLIGENCE	RINDERMANN H, 2020, INTELLIGENCE	APA CENTER FOR WORKFORCE STUDIES;ARM;ARTICLE METRICS;ASHTON;BARNETT;BECKER;BEINART;BENEDICT;BLAU;BLINKHORN;BONICA;BUSS;CARROLL;CECI;DICKENS;DUARTE;DUCKWORTH;FEHR;GILLIE;GOTTFREDSON;GOULD;GREENSTEIN;GREENSTEIN;GROSECLOSE;HARZING;HEBER;HUNT;HXA EXECUTIVE TEAM;INBAR;JENSEN;JENSEN;JOHNSON;JONES;JOYNSON;JUSSIM;JUSSIM;KIRKEGAARD;KUNCEL;KUYPERS;LACOUR;LANGBERT;LICHTER;LINDSAY;LYNN;MEISENBERG;MULLER;MURP…	APA CENTER FOR WORKFORCE STUDIES;THE NEW YORK TIMES;ARTICLE METRICS;PERSONALITY AND SOCIAL PSYCHOLOGY BULLETIN;THE FUTURE OF CHILDREN;ZEITSCHRIFT FÜR ANGEWANDTE PSYCHOLOGIE UND CHARAKTERKUNDE;THE ATLANTIC;NEW YORK TIMES;PROCEEDINGS OF THE NATIONAL ACADEMY OF SCIENCES;NATURE;BONICA;ARCHIVES OF SCIENTIFIC PSYCHOLOGY;THE SCIENTIFIC STUDY OF GENERAL INTELLIGENCE;CRITICAL THINKING IN PSYCHOLOGY;PSYCHO…	GERMANY;USA	GERMANY
139	FRISCHKORN GT;SCHUBERT AL;HAGEMANN D	EXECUTIVE FUNCTIONS; INTELLIGENCE-COGNITIVE ABILITY; PROCESSING SPEED	EXECUTIVE FUNCTIONS; INTELLIGENCE; PROCESSING SPEED	HEIDELBERG UNIVERSITY, INSTITUTE OF PSYCHOLOGY, GERMANY; UNIVERSITY OF ZURICH, INSTITUTE OF PSYCHOLOGY, SWITZERLAND	ACKERMAN, P.L., BEIER, M.E., BOYLE, M.D., INDIVIDUAL DIFFERENCES IN WORKING MEMORY WITHIN A NOMOLOGICAL NETWORK OF COGNITIVE AND PERCEPTUAL SPEED ABILITIES (2002) JOURNAL OF EXPERIMENTAL PSYCHOLOGY: GENERAL, 131 (4), PP. 567-589. , HTTPS://DOI.ORG/10/BJTJNZ; ACKERMAN, P.L., BEIER, M.E., BOYLE, M.O., WORKING MEMORY AND INTELLIGENCE: THE SAME OR DIFFERENT CONSTRUCTS? (2005) PSYCHOLOGICAL BULLETIN, …	INTELLIGENCE	BOTH WORKING MEMORY CAPACITY (WMC) AND PROCESSING SPEED (PS) HAVE BEEN DISCUSSED AS IMPORTANT COVARIATES OF INDIVIDUAL DIFFERENCES IN INTELLIGENCE. RECENT RESULTS INDICATED THAT ESPECIALLY LATENCIES OF ERP COMPONENTS ASSOCIATED WITH HIGHER-ORDER PROCESSING (P2, N2, AND P3) MAY SHARE UP TO 80% OF VARIANCE WITH INDIVIDUAL DIFFERENCES IN INTELLIGENCE. WMC HAS A SIMILAR PREDICTIVE POWER AND THUS THES…		NTLLD	FRISCHKORN, G.T.; INSTITUTE OF PSYCHOLOGY, BINZMÜHLESTRASSE 14, SWITZERLAND; EMAIL: GIDON.FRISCHKORN@PSYCHOLOGIE.UZH.CH	ARTICLE	10.1016/j.intell.2019.05.003		01602896	INTELLIGENCE	ENGLISH	20		95-110	ELSEVIER LTD	SCOPUS	PROCESSING SPEED, WORKING MEMORY, AND EXECUTIVE FUNCTIONS: INDEPENDENT OR INTER-RELATED PREDICTORS OF GENERAL INTELLIGENCE	https://www.scopus.com/inward/record.uri?eid=2-s2.0-85066782586&doi=10.1016%2fj.intell.2019.05.003&partnerID=40&md5=502ff78242bbfd7063103524f656c455	75	2019	NA NA NA	INTELLIGENCE	HEIDELBERG UNIVERSITY;UNIVERSITY OF ZURICH	FRISCHKORN;INSTITUTE OF PSYCHOLOGY;EMAIL: GIDON.FRISCHKORN@PSYCHOLOGIE.UZH.CH		FRISCHKORN GT, 2019, INTELLIGENCE	FRISCHKORN GT, 2019, INTELLIGENCE	ACKERMAN;ACKERMAN;ALEXANDER;BADDELEY;BARBEY;BARROUILLET;BASTEN;BAYLISS;BAZANA;BENTLER;BROWNE;BUCIK;BURGESS;BURNHAM;CHUDERSKI;COLOM;COLOM;COLOM;COLOM;CONWAY;COWAN;CRONBACH;DANG;DIAMOND;DONCHIN;DONDERS;DONDERS;ENGLE;ERIKSEN;FAN;FAN;FRIEDMAN;FRIEDMAN;FRISCHKORN;FRISTON;GLÄSCHER;HEDGE;HILGER;HU;JÄGER;JÄGER;JENSEN;JEWSBURY;JUNG;JURADO;KANE;KANE;KANE;KANE;KARR;KENNY;KIEVIT;KIEVIT;KOVACS;KRANZLER;KYLLON…	JOURNAL OF EXPERIMENTAL PSYCHOLOGY: GENERAL;PSYCHOLOGICAL BULLETIN;COGNITIVE PROCESSING;PSYCHOLOGY OF LEARNING AND MOTIVATION;BRAIN;PSYCHOLOGICAL REVIEW;INTELLIGENCE;JOURNAL OF EXPERIMENTAL PSYCHOLOGY: GENERAL;JOURNAL OF PERSONALITY AND SOCIAL PSYCHOLOGY;PSYCHOLOGICAL BULLETIN;SOCIOLOGICAL METHODS & RESEARCH;PERSONALITY AND INDIVIDUAL DIFFERENCES;JOURNAL OF EXPERIMENTAL PSYCHOLOGY: GENERAL;BURNHA…	GERMANY;SWITZERLAND	SWITZERLAND
140	HE L;LIU W;ZHUANG K;MENG J;QIU J	EXECUTIVE FUNCTIONS; FUNCTIONAL CONNECTIVITY; INDIVIDUAL DIFFERENCES; INTELLECTUAL ABILITIES; MACHINE LEARNING	EXECUTIVE FUNCTIONS; FUNCTIONAL CONNECTIVITY; INDIVIDUAL DIFFERENCES; INTELLECTUAL ABILITIES; MACHINE LEARNING	KEY LABORATORY OF COGNITION AND PERSONALITY (SOUTHWEST UNIVERSITY), MINISTRY OF EDUCATION, CHONGQING, CHINA; FACULTY OF PSYCHOLOGY, SOUTHWEST UNIVERSITY, CHONGQING, CHINA; DONDERS INSTITUTE FOR BRAIN, COGNITION AND BEHAVIOUR, RADBOUD UNIVERSITY MEDICAL CENTRE, NIJMEGEN, NETHERLANDS; SOUTHWEST UNIVERSITY BRANCH, COLLABORATIVE INNOVATION CENTER OF ASSESSMENT TOWARD BASIC EDUCATION QUALITY AT BEIJIN…	AUKES, M.F., ALIZADEH, B.Z., SITSKOORN, M.M., KEMNER, C., OPHOFF, R.A., KAHN, R.S., GENETIC OVERLAP AMONG INTELLIGENCE AND OTHER CANDIDATE ENDOPHENOTYPES FOR SCHIZOPHRENIA (2009) BIOLOGICAL PSYCHIATRY, 65 (6), PP. 527-534; AVERY, E.W., YOO, K., ROSENBERG, M.D., GREENE, A.S., GAO, S., NA, D.L., CHUN, M.M., DISTRIBUTED PATTERNS OF FUNCTIONAL CONNECTIVITY PREDICT WORKING MEMORY PERFORMANCE IN NOVEL …	INTELLIGENCE	EXECUTIVE FUNCTIONS (EFS) REFER TO A RANGE OF COGNITIVE CONTROL AND REGULATION PROCESSES THAT COORDINATE THOUGHTS AND ACTIONS IN A GOAL-DIRECTED WAY AND ARE REGARDED AS A HALLMARK OF INTELLECTUAL ABILITIES. HOWEVER, MOST STUDIES HAVE USED A SINGLE MEASUREMENT TO EXPLORE THE RELATIONSHIP BETWEEN EFS AND INTELLIGENCE, AND THERE IS A LACK OF ROBUST EVIDENCE TO DEMONSTRATE THE LINK BETWEEN EF-RELATED…	101527	NTLLD	QIU, J.; FACULTY OF PSYCHOLOGY, NO. 2 TIANSHENG ROAD, BEIBEI DISTRICT, CHINA; EMAIL: QIUJ318@SWU.EDU.CN	ARTICLE	10.1016/j.intell.2021.101527	2018PY80, 2019PY51 NATIONAL INSTITUTES OF HEALTHNATIONAL INSTITUTES OF HEALTH, NIH NIH BLUEPRINT FOR NEUROSCIENCE RESEARCHNIH BLUEPRINT FOR NEUROSCIENCE RESEARCH MCDONNELL CENTER FOR SYSTEMS NEUROSCIENCEMCDONNELL CENTER FOR SYSTEMS NEUROSCIENCE NATIONAL NATURAL SCIENCE FOUNDATION OF CHINANATIONAL NATURAL SCIENCE FOUNDATION OF CHINA, NSFC, 31771231, 32071070 NATURAL SCIENCE FOUNDATION OF CHONGQING…	01602896	INTELLIGENCE	ENGLISH	4			ELSEVIER LTD	SCOPUS	EXECUTIVE FUNCTION-RELATED FUNCTIONAL CONNECTOMES PREDICT INTELLECTUAL ABILITIES	https://www.scopus.com/inward/record.uri?eid=2-s2.0-85101388726&doi=10.1016%2fj.intell.2021.101527&partnerID=40&md5=38849486657ee3d6f9ae497f5deb7417	85	2021	THIS RESEARCH WAS SUPPORTED BY THE NATIONAL NATURAL SCIENCE FOUNDATION OF CHINA ( 31771231 , 32071070 ), NATURAL SCIENCE FOUNDATION OF CHONGQING ( CSTC2019JCYJ-MSXMX0520 , CSTC2020JCYJ-MSXMX0299 ), THE PLANNED PROJECT OF CHONGQING HUMANITIES AND SOCIAL SCIENCES ( 2018PY80 , 2019PY51 ), FUNDAMENTAL RESEARCH FUNDS FOR THE CENTRAL UNIVERSITIES ( SWU119007 ), CHANG JIANG SCHOLARS PROGRAM, NATIONAL OU…	INTELLIGENCE	KEY LABORATORY OF COGNITION AND PERSONALITY (SOUTHWEST UNIVERSITY);SOUTHWEST UNIVERSITY;RADBOUD UNIVERSITY MEDICAL CENTRE;SOUTHWEST UNIVERSITY BRANCH	NOTREPORTED;FACULTY OF PSYCHOLOGY;NOTREPORTED		HE L, 2021, INTELLIGENCE	HE L, 2021, INTELLIGENCE	AUKES;AVERY;BARBEY;BARBEY;BARBEY;BARBEY;BARBEY;BARCH;BEATY;BILKER;BIRN;BRYDGES;BRYDGES;BUCKNER;BURGESS;CATTELL;CHEN;DIAMOND;DIAMOND;DRAHEIM;DUNCAN;ENGELHARDT;FAN;FINN;FOX;FRIEDMAN;FRIEDMAN;FRIEDMAN;FRIEDMAN;FRISCHKORN;FRISTON;GARDNER;GERSHON;GLASSER;GRATTON;GREENE;GUILFORD;HE;HE;HEATON;HILGER;HILGER;HILGER;HORN;JIANG;JIANG;JOHANN;JUNG;KARR;KIM;KOCEVAR;KRUMM;LEE;LI;LIU;LIU;MAREK;MIYAKE;MIYAKE;NIEN…	BIOLOGICAL PSYCHIATRY;JOURNAL OF COGNITIVE NEUROSCIENCE;TRENDS IN COGNITIVE SCIENCES;NEUROPSYCHOLOGIA;BRAIN STRUCTURE & FUNCTION;BRAIN;CORTEX;NEUROIMAGE;PROCEEDINGS OF THE NATIONAL ACADEMY OF SCIENCES OF THE UNITED STATES OF AMERICA;ASSESSMENT;NEUROIMAGE;INTELLIGENCE;INTELLIGENCE;NATURE NEUROSCIENCE;JOURNAL OF EXPERIMENTAL PSYCHOLOGY: GENERAL;JOURNAL OF EDUCATIONAL PSYCHOLOGY;SCIENTIFIC REPORTS;A…	CHINA;CHINA;CHINA;NETHERLANDS	CHINA
141	BRYDGES CR;REID CL;CAMPBELL C;FRENCH N;ANDERSON M	EXECUTIVE FUNCTION; INTELLIGENCE-COGNITIVE ABILITY; PRETERM BIRTH; PROCESSING SPEED	EXECUTIVE FUNCTION; INTELLIGENCE; PRETERM BIRTH; PROCESSING SPEED	SCHOOL OF PSYCHOLOGICAL SCIENCE, UNIVERSITY OF WESTERN AUSTRALIA, PERTH, WESTERN AUSTRALIA, AUSTRALIA; SCHOOL OF PSYCHOLOGY & EXERCISE SCIENCE, MURDOCH UNIVERSITY, PERTH, WESTERN AUSTRALIA, AUSTRALIA; SCHOOL OF HEALTH IN SOCIAL SCIENCE, UNIVERSITY OF EDINBURGH, EDINBURGH, UNITED KINGDOM; NEONATAL CLINICAL CARE UNIT, KING EDWARD MEMORIAL HOSPITAL, PERTH, WESTERN AUSTRALIA, AUSTRALIA; STATE CHILD D…	AARNOUDSE-MOENS, C.S.H., WEISGLAS-KUPERUS, N., VAN GOUDOEVER, J.B., OOSTERLAAN, J., META-ANALYSIS OF NEUROBEHAVIORAL OUTCOMES IN VERY PRETERM AND/OR VERY LOW BIRTH WEIGHT CHILDREN (2009) PEDIATRICS, 124 (2), PP. 717-728; ANDERSON, M., INSPECTION TIME, INFORMATION PROCESSING AND THE DEVELOPMENT OF INTELLIGENCE (1988) BRITISH JOURNAL OF DEVELOPMENTAL PSYCHOLOGY, 6 (1), PP. 43-57; ANDERSON, M., THE …	INTELLIGENCE	CHILDREN BORN VERY PRETERM (<32 WEEKS GESTATIONAL AGE) ARE KNOWN TO BE AT INCREASED RISK OF NEUROCOGNITIVE IMPAIRMENTS, IN DOMAINS INCLUDING EXECUTIVE FUNCTIONING, PROCESSING SPEED, AND FLUID AND CRYSTALLISED INTELLIGENCE. GIVEN THE CLOSE ASSOCIATION BETWEEN THESE CONSTRUCTS, THE CURRENT STUDY INVESTIGATED A SPECIFIC MODEL, NAMELY WHETHER EXECUTIVE FUNCTIONING AND/OR PROCESSING SPEED MEDIATES THE…		NTLLD	BRYDGES, C.R.; SCHOOL OF PSYCHOLOGICAL SCIENCE, 35 STIRLING HIGHWAY, AUSTRALIA; EMAIL: CHRISTOPHERBRYDGES@GMAIL.COM	ARTICLE	10.1016/j.intell.2018.03.013	CHANNEL 7 TELETHON TRUSTCHANNEL 7 TELETHON TRUST	01602896	INTELLIGENCE	ENGLISH	7		101-108	ELSEVIER LTD	SCOPUS	EXECUTIVE FUNCTIONING (FULLY) AND PROCESSING SPEED (MOSTLY) MEDIATE INTELLIGENCE DEFICITS IN CHILDREN BORN VERY PRETERM	https://www.scopus.com/inward/record.uri?eid=2-s2.0-85044724722&doi=10.1016%2fj.intell.2018.03.013&partnerID=40&md5=1a698507a179fea879d9beaa62a98779	68	2018	THIS STUDY WAS PARTIALLY FUNDED BY CHANNEL 7 TELETHON TRUST : UNTANGLING THE NEURODEVELOPMENTAL AETIOLOGIES AND SEQUALAE OF PRENATAL RISK, CHILDHOOD ILLNESS AND INJURY (AWARDED TO ASSOC.PROF. CORINNE REID, WINTHROP PROF. MIKE ANDERSON, DR. CATHERINE CAMPBELL, DR. DONNA BAYLISS AND ASSOC. PROF. ALLISON FOX). NA NA	INTELLIGENCE	UNIVERSITY OF WESTERN AUSTRALIA;MURDOCH UNIVERSITY;UNIVERSITY OF EDINBURGH;KING EDWARD MEMORIAL HOSPITAL;STATE CHILD DEVELOPMENT CENTRE	NOTREPORTED;SCHOOL OF PSYCHOLOGICAL SCIENCE;NOTREPORTED		BRYDGES CR, 2018, INTELLIGENCE	BRYDGES CR, 2018, INTELLIGENCE-a	AARNOUDSEMOENS;ANDERSON;ANDERSON;ANDERSON;ANDERSON;ANDERSON;ANDERSON;ANDERSON;ANDERSON;ANDERSON;ANDERSON;ARBUCKLE;AU;BHUTTA;BLUNCH;BRYDGES;BRYDGES;BRYDGES;BRYDGES;CATTELL;CATTELL;COOK;COOKE;DAVIS;DAVIS;DEMETRIOU;DEMETRIOU;DOYLE;DUAN;FRIEDMAN;FRIEDMAN;FRY;FRY;GONZALEZ;HALE;HU;JAEGGI;JENSEN;KAIL;KAIL;KAIL;KAIL;KAIL;KAIL;KAIL;KAIL;KERRWILSON;KRANZLER;LANDES;LEHTO;LITTLE;MAALOUF;MANLY;MELBYHERVÅG;MIL…	PEDIATRICS;BRITISH JOURNAL OF DEVELOPMENTAL PSYCHOLOGY;PERSONALITY & INDIVIDUAL DIFFERENCES;ANDERSON;AUSTRALIAN JOURNAL OF PSYCHOLOGY;JOURNAL OF CHILD PSYCHOLOGY AND PSYCHIATRY;JOURNAL OF INTELLIGENCE;BRITISH JOURNAL OF DEVELOPMENTAL PSYCHOLOGY;THE SAGE HANDBOOK OF EARLY CHILDHOOD RESEARCH;INTELLIGENCE;JOURNAL OF THE AMERICAN MEDICAL ASSOCIATION;ARBUCKLE;PSYCHONOMIC BULLETIN & REVIEW;JOURNAL OF T…	AUSTRALIA;AUSTRALIA;AUSTRALIA;AUSTRALIA;UNITED KINGDOM	AUSTRALIA
[truncated: 571 more rows]
