# Supplementary material for: The Evolution of Intelligence: Analysis of the Journal of Intelligence and Intelligence
Source: J Intell. 2023 Feb 14;11(2):35. doi: 10.3390/jintelligence11020035 (PMC9961905; doi:10.3390/jintelligence11020035)
Supplement: Supplementary file 1 [file jintelligence-11-00035-s001.zip › JOI011023-cleanID.xlsx]

## Sheet: Sheet 1
Index	AU	ID	DE	C1	CR	JI	AB	AR	RP	DT	DI	FU	SN	SO	LA	TC	PN	PP	PU	DB	TI	url	VL	PY	FX	J9	AU_UN	AU1_UN	AU_UN_NR	SR_FULL	SR	CR_AU	CR_SO	AU_CO	AU1_CO
1	SCHERMER JA;KRAMMER G;GOFFIN RD;BIDERMAN MD	16PF; DIFFERENTIATION; INTELLIGENCE; PERSONALITY	16PF; DIFFERENTIATION; INTELLIGENCE; PERSONALITY	MANAGEMENT AND ORGANIZATIONAL STUDIES, FACULTY OF SOCIAL SCIENCE, THE UNIVERSITY OF WESTERN ONTARIO, LONDON, ON N6A 5C2, CANADA; INSTITUTE OF PRACTICAL EDUCATION AND PRACTITIONER RESEARCH, UNIVERSITY COLLEGE OF TEACHER EDUCATION STYRIA, GRAZ, 8010, AUSTRIA; DEPARTMENT OF PSYCHOLOGY, FACULTY OF SOCIAL SCIENCE, THE UNIVERSITY OF WESTERN ONTARIO, LONDON, ON N6A 5C2, CANADA; DEPARTMENT OF PSYCHOLOGY,…	ABEL, M.H., KATHERINE BROWN, L., VALIDITY OF THE 16PF REASONING ABILITY SCALE (1998) PSYCHOLOGICAL REPORTS, 83, PP. 904-906; AUSTIN, E.J., HOFER, S.M., DEARY, I.J., EBER, H.W., INTERACTIONS BETWEEN INTELLIGENCE AND PERSONALITY: RESULTS FROM TWO LARGE SAMPLES (2000) PERSONALITY AND INDIVIDUAL DIFFERENCES, 29, PP. 405-427; BRAND, C., EGAN, V., DEARY, I.J., INTELLIGENCE, PERSONALITY, AND SOCIETY: CO…	J. INTELL.	THE DIFFERENTIATION OF PERSONALITY BY INTELLIGENCE HYPOTHESIS SUGGESTS THAT THERE WILL BE GREATER INDIVIDUAL DIFFERENCES IN PERSONALITY TRAITS FOR THOSE INDIVIDUALS WHO ARE MORE INTELLIGENT. CONVERSELY, LESS INTELLIGENT INDIVIDUALS WILL BE MORE SIMILAR TO EACH OTHER IN THEIR PERSONALITY TRAITS. THE HYPOTHESIS WAS TESTED WITH A LARGE SAMPLE OF MANAGERIAL JOB CANDIDATES WHO COMPLETED AN OMNIBUS PER…	12	SCHERMER, J.A.; MANAGEMENT AND ORGANIZATIONAL STUDIES, CANADA; EMAIL: JHARRIS@UWO.CA	ARTICLE	10.3390/jintelligence8010012		20793200	JOURNAL OF INTELLIGENCE	ENGLISH	2	1		MDPI AG	SCOPUS	USING THE 16PF TO TEST THE DIFFERENTIATION OF PERSONALITY BY INTELLIGENCE HYPOTHESIS	https://www.scopus.com/inward/record.uri?eid=2-s2.0-85081537934&doi=10.3390%2fjintelligence8010012&partnerID=40&md5=768d9e66825c384fcacbe7d8b3276376	8	2020	NA NA NA	J INTELL	THE UNIVERSITY OF WESTERN ONTARIO;UNIVERSITY COLLEGE OF TEACHER EDUCATION STYRIA;THE UNIVERSITY OF WESTERN ONTARIO;THE UNIVERSITY OF TENNESSEE AT CHATTANOOGA	SCHERMER;NOTREPORTED;NOTREPORTED		SCHERMER JA, 2020, J INTELL	SCHERMER JA, 2020, J INTELL	ABEL;AUSTIN;BRAND;CASCIO;CATTELL;CHEUNG;DE FRUYT;DEARY;DEARY;DETTERMAN;ESCORIAL;GOUGH;JULIE AITKEN;HARRIS;HARRIS;JACKSONDOUGLAS;KANTROWITZ;LYNN;MCDOUGALL;MÕTTUS;MURRAY;MUTHÉNLINDA;NAVARROGONZÁLEZ;OCK;RUCH;SCHERMER;SCHERMER;SHURE;SPEARMAN	PSYCHOLOGICAL REPORTS;PERSONALITY AND INDIVIDUAL DIFFERENCES;CURRENT TOPICS IN HUMAN INTELLIGENCE;APPLIED PSYCHOLOGY IN HUMAN RESOURCE MANAGEMENT;HANDBOOK FOR THE SIXTEEN PERSONALITY FACTOR QUESTIONNAIRE (16PF);STRUCTURAL EQUATION MODELING;INTERNATIONAL JOURNAL OF SELECTION AND ASSESSMENT;INTELLIGENCE;INTELLIGENCE;INTELLIGENCE;PERSONALITY AND INDIVIDUAL DIFFERENCES;MANUAL FOR THE CALIFORNIA PSYCH…	AUSTRIA;CANADA;CANADA;USA	CANADA
2	BEGHETTO RA;MADISON E	21 CENTURY SKILLS; CREATIVE COLLABORATION; CREATIVE COMMUNICATION; CREATIVE CONFIDENCE; CREATIVE CURRICULAR EXPERIENCES; CREATIVITY; JOURNALISTIC LEARNING; JOURNALISTIC LEGACY CHALLENGES	21ST CENTURY LEARNING; CREATIVE COLLABORATION; CREATIVE COMMUNICATION; CREATIVE CONFIDENCE; CREATIVE CURRICULAR EXPERIENCES; CREATIVITY; JOURNALISTIC LEARNING; JOURNALISTIC LEGACY CHALLENGES	MARY LOU FULTON TEACHERS COLLEGE, ARIZONA STATE UNIVERSITY, TEMPE, AZ 85281, UNITED STATES; SCHOOL OF JOURNALISM AND COMMUNICATION, UNIVERSITY OF OREGON, EUGENE, OR 97403, UNITED STATES	AMABILE, T.M., KRAMER, S.J., (2011) THE PROGRESS PRINCIPLE: USING SMALL WINS TO IGNITE JOY, ENGAGEMENT, AND CREATIVITY AT WORK, , HARVARD BUSINESS REVIEW PRESS, CAMBRIDGE; BAER, J., (2020) DOMAINS OF CREATIVITY, , ACADEMIC PRESS, SAN DIEGO; BANDURA, A., (1997) SELF-EFFICACY: THE EXERCISE OF CONTROL, , FREEMAN, NEW YORK; BARUAH, J., PAULUS, P.B., COLLABORATIVE CREATIVITY AND INNOVATION IN EDUCATIO…	J. INTELL.	ALTHOUGH THE PURPOSE OF SCHOOLS CAN BE (AND HAS BEEN) DEBATED, ONE COMMON GOAL THAT MOST PEOPLE AGREE UPON IS THAT SCHOOLS CAN AND SHOULD PLAY A ROLE IN PREPARING YOUNG PEOPLE FOR THE COMPLEXITIES OF THE FUTURE. THIS GOAL IS SOMEWHAT PARADOXICAL IN THAT THE FUTURE IS UNKNOWN. SO HOW MIGHT SCHOOLS PREPARE YOUNG PEOPLE FOR THE UNKNOWABLE? THE PROTOTYPICAL RESPONSE HAS BEEN TO DESIGN LEARNING EXPERI…	80	BEGHETTO, R.A.; MARY LOU FULTON TEACHERS COLLEGE, UNITED STATES; EMAIL: RONALD.BEGHETTO@ASU.EDU	ARTICLE	10.3390/jintelligence10040080		20793200	JOURNAL OF INTELLIGENCE	ENGLISH	0	4		MDPI	SCOPUS	ACCEPTING THE CHALLENGE: HELPING SCHOOLS GET SMARTER ABOUT SUPPORTING STUDENTS’ CREATIVE COLLABORATION AND COMMUNICATION IN A CHANGING WORLD	https://www.scopus.com/inward/record.uri?eid=2-s2.0-85144717438&doi=10.3390%2fjintelligence10040080&partnerID=40&md5=0c36573883b62dbf44accf4cb983995d	10	2022	THIS CONCEPT PAPER RECEIVED NO EXTERNAL FUNDING. NA NA	J INTELL	ARIZONA STATE UNIVERSITY;UNIVERSITY OF OREGON	NOTREPORTED;MARY LOU FULTON TEACHERS COLLEGE;NOTREPORTED		BEGHETTO RA, 2022, J INTELL	BEGHETTO RA, 2022, J INTELL	AMABILE;BAER;BANDURA;BARUAH;BARR;BEGHETTO;BEGHETTO;BEGHETTO;BEGHETTO;BEGHETTO;BEGHETTO;BOBKOWSKI;BOSS;BOSS;BROPHY;BROWN;2019 IOWA BIG STUDENTS WORK ON INNOVATIVE PROJECTS WITH ECONOMIC ALLIANCE MEMBERS;CHIRIAC;CLAXTON;DRAKE;DVORAK;DVORAK;ETELAPELTO;GETZELS;GLĂVEANU;GLĂVEANU;GLĂVEANU;GRANT;HÄMÄLÄINEN;HANNON;IVCEVIC;KANGAS;KAPUR;KARWOWSKI;KARWOWSKI;KARWOWSKI;KARWOWSKI;KAUFMAN;LEAHY;LEE;LUBART;MADIS…	THE PROGRESS PRINCIPLE: USING SMALL WINS TO IGNITE JOY;DOMAINS OF CREATIVITY;SELF-EFFICACY: THE EXERCISE OF CONTROL;CREATIVITY UNDER DURESS IN EDUCATION?;UNCERTAINTY: A CATALYST FOR CREATIVITY;EDUCATIONAL LEADERSHIP;WHAT IF? BUILDING STUDENTS’ PROBLEM SOLVING SKILLS THROUGH COMPLEX CHALLENGES;PSYCHOLOGY OF AESTHETICS;THE PALGRAVE HANDBOOK OF TRANSFORMATIONAL GIFTEDNESS FOR EDUCATION;MY FAVORITE F…	USA;USA	USA
3	NAKAKOJI Y;WILSON R	21 CENTURY SKILLS; INTERDISCIPLINARY; MATHEMATICS; PROBLEM-SOLVING; SCIENCE; THINK-ALOUD; TRANSFER; UNIVERSITY	21 CENTURY SKILLS; INTERDISCIPLINARY; MATHEMATICS; PROBLEM SOLVING; SCIENCE; THINK-ALOUD; TRANSFER; UNIVERSITY	SYDNEY SCHOOL OF EDUCATION AND SOCIAL WORK, UNIVERSITY OF SYDNEY, SYDNEY, NSW 2006, AUSTRALIA	ALI, MARLINA, SURIF, JOHARI, ABDULLAH, ABDUL HALIM, IBRAHIM, NOR HASNIZA, TALIB, CORRIENNA ABDUL, SHUKOR, NURBIHA A., HALIM, NOOR DAYANA ABD, SUHAIROM, NORNAZIRA, THE PATTERN OF PHYSICS PROBLEM SOLVING BETWEEN MORE SUCCESSFUL AND LESS SUCCESSFUL FROM METACOGNITIVE PERSPECTIVE (2018) ADVANCED SCIENCE LETTERS, 24, PP. 8476-8479; ANANIADOU, KATERINA, CLARO, MAGDALEAN, (2009) 21ST CENTURY SKILLS AND …	J. INTELL.	TRANSFER OF LEARNING, THE APPLICATION OF LEARNING TO DIFFERENT CONTEXTS OVER TIME, IS IMPORTANT TO ALL LEARNING FOR DEVELOPMENT. AS 21ST CENTURY SKILLS SPECIFICALLY AIM TO BE “GENERIC,” THERE IS AN ASSUMPTION THAT THEY CAN BE TRANSFERRED FROM CONTEXT TO CONTEXT. WE INVESTIGATE THE PROCESS OF TRANSFER IN PROBLEM SOLVING, WITH SPECIFIC FOCUS ON MATHEMATICAL PROBLEM SOLVING TASKS. PROBLEM SOLVING IS…	32	WILSON, R.; SYDNEY SCHOOL OF EDUCATION AND SOCIAL WORK, AUSTRALIA; EMAIL: RACHEL.WILSON@SYDNEY.EDU.AU	ARTICLE	10.3390/jintelligence8030032		20793200	JOURNAL OF INTELLIGENCE	ENGLISH	6	3	1-23	MDPI AG	SCOPUS	INTERDISCIPLINARY LEARNING IN MATHEMATICS AND SCIENCE: TRANSFER OF LEARNING FOR 21ST CENTURY PROBLEM SOLVING AT UNIVERSITY	https://www.scopus.com/inward/record.uri?eid=2-s2.0-85093894875&doi=10.3390%2fjintelligence8030032&partnerID=40&md5=ee0cd978c6a481779bcebed41eda04e2	8	2020	NA NA NA	J INTELL	UNIVERSITY OF SYDNEY	NOTREPORTED;SYDNEY SCHOOL OF EDUCATION AND SOCIAL WORK;NOTREPORTED		NAKAKOJI Y, 2020, J INTELL	NAKAKOJI Y, 2020, J INTELL	ALI;ANANIADOU;ANDERSON;ANDERSON;ANDERSON;ANWAR;2013 LIFTING OUR SCIENCE;BANNERT;BARNETT;BILLING;BLOOM;BLUMBERG;BRANSFORD;BRAUN;BRENNAN;BROWN;BROWN;CHI;CHI;CROMLEY;DE CORTE;DE CORTE;DEARY;DE BORTOLI;DECKER;DETTERMAN;ENGLE;EVANS;GIERL;GREENO;GREENO;HATANO;HATTIE;ICHIKAWA;KARAKOK;KE;KING;KING;KINTSCH;KRATHWOHL;KRATHWOHL;KROPP;LAVE;LAVE;LOBATO;LOBATO;LOBATO;LOHMAN;MALMBERG;MARTIN;MARTON;MAYER;MAYER;M…	ADVANCED SCIENCE LETTERS;21ST CENTURY SKILLS AND COMPETENCES FOR NEW MILLENNIUM LEARNERS IN OECD COUNTRIES;THEORY INTO PRACTICE;A TAXONOMY FOR LEARNING;SCIENCE;JOURNAL OF PHYSICS: CONFERENCE SERIES;SKILLS;METACOGNITION LEARNING;PSYCHOLOGICAL BULLETIN;HIGHER EDUCATION;TAXONOMY OF EDUCATIONAL OBJECTIVES: THE CLASSIFICATION OF EDUCATIONAL GOALS: HANDBOOK I: COGNITIVE DOMAIN;PROBLEMS;HOW PEOPLE LEARN…	AUSTRALIA	AUSTRALIA
4	BUCZYŁOWSKA D;RONNIGER P;MELZER J;PETERMANN F	8; COGNITIVE DEVELOPMENT; INTELLIGENCE; SEX DIFFERENCES; SON-R 2	8; COGNITIVE DEVELOPMENT; INTELLIGENCE; SEX DIFFERENCES; SON-R 2	CENTER FOR CLINICAL PSYCHOLOGY AND REHABILITATION, UNIVERSITY OF BREMEN, BREMEN, 28359, GERMANY	HALPERN, D.F., (2012) SEX DIFFERENCES IN COGNITIVE ABILITIES, , 4TH ED; PSYCHOLOGY PRESS: NEW YORK, NY, USA; VOYER, D., VOYER, S., BRYDEN, M.P., MAGNITUDE OF SEX DIFFERENCES IN SPATIAL ABILITIES: A META-ANALYSIS AND CONSIDERATION OF CRITICAL VARIABLES (1995) PSYCHOL. BULL., 117, PP. 250-270; HYDE, J.S., LINN, M.C., GENDER DIFFERENCES IN VERBAL ABILITY: A META-ANALYSIS (1988) PSYCHOL. BULL., 104, …	J. INTELL.	THE AIM OF THIS STUDY WAS TO INVESTIGATE SEX SIMILARITIES AND DIFFERENCES IN VISUOSPATIAL AND FLUID ABILITIES AND IQ SCORES BASED ON THOSE ABILITIES IN CHILDREN AGED TWO TO EIGHT. STANDARDIZATION DATA FROM THE SNIJDERS-OOMEN NONVERBAL INTELLIGENCE TEST FOR CHILDREN AGED 2–8 (SON-R 2–8) WERE USED. A REPRESENTATIVE SAMPLE COMPOSED OF 965 CHILDREN FROM THE NETHERLANDS AND 762 CHILDREN FROM GERMANY W…	11	BUCZYŁOWSKA, D.; CENTER FOR CLINICAL PSYCHOLOGY AND REHABILITATION, GERMANY; EMAIL: BUCZYLOWSKA@UNI-BREMEN.DE	ARTICLE	10.3390/jintelligence7020011		20793200	JOURNAL OF INTELLIGENCE	ENGLISH	4	2		MDPI AG	SCOPUS	SEX SIMILARITIES AND DIFFERENCES IN INTELLIGENCE IN CHILDREN AGED TWO TO EIGHT: ANALYSIS OF SON-R 2–8 SCORES	https://www.scopus.com/inward/record.uri?eid=2-s2.0-85074356901&doi=10.3390%2fjintelligence7020011&partnerID=40&md5=2972f8e0602db020903d067ea9575278	7	2019	FUNDING: THIS RESEARCH RECEIVED FUNDING FROM THE SON-FOUNDATION. NA NA	J INTELL	UNIVERSITY OF BREMEN	NOTREPORTED;CENTER FOR CLINICAL PSYCHOLOGY AND REHABILITATION;NOTREPORTED		BUCZYŁOWSKA D, 2019, J INTELL	BUCZYŁOWSKA D, 2019, J INTELL	HALPERN;PSYCHOLOGY PRESS NEW YORK;VOYER;HYDE;HALPERN;HYDE;HYDE;ARDILA;HYDE;MILLER;PALEJWALA;GOLDBECK;PEZZUTI;ALUJAFABREGAT;KEITH;REYNOLDS;KEITH;HARNQVIST;ROSÉN;CALVIN;SELLERS;WECHSLER;BURNS;KAUFMAN;WECHSLER;ARDEN;REYNOLDS;LEVINE;FRICK;QUINN;TOIVAINEN;LYNN;LENROOT;PENNER;SCHWARZER;LAKIN;STRAND;JOHNSON;DEARY;WIERENGA;LEHRE;TELLEGEN;HOGREFE GÖTTINGEN;TELLEGEN;TELLEGEN;HOGREFE GÖTTINGEN;SNIJDERSOOMEN…	SEX DIFFERENCES IN COGNITIVE ABILITIES;PSYCHOLOGY PRESS: NEW YORK;PSYCHOL. BULL.;PSYCHOL. BULL.;PSYCHOL. SCI. PUBLIC INTEREST;CURR. OPIN. NEUROBIOL.;AM. PSYCHOL.;DEV. PSYCHOL.;ANNU. REV. PSYCHOL.;TRENDS COGN. SCI.;INTELLIGENCE;J. INDIVID. DIFFER.;LEARN. INDIVID. DIFFER.;PERS. INDIVID. DIFFER.;INTELLIGENCE;J. SCH. PSYCHOL.;INTELLIGENCE;SCAND. J. PSYCHOL.;LEARN. INSTR.;INTELLIGENCE;APPL. NEUROPSYCH…	GERMANY	GERMANY
5	KYLLONEN P;CARRASCO CA;KELL HJ	ABILITIES; COMPLEX PROBLEM-SOLVING; DOMAIN KNOWLEDGE; GENERAL FLUID ABILITY; MINIMAL COMPLEXITY SYSTEMS; O*NET; PROGRAM FOR INTERNATIONAL STUDENT ASSESSMENT (PISA)	ABILITIES; COMPLEX PROBLEM SOLVING; DOMAIN KNOWLEDGE; GENERAL FLUID ABILITY; MINIMAL COMPLEXITY SYSTEMS; O*NET; PROGRAM FOR INTERNATIONAL STUDENT ASSESSMENT (PISA)	ACADEMIC TO CAREER RESEARCH CENTER, RESEARCH & DEVELOPMENT, EDUCATIONAL TESTING SERVICE, PRINCETON, NJ 08541, UNITED STATES	FRENSCH, P.A., FUNKE, J., (1995) COMPLEX PROBLEM SOLVING: THE EUROPEAN PERSPECTIVE, , ROUTLEDGE: ABINGDON, UK; STERNBERG, R.J., FRENSCH, P.A., (1991) COMPLEX PROBLEM SOLVING: PRINCIPLES AND MECHANISMS, , ROUTLEDGE: ABINGDON, UK; (2005) FIELD OPERATIONS IN PISA 2003, , ORGANISATION FOR ECONOMIC CO-OPERATION AND DEVELOPMENT (OECD). OECD PUBLISHING: PARIS, FRANCE; ASSESSING PROBLEM-SOLVING SKILLS IN…	J. INTELL.	COMPLEX PROBLEM SOLVING (CPS) HAS EMERGED OVER THE PAST SEVERAL DECADES AS AN IMPORTANT CONSTRUCT IN EDUCATION AND IN THE WORKFORCE. WE EXAMINE THE RELATIONSHIP BETWEEN CPS AND GENERAL FLUID ABILITY (GF) BOTH CONCEPTUALLY AND EMPIRICALLY. A REVIEW OF DEFINITIONS OF THE TWO FACTORS, PROTOTYPICAL TASKS, AND THE INFORMATION PROCESSING ANALYSES OF PERFORMANCE ON THOSE TASKS SUGGEST CONSIDERABLE CONCE…	28	KYLLONEN, P.; ACADEMIC TO CAREER RESEARCH CENTER, UNITED STATES; EMAIL: PKYLLONEN@ETS.ORG	ARTICLE	10.3390/jintelligence5030028	EDUCATIONAL TESTING SERVICEEDUCATIONAL TESTING SERVICE, ETS	20793200	JOURNAL OF INTELLIGENCE	ENGLISH	7	3	1-23	MDPI AG	SCOPUS	FLUID ABILITY (GF) AND COMPLEX PROBLEM SOLVING (CPS)	https://www.scopus.com/inward/record.uri?eid=2-s2.0-85061128371&doi=10.3390%2fjintelligence5030028&partnerID=40&md5=8e6b319eb58e1df1ddefd0ec977614d6	5	2017	FUNDING FOR THIS RESEARCH WAS PROVIDED BY EDUCATIONAL TESTING SERVICE’S 2017 NA NA	J INTELL	ACADEMIC TO CAREER RESEARCH CENTER	NOTREPORTED;ACADEMIC TO CAREER RESEARCH CENTER;NOTREPORTED		KYLLONEN P, 2017, J INTELL	KYLLONEN P, 2017, J INTELL	FRENSCH;STERNBERG;2005 FIELD OPERATIONS IN PISA 2003;ASSESSING PROBLEMSOLVING SKILLS IN PISA 2012 2014 PISA 2012 RESULTS CREATIVE PROBLEM SOLVING;2016 PISA 2015 RESULTS IN FOCUS;22260919;ONET ONLINE;CASNERLOTTO;THE CONFERENCE BOARD;QUESADA;VALENTIN KVIST;CARROLL;GREIF;KRETZSCHMAR;KRONER;LOTZ;STADLER;WÜSTENBERG;WÜSTENBERG;KYLLONEN;LAWRENCE ERLBAUM ASSOCIATES MAHWAH;KYLLONEN;CECI;CLIFFORDSON;FLYNN;…	COMPLEX PROBLEM SOLVING: THE EUROPEAN PERSPECTIVE;COMPLEX PROBLEM SOLVING: PRINCIPLES AND MECHANISMS;FIELD OPERATIONS IN PISA 2003;2226–0919;O*NET ONLINE;THE CONFERENCE BOARD;THEOR. ISSUES ERGON. SCI;INTELLIGENCE;HUMAN COGNITIVE ABILITIES: A SURVEY OF FACTOR ANALYTIC STUDIES;INTELLIGENCE;INTELLIGENCE;INTELLIGENCE;INTELLIGENCE;INTELLIGENCE;INTELLIGENCE;J. EDUC. PSYCHOL;HUMAN ABILITIES: THEIR NATUR…	USA	USA
6	ZIEGLER M;PEIKERT A	ABILITY DIFFERENTIATION; CURVILINEAR RELATIONS; G-FACTOR; MACHINE LEARNING; ACADEMIC ACHIEVEMENT; SCHOOL GRADES; SPECIFIC ABILITIES	ABILITY DIFFERENTIATION; CURVILINEAR RELATIONS; G-FACTOR; MACHINE LEARNING; SCHOLASTIC PERFORMANCE; SCHOOL GRADES; SPECIFIC ABILITIES	PSYCHOLOGICAL INSTITUTE, HUMBOLDT-UNIVERSITÄT ZU BERLIN, UNTER DEN LINDEN 6, BERLIN, 10099, GERMANY	FLEMING, J., WHO WILL SUCCEED IN COLLEGE? WHEN THE SAT PREDICTS BLACK STUDENTS’ PERFORMANCE (2002) REV. HIGHER EDUC, 25, PP. 281-296. , CROSSREF; HOFFMAN, J.L., LOWITZKI, K.E., PREDICTING COLLEGE SUCCESS WITH HIGH SCHOOL GRADES AND TEST SCORES: LIMITATIONS FOR MINORITY STUDENTS (2005) REV. HIGHER EDUC, 28, PP. 455-474. , CROSSREF; ADAMS, S.J., EDUCATIONAL ATTAINMENT AND HEALTH: EVIDENCE FROM A SA…	J. INTELL.	SCHOOL GRADES ARE STILL USED BY UNIVERSITIES AND EMPLOYERS FOR SELECTION PURPOSES. THUS, IDENTIFYING DETERMINANTS OF SCHOOL GRADES IS IMPORTANT. BROADLY, TWO PREDICTOR CATEGORIES CAN BE DIFFERENTIATED FROM AN INDIVIDUAL DIFFERENCE PERSPECTIVE: COGNITIVE ABILITIES AND PERSONALITY TRAITS. OVER TIME, EVIDENCE ACCUMULATED SUPPORTING THE NOTION OF THE G-FACTOR AS THE BEST SINGLE PREDICTOR OF SCHOOL GR…	41	ZIEGLER, M.; PSYCHOLOGICAL INSTITUTE, UNTER DEN LINDEN 6, GERMANY; EMAIL: ZIEGLEMA@HU-BERLIN.DE	ARTICLE	10.3390/jintelligence6030041		20793200	JOURNAL OF INTELLIGENCE	ENGLISH	6	3	1-21	MDPI AG	SCOPUS	HOW SPECIFIC ABILITIES MIGHT THROW ‘G’ A CURVE: AN IDEA ON HOW TO CAPITALIZE ON THE PREDICTIVE VALIDITY OF SPECIFIC COGNITIVE ABILITIES	https://www.scopus.com/inward/record.uri?eid=2-s2.0-85067465632&doi=10.3390%2fjintelligence6030041&partnerID=40&md5=92309ba72794c9354e1216cd4a4141f5	6	2018	NA NA NA	J INTELL	HUMBOLDT-UNIVERSITÄT ZU BERLIN	NOTREPORTED;PSYCHOLOGICAL INSTITUTE;NOTREPORTED		ZIEGLER M, 2018, J INTELL	ZIEGLER M, 2018, J INTELL	FLEMING;HOFFMAN;ADAMS;FRENCH;POROPAT;DI FABIO;ZHANG;ZIEGLER;KUNCEL;SCHMIDT;SCHMIDT;GOTTFREDSON;GOTTFREDSON;COYLE;NEISSER;ROTH;CUCINA;MCGREW;SCHNEIDER;GUILFORD PRESS NEW YORK;ROMÁN;STEINMAYR;STEINMAYR;STEINMAYR;ZHANG;BROGDEN;SPEARMAN;DEARY;KOVACS;ACKERMAN;STANKOV;SCHNEIDER;ACKERMAN;MACCANN;REEVE;BRUNNER;GIGNAC;ZIEGLER;ZIEGLER;SPRINGER GÖTTINGEN;WITTMANN;PLENUM PRESS NEW YORK;COYLE;LANG;SPINATH;CAR…	REV. HIGHER EDUC;REV. HIGHER EDUC;EDUC. ECON;EAST. ECON. J;PSYCHOL. BULL;PERSONAL. INDIVID. DIFFER;LEARN. INDIVID. DIFFER;LEARN. INDIVID. DIFFER;J. PERSONAL. SOC. PSYCHOL;J. PERSONAL. SOC. PSYCHOL;PSYCHOL. BULL;INTELLIGENCE;CURR. DIRECT. PSYCHOL. SCI;INTELLIGENCE;AM. PSYCHOL;INTELLIGENCE;INTELLIGENCE;INTELLIGENCE;CONTEMPORARY INTELLECTUAL ASSESSMENT: THEORIES;GUILFORD PRESS: NEW YORK;HUM. BRAIN M…	GERMANY	GERMANY
7	FIORI M;ORTONY A	ABILITY EI; AMPLIFICATION OF EMOTIONS; EMOTION UNDERSTANDING; EMOTIONAL INTELLIGENCE; HYPERSENSITIVITY; SOCIAL PERCEPTION	ABILITY EI; AMPLIFICATION OF EMOTIONS; EMOTION UNDERSTANDING; EMOTIONAL INTELLIGENCE; HYPERSENSITIVITY; SOCIAL PERCEPTION	SWISS FEDERAL INSTITUTE FOR VOCATIONAL EDUCATION AND TRAINING (SFIVET), LAUSANNE, 1020, SWITZERLAND; DEPARTMENT OF PSYCHOLOGY, NORTHWESTERN UNIVERSITY, EVANSTON, IL 60208, UNITED STATES	ANTONAKIS, JOHN, ASHKANASY, NEAL M., DASBOROUGH, MARIE T., DOES LEADERSHIP NEED EMOTIONAL INTELLIGENCE? (2009) THE LEADERSHIP QUARTERLY, 20, PP. 247-261. , CROSSREF; ANTONAKIS, JOHN, HOUSE, ROBERT J., SIMONTON, DEAN KEITH, CAN SUPER SMART LEADERS SUFFER FROM TOO MUCH OF A GOOD THING? THE CURVILINEAR EFFECT OF INTELLIGENCE ON PERCEIVED LEADERSHIP BEHAVIOR (2017) JOURNAL OF APPLIED PSYCHOLOGY, 102,…	J. INTELL.	IN THIS ARTICLE, WE PROVIDE PRELIMINARY EVIDENCE FOR THE ‘HYPERSENSITIVITY HYPOTHESIS’, ACCORDING TO WHICH EMOTIONAL INTELLIGENCE (EI) FUNCTIONS AS A MAGNIFIER OF EMOTIONAL EXPERIENCE, ENHANCING THE EFFECT OF EMOTION AND EMOTION INFORMATION ON THINKING AND SOCIAL PERCEPTION. MEASURING ABILITY EI, AND IN PARTICULAR EMOTION UNDERSTANDING, WE DESCRIBE AN EXPERIMENT DESIGNED TO DETERMINE WHETHER, REL…	24	FIORI, M.; SWISS FEDERAL INSTITUTE FOR VOCATIONAL EDUCATION AND TRAINING (SFIVET)SWITZERLAND; EMAIL: MARINA.FIORI@IFFP.SW	ARTICLE	10.3390/jintelligence9020024	SCHWEIZERISCHER NATIONALFONDS ZUR FÖRDERUNG DER WISSENSCHAFTLICHEN FORSCHUNGSCHWEIZERISCHER NATIONALFONDS ZUR FÖRDERUNG DER WISSENSCHAFTLICHEN FORSCHUNG, SNF, 10001C_192443	20793200	JOURNAL OF INTELLIGENCE	ENGLISH	1	2		MDPI AG	SCOPUS	INITIAL EVIDENCE FOR THE HYPERSENSITIVITY HYPOTHESIS: EMOTIONAL INTELLIGENCE AS A MAGNIFIER OF EMOTIONAL EXPERIENCE	https://www.scopus.com/inward/record.uri?eid=2-s2.0-85108449743&doi=10.3390%2fjintelligence9020024&partnerID=40&md5=be06999132274ebae844e13bc4157619	9	2021	FUNDING: THIS RESEARCH WAS FUNDED BY THE SWISS NATIONAL SCIENCE FOUNDATION, GRANT NUMBER 10001C_192443 FOR THE TIME SPENT BY MARINA FIORI ON THE ARTICLE CONCEPTUALIZATION, STATISTICAL ANALYSES, AND ARTICLE WRITE-UP. NA NA	J INTELL	SWISS FEDERAL INSTITUTE FOR VOCATIONAL EDUCATION AND TRAINING (SFIVET);NORTHWESTERN UNIVERSITY	NOTREPORTED;SWISS FEDERAL INSTITUTE FOR VOCATIONAL EDUCATION AND TRAINING (SFIVET)SWITZERLAND;NOTREPORTED		FIORI M, 2021, J INTELL	FIORI M, 2021, J INTELL	ANTONAKIS;ANTONAKIS;AUSTIN;BAKER;BECHTOLDT;CACIOPPO;CACIOPPO;CIARROCHI;DAVIS;DAVIS;FERNÁNDEZBERROCAL;FIORI;FIORI;FIORI;FONTAINE;GUTIÉRREZCOBO;HANSEN;HAYES;ITO;JOSEPH;LEA;LOPES;MACCANN;MACCANN;MACCANN;MACCANN;MATTHEWS;MATTHEWS;MATTHEWS;MAYER;MAYER;MESTRE;MIKOLAJCZAK;PETRIDES;PETRIDES;ROBERTS;ROSEMAN;SALOVEY;SALOVEY;SCHIEFELE;SCHLEGEL;SCHOEMANN;SCHUTTE;SRULL;2019 STATA STATISTICAL SOFTWARE RELEASE …	THE LEADERSHIP QUARTERLY;JOURNAL OF APPLIED PSYCHOLOGY;PERSONALITY AND INDIVIDUAL DIFFERENCES;LEGAL AND CRIMINOLOGICAL PSYCHOLOGY;EMOTION;PERSONALITY AND SOCIAL PSYCHOLOGY REVIEW;HANDBOOK OF THEORIES OF SOCIAL PSYCHOLOGY;PERSONALITY AND INDIVIDUAL DIFFERENCES;PERSONALITY AND INDIVIDUAL DIFFERENCES;FRONTIERS IN PSYCHOLOGY;PSICOTHEMA;PERSONALITY AND SOCIAL PSYCHOLOGY REVIEW;PERSONALITY AND INDIVIDU…	SWITZERLAND;USA	SWITZERLAND
8	KYLLONEN PC;ZU J	ABILITY MEASUREMENT; CHC MODEL; COGNITIVE ABILITY; COGNITIVE COMPONENTS; CONSTRUCT VALIDITY; DIFFUSION MODEL; EX-GAUSSIAN FUNCTION; FLUID INTELLIGENCE; INDIVIDUAL DIFFERENCES; ITEM RESPONSE THEORY; MIXTURE CURE-RATE MODEL; POWER TEST; PROCESS MODELS; MENTAL SPEED RESPONSE TIME; SPEED-LEVEL; SPEEDED TEST; SPEED–ACCURACY TRADEOFF	ABILITY MEASUREMENT; CHC MODEL; COGNITIVE ABILITIES; COGNITIVE COMPONENTS; CONSTRUCT VALIDITY; DIFFUSION MODEL; EX-GAUSSIAN FUNCTION; FLUID INTELLIGENCE; INDIVIDUAL DIFFERENCES; ITEM RESPONSE THEORY; MIXTURE CURE-RATE MODEL; POWER TEST; PROCESS MODELS; PROCESSING SPEED; RESPONSE TIME; SPEED-LEVEL; SPEEDED TEST; SPEED–ACCURACY TRADEOFF	EDUCATIONAL TESTING SERVICE, PRINCETON, NJ 08541, UNITED STATES	JENSEN, A.R., GALTON’S LEGACY TO RESEARCH ON INTELLIGENCE (2002) J. BIOSOC. SCI, 34, PP. 145-172. , CROSSREF PUBMED; SPEARMAN, C., GENERAL INTELLIGENCE, OBJECTIVELY DETERMINED AND MEASURED (1904) AM. J. PSYCHOL, 15, PP. 201-292. , CROSSREF; GOLDHAMMER, F., MEASURING ABILITY, SPEED, OR BOTH? CHALLENGES, PSYCHOMETRIC SOLUTIONS, AND WHAT CAN BE GAINED FROM EXPERIMENTAL CONTROL (2015) MEAS. INTERDISC…	J. INTELL.	THE PURPOSE OF THIS PAPER IS TO REVIEW SOME OF THE KEY LITERATURE ON RESPONSE TIME AS IT HAS PLAYED A ROLE IN COGNITIVE ABILITY MEASUREMENT, PROVIDING A HISTORICAL PERSPECTIVE AS WELL AS COVERING CURRENT RESEARCH. WE DISCUSS THE SPEED-LEVEL DISTINCTION, DIMENSIONS OF SPEED AND LEVEL IN COGNITIVE ABILITIES FRAMEWORKS, SPEED–ACCURACY TRADEOFF, APPROACHES TO ADDRESSING SPEED–ACCURACY TRADEOFF, ANALY…	14	KYLLONEN, P.C.; EDUCATIONAL TESTING SERVICEUNITED STATES; EMAIL: PKYLLONEN@ETS.ORG	REVIEW	10.3390/jintelligence4040014		20793200	JOURNAL OF INTELLIGENCE	ENGLISH	59	4	1-29	MDPI AG	SCOPUS	USE OF RESPONSE TIME FOR MEASURING COGNITIVE ABILITY	https://www.scopus.com/inward/record.uri?eid=2-s2.0-85043275333&doi=10.3390%2fjintelligence4040014&partnerID=40&md5=8bdf38ae5eae891e9b8eb11539481f04	4	2016	NA NA NA	J INTELL		NOTREPORTED;NOTREPORTED;NOTREPORTED		KYLLONEN PC, 2016, J INTELL	KYLLONEN PC, 2016, J INTELL	JENSEN;SPEARMAN;GOLDHAMMER;LEE;SCHNIPKE;LAWRENCE ERLBAUM ASSOCIATES HILLSDALE;VAN DER LINDEN;THORNDIKE;CRONBACH;HELMSTADTER;SWINEFORD;EDUCATIONAL TESTING SERVICE PRINCETON;RINDLER;BRIDGEMAN;DAVIDSON;DWYER;NEISSER;SHEPARD;LOHMAN;STANFORD UNIVERSITY;KYLLONEN;CARROLL;CATTELL;HORN;KYLLONEN;ROUTLEDGE NEW YORK;MCGREW;SCHNEIDER;FLANAGAN;GUILFORD NEW YORK;DANTHIIR;ROBERTS;SHEPPARD;DODONOVA;GOLDHAMMER;WIL…	J. BIOSOC. SCI;AM. J. PSYCHOL;MEAS. INTERDISCIP. RES. PERSPECT;PSYCHOL. TEST ASSESS. MODEL;COMPUTER-BASED TESTING: BUILDING THE FOUNDATION FOR FUTURE ASSESSMENTS;LAWRENCE ERLBAUM ASSOCIATES: HILLSDALE;J. EDUC. MEAS;THE STAFF OF THE DIVISION OF PSYCHOLOGY OF THE INSTITUTE OF EDUCATIONAL RESEARCH AT TEACHERS COLLEGE;PSYCHOMETRIKA;EDUC. PSYCHOL. MEAS;THE TEST ANALYSIS MANUAL;EDUCATIONAL TESTING SERV…	USA
9	COYLE TR	ABILITY TILT; GENERAL INTELLIGENCE (G); NON-G-FACTORS; NON-G RESIDUALS; SPECIFIC ABILITIES	ABILITY TILT; GENERAL INTELLIGENCE (G); NON-G FACTORS; NON-G RESIDUALS; SPECIFIC ABILITIES	DEPARTMENT OF PSYCHOLOGY, UNIVERSITY OF TEXAS AT SAN ANTONIO, ONE UTSA CIRCLE, SAN ANTONIO, TX 78249, UNITED STATES	COYLE, T.R., RELATIONS AMONG GENERAL INTELLIGENCE (G) APTITUDE TESTS, AND GPA: LINEAR EFFECTS DOMINATE (2015) INTELLIGENCE, 53, PP. 16-22. , CROSSREF; FREY, M.C., DETTERMAN, D.K., SCHOLASTIC ASSESSMENT OR G? THE RELATIONSHIP BETWEEN THE SCHOLASTIC ASSESSMENT TEST AND GENERAL COGNITIVE ABILITY (2004) PSYCHOL. SCI, 15, PP. 373-378. , CROSSREF PUBMED; KOENIG, K.A., FREY, M.C., DETTERMAN, D.K., ACT A…	J. INTELL.	IN A PRIOR ISSUE OF THE JOURNAL OF INTELLIGENCE, I ARGUED THAT THE MOST IMPORTANT SCIENTIFIC ISSUE IN INTELLIGENCE RESEARCH WAS TO IDENTIFY SPECIFIC ABILITIES WITH VALIDITY BEYOND G (I.E., VARIANCE COMMON TO MENTAL TESTS) (COYLE, T.R. PREDICTIVE VALIDITY OF NON-G RESIDUALS OF TESTS: MORE THAN G. JOURNAL OF INTELLIGENCE 2014, 2, 21–25.). IN THIS SPECIAL ISSUE, I REVIEW MY RESEARCH ON SPECIFIC ABIL…	43	COYLE, T.R.; DEPARTMENT OF PSYCHOLOGY, UNITED STATES; EMAIL: THOMAS.COYLE@UTSA.EDU	NOTE	10.3390/jintelligence6030043	NATIONAL SCIENCE FOUNDATIONNATIONAL SCIENCE FOUNDATION, NSF, IBSS-L 1620457	20793200	JOURNAL OF INTELLIGENCE	ENGLISH	18	3	1-15	MDPI AG	SCOPUS	NON-G FACTORS PREDICT EDUCATIONAL AND OCCUPATIONAL CRITERIA: MORE THAN G	https://www.scopus.com/inward/record.uri?eid=2-s2.0-85064506687&doi=10.3390%2fjintelligence6030043&partnerID=40&md5=8c1684211a240b079182277866b6c0bb	6	2018	ACKNOWLEDGMENTS: THIS RESEARCH WAS SUPPORTED BY A GRANT FROM THE NATIONAL SCIENCE FOUNDATION’S INTERDISCIPLINARY BEHAVIORAL AND SOCIAL SCIENCE RESEARCH COMPETITION (IBSS-L 1620457). PORTIONS OF THE RESEARCH WERE PRESENTED AT THE 2017 CONFERENCE OF THE INTERNATIONAL SOCIETY FOR INTELLIGENCE RESEARCH. THE AUTHOR THANKS THE EDITORS OF THE SPECIAL ISSUE AND THREE ANONYMOUS REVIEWERS FOR THEIR CONSTRU…	J INTELL	UNIVERSITY OF TEXAS AT SAN ANTONIO	NOTREPORTED;NOTREPORTED;NOTREPORTED		COYLE TR, 2018, J INTELL	COYLE TR, 2018, J INTELL	COYLE;FREY;KOENIG;COYLE;REEVE;COYLE;JENSEN;ROTH;SCHMIDT;THORNDIKE;REE;PETERSON;ROTH;COHEN;LAWRENCE ERLBAUM ASSOCIATES HILLSDALE;COYLE;CATTELL;COYLE;LUBINSKI;ACHTER;LUBINSKI;PARK;WAI;DEARY;COYLE;COYLE;COYLE;COYLE;NEWTON;ORIGINAL WORK PUBLISHED IN 1676;CAMBRIDGE UNIVERSITY PRESS CAMBRIDGE;CALVIN;JOHNSON;WAI;LEWIN;HARPER ROW NEW YORK;SPEARMAN;BLUM;WOODLEY;WOODLEY;SCARR;BOUCHARD;FREEMAN;SCHMIDT;BROWN…	INTELLIGENCE;PSYCHOL. SCI;INTELLIGENCE;J. INTELL;INTELLIGENCE;INTELLIGENCE;THE G FACTOR: THE SCIENCE OF MENTAL ABILITY;INTELLIGENCE;PSYCHOL. BULL;INTELLIGENCE AND INFORMATION PROCESSING: THE MIND AND THE COMPUTER;J. APPL. PSYCHOL;J. APPL. PSYCHOL;J. APPL. PSYCHOL;STATISTICAL POWER ANALYSIS FOR THE BEHAVIORAL SCIENCES;LAWRENCE ERLBAUM ASSOCIATES: HILLSDALE;INTELLIGENCE;INTELLIGENCE: ITS STRUCTURE;…	USA	USA
10	STERNBERG RJ	ABILITY; ATTITUDE; COGNITIVE STYLE; CREATIVITY; CRITICAL THINKING; DISPOSITION; INTELLIGENCE; OPENNESS; PERSONALITY; WISDOM	ABILITY; ATTITUDE; COGNITIVE STYLE; CREATIVITY; CRITICAL THINKING; DISPOSITION; INTELLIGENCE; OPENNESS; PERSONALITY; WISDOM	DEPARTMENT OF PSYCHOLOGY, CORNELL UNIVERSITY, ITHACA, NY 14853, UNITED STATES	ACZEL, B., LOW LEVELS OF WISDOM: FOOLISHNESS (2019) CAMBRIDGE HANDBOOK OF WISDOM, PP. 483-499. , STERNBERG ROBERT J., GLÜCK JUDITH, (EDS), CAMBRIDGE UNIVERSITY PRESS, NEW YORK; ALAYBECK, B., WANG, Y., DALAL, R.S., DUBROW, S., BOEMERMAN, L.S.G., META-ANALYTIC RELATIONS BETWEEN THINKING STYLES AND INTELLIGENCE (2021) PERSONALITY AND INDIVIDUAL DIFFERENCES, 168, P. 110322; ANG, S., NG, K.Y., ROCKSTU…	J. INTELL.	INTELLIGENCE, LIKE CREATIVITY AND WISDOM, HAS AN ATTITUDINAL COMPONENT AS WELL AS AN ABILITY-BASED ONE. THE ATTITUDINAL COMPONENT IS AT LEAST AS IMPORTANT AS THE ABILITY-BASED ONE. THEORIES OF INTELLIGENCE, IN IGNORING THE ATTITUDINAL COMPONENT OF INTELLIGENCE, HAVE FAILED TO ACCOUNT FULLY OR ACCURATELY FOR WHY SO MANY PEOPLE WHO HAVE RELATIVELY HIGH LEVELS OF INTELLIGENCE AS AN ABILITY FAIL FULL…	116	STERNBERG, R.J.; DEPARTMENT OF PSYCHOLOGY, UNITED STATES; EMAIL: RJS487@CORNELL.EDU	ARTICLE	10.3390/jintelligence10040116		20793200	JOURNAL OF INTELLIGENCE	ENGLISH	0	4		MDPI	SCOPUS	THE INTELLIGENT ATTITUDE: WHAT IS MISSING FROM INTELLIGENCE TESTS	https://www.scopus.com/inward/record.uri?eid=2-s2.0-85144699847&doi=10.3390%2fjintelligence10040116&partnerID=40&md5=38620b5b78feefe3c1c1bbf563ecf393	10	2022	NA NA NA	J INTELL	CORNELL UNIVERSITY	NOTREPORTED;NOTREPORTED;NOTREPORTED		STERNBERG RJ, 2022, J INTELL	STERNBERG RJ, 2022, J INTELL	ACZEL;ALAYBECK;ANG;ASHTON;BAER;BANAJI;BINET;BOCCIA;CACIOPPO;CACIOPPO;CARROLL;COSTA;DWYER;DENNETT;DEWEY;DEWEY;ENNIS;ENNIS;ENNIS;FACIONE;FACIONE;FLYNN;FLYNN;FLYNN;FLYNN;FREY;GARDNER;GARDNER;GARDNER;GERNSBACHER;GLÜCK;GLÜCK;GROSSMANN;GROSSMANN;HALPERN;HALPERN;HALPERN;HEDLUND;HITCHCOCK;HOVLAND;HOVLAND;KAUFMAN;JANIS;KELLEY;KING;KOENIG;KOZHEVNIKOV;KRUGER;LEE;LIPMAN;LUNDMANN;MARR;MATHERS;MCCLELLAND;MCCRA…	CAMBRIDGE HANDBOOK OF WISDOM;PERSONALITY AND INDIVIDUAL DIFFERENCES;CAMBRIDGE HANDBOOK OF INTELLIGENCE;PERSONALITY AND SOCIAL PSYCHOLOGY REVIEW;DOMAIN SPECIFICITY OF CREATIVITY;HANDBOOK OF SOCIAL PSYCHOLOGY;THE DEVELOPMENT OF INTELLIGENCE IN CHILDREN;EXPERIMENTAL BRAIN RESEARCH;JOURNAL OF PERSONALITY AND SOCIAL PSYCHOLOGY;PSYCHOLOGICAL BULLETIN;HUMAN COGNITIVE ABILITIES: A SURVEY OF FACTOR-ANALYT…	USA	USA
11	SCHERMER JA;VERNON PA	ABILITY; BEHAVIOUR GENETICS; INTELLIGENCE; TWINS	ABILITY; BEHAVIOUR GENETICS; INTELLIGENCE; TWINS	MANAGEMENT AND ORGANIZATIONAL STUDIES, FACULTY OF SOCIAL SCIENCE, THE UNIVERSITY OF WESTERN ONTARIO, LONDON, ON N6A 5C2, CANADA; DEPARTMENT OF PSYCHOLOGY, THE UNIVERSITY OF WESTERN ONTARIO, LONDON, ON N6A 5C2, CANADA	SHEPPARD, L.D., VERNON, P.A., INTELLIGENCE AND SPEED OF INFORMATION-PROCESSING: A REVIEW OF 50 YEARS OF RESEARCH (2008) PERS. INDIVID. DIFFER, 44, PP. 535-551; HANSELL, N.K., WRIGHT, M.J., LUCIANO, M., GEFFEN, G.M., GEFFEN, L.B., MARTIN, N.G., GENETIC COVARIATION BETWEEN EVEN-RELATED POTENTIAL (ERP) AND BEHAVIORAL NON-ERP MEASURES OF WORKING-MEMORY, PROCESSING SPEED, AND IQ (2005) BEHAV. GENET, 3…	J. INTELL.	PHENOTYPIC, GENETIC, AND ENVIRONMENTAL CORRELATIONS BETWEEN VARIOUS REACTION TIME MEASURES AND INTELLIGENCE WERE EXAMINED IN A SAMPLE OF SIX-YEAR-OLD TWIN CHILDREN (N = 530 INDIVIDUALS). UNIVARIATE GENETIC ANALYSES CONDUCTED ON THE SAME-SEX PAIRS (101 MONOZYGOTIC (MZ) PAIRS AND 132 SAME-SEX DIZYGOTIC (DZ) PAIRS) DEMONSTRATED THAT THE INTELLIGENCE MEASURE AND FOUR OF THE SEVEN REACTION TIME MEASUR…		SCHERMER, J.A.; MANAGEMENT AND ORGANIZATIONAL STUDIES, CANADA; EMAIL: JHARRIS@UWO.CA	ARTICLE	10.3390/jintelligence3040160		20793200	JOURNAL OF INTELLIGENCE	ENGLISH	0	4	160-167	MDPI AG	SCOPUS	PHENOTYPIC, GENETIC, AND ENVIRONMENTAL CORRELATIONS BETWEEN REACTION TIMES AND INTELLIGENCE IN YOUNG TWIN CHILDREN	https://www.scopus.com/inward/record.uri?eid=2-s2.0-85090211050&doi=10.3390%2fjintelligence3040160&partnerID=40&md5=9e27e72590220a6519760b24da23d0f0	3	2015	NA NA NA	J INTELL	THE UNIVERSITY OF WESTERN ONTARIO;THE UNIVERSITY OF WESTERN ONTARIO	SCHERMER;NOTREPORTED;NOTREPORTED		SCHERMER JA, 2015, J INTELL	SCHERMER JA, 2015, J INTELL	SHEPPARD;HANSELL;LUCIANO;KUNTSI;DILALLA;PETRILL;HO;MILLER;RAVEN;CARLSON;NEALE;UNIVERSITY OF VIRGINIA CHARLOTTESVILLE;NEALE	PERS. INDIVID. DIFFER;BEHAV. GENET;INTELLIGENCE;J. ABNORM. CHILD PSYCHOL;DEV. PSYCHOL;BEHAV. GENET;BEHAV. GENET;INTELLIGENCE;GUIDE TO USING THE COLORED PROGRESSIVE MATRICES SETS A;J. CONSULT. CLIN. PSYCHOL;MX: STATISTICAL MODELING MANUAL;UNIVERSITY OF VIRGINIA: CHARLOTTESVILLE;METHODOLOGY FOR GENETIC STUDIES OF TWINS AND FAMILIES	CANADA;CANADA	CANADA
12	KYLLONEN PC;KELL H	ABILITY; CONFIDENCE; CONSTRUCTS; ECONOMIC PREFERENCES; FAKING; HIGH VS. LOW-STAKES TESTING; ITEM-POSITION EFFECTS; MAXIMAL VS. TYPICAL PERFORMANCE; METHODS; OBJECTIVE PERSONALITY TESTS; PERSONALITY; RESPONSE TIME; SOURCES OF VARIANCE; SURVEY EFFORT	ABILITY; CONFIDENCE; CONSTRUCTS; ECONOMIC PREFERENCES; FAKING; HIGH VS. LOW-STAKES TESTING; ITEM-POSITION EFFECTS; MAXIMAL VS. TYPICAL PERFORMANCE; METHODS; OBJECTIVE PERSONALITY TESTS; PERSONALITY; RESPONSE TIME; SOURCES OF VARIANCE; SURVEY EFFORT	RESEARCH & DEVELOPMENT, EDUCATIONAL TESTING SERVICE, PRINCETON, NJ 08541, UNITED STATES	ACKERMAN, P.L., A THEORY OF ADULT INTELLECTUAL DEVELOPMENT: PROCESS, PERSONALITY, INTERESTS, AND KNOWLEDGE (1996) INTELLIGENCE, 22, PP. 229-259. , CROSSREF; ACKERMAN, P.L., HEGGESTAD, E.D., INTELLIGENCE, PERSONALITY, AND INTERESTS: EVIDENCE FOR OVERLAPPING TRAITS (1997) PSYCHOL. BULL, 121, PP. 219-245. , CROSSREF PUBMED; ZIEGLER, M., DANAY, E., HEENE, M., ASENDORPF, J.B., BUEHNER, M., OPENNESS, F…	J. INTELL.	ALTHOUGH PERSONALITY AND COGNITIVE ABILITY ARE SEPARATE (SETS OF) CONSTRUCTS, WE ARGUE AND DEMONSTRATE IN THIS ARTICLE THAT THEIR EFFECTS ARE DIFFICULT TO TEASE APART, BECAUSE PERSONALITY AFFECTS PERFORMANCE ON COGNITIVE TESTS AND COGNITIVE ABILITY AFFECTS ITEM RESPONSES ON PERSONALITY ASSESSMENTS. COGNITIVE ABILITY IS TYPICALLY MEASURED WITH TESTS OF ITEMS WITH CORRECT ANSWERS; PERSONALITY IS TY…	32	KYLLONEN, P.C.; RESEARCH & DEVELOPMENT, UNITED STATES; EMAIL: PKYLLONEN@ETS.ORG	REVIEW	10.3390/jintelligence6030032	EDUCATIONAL TESTING SERVICEEDUCATIONAL TESTING SERVICE, ETS	20793200	JOURNAL OF INTELLIGENCE	ENGLISH	7	3	1-26	MDPI AG	SCOPUS	ABILITY TESTS MEASURE PERSONALITY, PERSONALITY TESTS MEASURE ABILITY: DISENTANGLING CONSTRUCT AND METHOD IN EVALUATING THE RELATIONSHIP BETWEEN PERSONALITY AND ABILITY	https://www.scopus.com/inward/record.uri?eid=2-s2.0-85068967893&doi=10.3390%2fjintelligence6030032&partnerID=40&md5=72d02192a7a64dcadbf060d6513c4584	6	2018	FUNDING: THIS RESEARCH WAS FUNDED THROUGH EDUCATIONAL TESTING SERVICES’ RESEARCH ALLOCATION FUNDING. NA NA	J INTELL	RESEARCH AND DEVELOPMENT	NOTREPORTED;RESEARCH AND DEVELOPMENT;NOTREPORTED		KYLLONEN PC, 2018, J INTELL	KYLLONEN PC, 2018, J INTELL-a	ACKERMAN;ACKERMAN;ZIEGLER;ACKERMAN;RAMMSTEDT;STANKOV;CRONBACH;HARPER ROW NEW YORK;THORNDIKE;GÖLLNER;ROBERTS;ROBERTS;HECKMAN;THE UNIVERSITY OF CHICAGO PRESS CHICAGO;ROBERTS;NEISSER;LIKERT;RAMMSTEDT;BORING;STANLEY;THORNDIKE;AMERICAN COUNCIL ON EDUCATION WASHINGTON;CHAPLIN;ALAN;SEGAL;BEUS;SACKETT;HEMBREE;VAN DER LINDEN;LIU;FINN;HEMBREE;STEELE;BEILOCK;FREE PRESS NEW YORK;DEBEER;RABBIT;MUELLER;KANE;TE…	INTELLIGENCE;PSYCHOL. BULL;J. RES. PERSONAL;J. INTELL;J. INTELL;J. INTELL;ESSENTIALS OF PSYCHOLOGICAL TESTING;HARPER & ROW: NEW YORK;PERSONNEL SELECTION: TEST AND MEASUREMENT TECHNIQUES;J. PERSONAL;PSYCHOL. BULL;PSYCHOL. BULL;THE MYTH OF ACHIEVEMENT TESTS: THE GED AND THE ROLE OF CHARACTER IN AMERICAN LIFE;THE UNIVERSITY OF CHICAGO PRESS: CHICAGO;J. RES. PERSONAL;AM. PSYCHOL;ARCH. PSYCHOL;J. RES.…	USA	USA
13	STORME M;MYSZKOWSKI N;BARON S;BERNARD D	ABILITY-BASED GUESSING; E-ASSESSMENT; GENERAL MENTAL ABILITY; ITEM-RESPONSE THEORY; NESTED LOGIT MODELS	ABILITY-BASED GUESSING; E-ASSESSMENT; GENERAL MENTAL ABILITY; ITEM-RESPONSE THEORY; NESTED LOGIT MODELS	IESEG SCHOOL OF MANAGEMENT, LILLE, 59800, FRANCE; LEM-CNRS 9221, LILLE, 59800, FRANCE; DEPARTMENT OF PSYCHOLOGY, PACE UNIVERSITY, NEW YORK, NY 10038, UNITED STATES; ASSESS FIRST, PARIS, 75000, FRANCE	BARTRAM, D., INTERNET RECRUITMENT AND SELECTION: KISSING FROGS TO FIND PRINCES (2000) INT. J. SEL. ASSESS., 8, PP. 261-274; LAUMER, S., VON STETTEN, A., ECKHARDT, A., E-ASSESSMENT (2009) BUS. INF. SYST. ENG., 1, PP. 263-265; SCHMIDT, F.L., HUNTER, J., GENERAL MENTAL ABILITY IN THE WORLD OF WORK: OCCUPATIONAL ATTAINMENT AND JOB PERFORMANCE (2004) J. PERSONAL. SOC. PSYCHOL., 86, P. 162; RYAN, A.M.,…	J. INTELL.	ASSESSING JOB APPLICANTS’ GENERAL MENTAL ABILITY ONLINE POSES PSYCHOMETRIC CHALLENGES DUE TO THE NECESSITY OF HAVING BRIEF BUT ACCURATE TESTS. RECENT RESEARCH (MYSZKOWSKI & STORME, 2018) SUGGESTS THAT RECOVERING DISTRACTOR INFORMATION THROUGH NESTED LOGIT MODELS (NLM; SUH & BOLT, 2010) INCREASES THE RELIABILITY OF ABILITY ESTIMATES IN REASONING MATRIX-TYPE TESTS. IN THE PRESENT RESEARCH, WE EXTEN…	17	STORME, M.; IESEG SCHOOL OF MANAGEMENTFRANCE; EMAIL: M.STORME@IESEG.FR	ARTICLE	10.3390/jintelligence7030017		20793200	JOURNAL OF INTELLIGENCE	ENGLISH	5	3		MDPI AG	SCOPUS	SAME TEST, BETTER SCORES: BOOSTING THE RELIABILITY OF SHORT ONLINE INTELLIGENCE RECRUITMENT TESTS WITH NESTED LOGIT ITEM RESPONSE THEORY MODELS	https://www.scopus.com/inward/record.uri?eid=2-s2.0-85074364849&doi=10.3390%2fjintelligence7030017&partnerID=40&md5=07583b15f8fecbf21a7b4d2a852ceaeb	7	2019	NA NA NA	J INTELL	IESEG SCHOOL OF MANAGEMENT;PACE UNIVERSITY	NOTREPORTED;IESEG SCHOOL OF MANAGEMENTFRANCE;NOTREPORTED		STORME M, 2019, J INTELL	STORME M, 2019, J INTELL	BARTRAM;LAUMER;SCHMIDT;RYAN;GILLILAND;ERLBAUM HILLSDALE;TAVAKOL;BOCK;MYSZKOWSKI;SUH;HÜFFMEIER;EDELEN;KIM;HAMBLETON;YEN;MYSZKOWSKI;MARTÍN;MATZEN;RAVEN;BEILOCK;GIMMIG;JORGENSEN;ROSSEEL;CHALMERS;MYSZKOWSKI;HANSEN;RAJU;FABRIGAR;SCHMIDT;STROEBE;SUH;BOLT;ABBEY;THISSEN;DAVIDSHOFER;DUCKWORTH	INT. J. SEL. ASSESS.;BUS. INF. SYST. ENG.;J. PERSONAL. SOC. PSYCHOL.;J. MANAG.;JUSTICE IN THE WORKPLACE;ERLBAUM: HILLSDALE;INT. J. MED. EDUC.;PSYCHOMETRIKA;INTELLIGENCE;PSYCHOMETRIKA;J. EXP. SOC. PSYCHOL.;QUAL. LIFE RES.;ASIA PAC. EDUC. REV.;APPL. PSYCHOL. MEAS.;APPL. PSYCHOL. MEAS.;PERSONAL. INDIVID. DIFF.;APPL. PSYCHOL. MEAS.;PERSONAL. INDIVID. DIFF.;BR. J. MED. PSYCHOL.;PSYCHOL. SCI.;PSYCHON. …	FRANCE;FRANCE;FRANCE;USA
14	EVERS NFG;GREENFIELD PM	ABSTRACT INTELLIGENCE; ADAPTIVE INTELLIGENCE; COVID-19; CULTURAL EVOLUTION; GEORGE FLOYD PROTESTS; INTELLIGENCE; PRACTICAL INTELLIGENCE; SOCIAL INTELLIGENCE; SOCIAL MOVEMENTS; THEORY OF SOCIAL CHANGE; CULTURAL EVOLUTION; AND HUMAN DEVELOPMENT	ABSTRACT INTELLIGENCE; ADAPTIVE INTELLIGENCE; COVID-19; CULTURAL EVOLUTION; GEORGE FLOYD PROTESTS; INTELLIGENCE; PRACTICAL INTELLIGENCE; SOCIAL INTELLIGENCE; SOCIAL MOVEMENTS; THEORY OF SOCIAL CHANGE; CULTURAL EVOLUTION; AND HUMAN DEVELOPMENT	DEPARTMENT OF PSYCHOLOGY, HARVARD COLLEGE, CAMBRIDGE, MA 02138, UNITED STATES; DEPARTMENT OF PSYCHOLOGY, UNIVERSITY OF CALIFORNIA, LOS ANGELES, CA 90095, UNITED STATES; DEPARTMENT OF HUMAN EVOLUTIONARY BIOLOGY, HARVARD UNIVERSITY, CAMBRIDGE, MA 02138, UNITED STATES	BRENAN, MEGAN, AMERICANS’ FACE MASK USAGE VARIES GREATLY BY DEMOGRAPHICS (2020), HTTPS://NEWS.GALLUP.COM/POLL/315590/AMERICANS-FACE-MASK-USAGE-VARIES-GREATLY-DEMOGRAPHICS.ASPX, GALLUP. JULY 13. (ACCESSED ON 28 OCTOBER 2021); BROWN, GENAVEE, GREENFIELD, PATRICIA M., STAYING CONNECTED DURING STAY-AT-HOME: COMMUNICATION WITH FAMILY AND FRIENDS AND ITS ASSOCIATION WITH WELL-BEING (2021) HUMAN BEHAVIO…	J. INTELL.	BASED ON THE THEORY OF SOCIAL CHANGE, CULTURAL EVOLUTION, AND HUMAN DEVELOPMENT, WE PROPOSE A MECHANISM WHEREBY INCREASED DANGER IN SOCIETY CAUSES PREDICTABLE SHIFTS IN VALUED FORMS OF INTELLIGENCE: 1. PRACTICAL INTELLIGENCE RISES IN VALUE RELATIVE TO ABSTRACT INTELLIGENCE; AND 2. SOCIAL INTELLIGENCE SHIFTS FROM MEASURING HOW WELL INDIVIDUALS CAN NEGOTIATE THE SOCIAL WORLD TO ACHIEVE THEIR PERSON…	62	GREENFIELD, P.M.; DEPARTMENT OF PSYCHOLOGY, UNITED STATES; EMAIL: GREENFIELD@PSYCH.UCLA.EDU	ARTICLE	10.3390/jintelligence9040062		20793200	JOURNAL OF INTELLIGENCE	ENGLISH	1	4		MDPI	SCOPUS	A MODEL OF HOW SHIFTING INTELLIGENCE DRIVES SOCIAL MOVEMENTS	https://www.scopus.com/inward/record.uri?eid=2-s2.0-85121301729&doi=10.3390%2fjintelligence9040062&partnerID=40&md5=b15646641dcd272221aafc5c481e79af	9	2021	NA NA NA	J INTELL	HARVARD COLLEGE;UNIVERSITY OF CALIFORNIA;HARVARD UNIVERSITY	NOTREPORTED;NOTREPORTED;NOTREPORTED		EVERS NFG, 2021, J INTELL	EVERS NFG, 2021, J INTELL	BRENAN;BROWN;BUCHANAN;CANTOR;CANTOR;DASEN;DASEN;DILANIAN;EVERS;FREY;GARDNER;GELFAND;GITTLEMAN;GOLEMAN;GREENFIELD;GREENFIELD;GREENFIELD;GREENFIELD;GREENFIELD;GREENFIELD;GUILFORD;HABIB;HEDLUND;KIHLSTROM;KIHLSTROM;KONRATH;LAKRITZ;LAZZARINO;LUKE;LURIA;MANAGO;MARLOW;MCDANIEL;MUNDYCASTLE;NUNES;PARK;PUTNAM;REEVES;RENY;STERNBERG;STERNBERG;STERNBERG;STERNBERG;STERNBERG;STERNBERG;THORNDIKE;2020;2021 US AND…	BRENAN;HUMAN BEHAVIOR AND EMERGING TECHNOLOGIES;THE NEW YORK TIMES;SOCIAL INTELLIGENCE AND COGNITIVE ASSESSMENTS OF PERSONALITY: ADVANCES IN SOCIAL COGNITION;PERSONALITY AND SOCIAL INTELLIGENCE;INTERNATIONAL JOURNAL OF PSYCHOLOGY;HANDBOOK OF EDUCATIONAL THEORIES AND PRACTICES;THERE ARE HUNDREDS OF POSTS ABOUT PLANS TO ATTACK THE CAPITOL. WHY HASN’T THIS EVIDENCE BEEN USED IN COURT?;HUMAN BEHAVIOR…	USA;USA;USA	USA
15	CHENG D;SHI K;WANG N;MIAO X;ZHOU X	ACADEMIC ACHIEVEMENT; ACADEMIC FLUENCY; GENERAL MENTAL SPEED MATHEMATICS; SPECIFIC PROCESSING SPEED	ACADEMIC ACHIEVEMENT; ACADEMIC FLUENCY; GENERAL PROCESSING SPEED; MATHEMATICS; SPECIFIC PROCESSING SPEED	STATE KEY LABORATORY OF COGNITIVE NEUROSCIENCE AND LEARNING, IDG/MCGOVERN INSTITUTE FOR BRAIN RESEARCH, BEIJING NORMAL UNIVERSITY, BEIJING, 100875, CHINA; LAB FOR EDUCATIONAL NEUROSCIENCE, CENTER FOR EDUCATIONAL SCIENCE AND TECHNOLOGY, FACULTY OF EDUCATION, BEIJING NORMAL UNIVERSITY, BEIJING, 100875, CHINA; ADVANCED INNOVATION CENTER FOR FUTURE EDUCATION, BEIJING NORMAL UNIVERSITY, BEIJING, 10087…	ANDERSSON, ULF, LYXELL, BJÖRN, WORKING MEMORY DEFICIT IN CHILDREN WITH MATHEMATICAL DIFFICULTIES: A GENERAL OR SPECIFIC DEFICIT? (2007) JOURNAL OF EXPERIMENTAL CHILD PSYCHOLOGY, 96, PP. 197-228. , CROSSREF; BATES, MARSHA E., LEMAY, EDWARD P., THE D2 TEST OF ATTENTION: CONSTRUCT VALIDITY AND EXTENSIONS IN SCORING TECHNIQUES (2004) JOURNAL OF THE INTERNATIONAL NEUROPSYCHOLOGICAL SOCIETY: JINS, 10, …	J. INTELL.	PROCESSING SPEED IS DIVIDED INTO GENERAL (INCLUDING PERCEPTUAL SPEED AND DECISION SPEED) AND SPECIFIC PROCESSING SPEED (INCLUDING READING FLUENCY AND ARITHMETIC FLUENCY). DESPITE SEVERAL STUDY FINDINGS REPORTING THE ASSOCIATION BETWEEN PROCESSING SPEED AND CHILDREN’S MATHEMATICAL ACHIEVEMENT, IT IS STILL UNCLEAR WHETHER GENERAL OR SPECIFIC PROCESSING SPEED DIFFERENTIALLY PREDICTS MATHEMATICAL ACH…	1	ZHOU, X.; STATE KEY LABORATORY OF COGNITIVE NEUROSCIENCE AND LEARNING, CHINA; EMAIL: ZHOU_XINLIN@BNU.EDU.CN	ARTICLE	10.3390/jintelligence10010001	27900-110631111 FX-2019-03 NATIONAL NATURAL SCIENCE FOUNDATION OF CHINANATIONAL NATURAL SCIENCE FOUNDATION OF CHINA, NSFC, 31671151, 31700977 MINISTRY OF EDUCATION OF THE PEOPLE'S REPUBLIC OF CHINAMINISTRY OF EDUCATION OF THE PEOPLE'S REPUBLIC OF CHINA, MOE, DHA160307 NATURAL SCIENCE FOUNDATION OF BEIJING MUNICIPALITYNATURAL SCIENCE FOUNDATION OF BEIJING MUNICIPALITY, 5212004 HIGHER EDUCATION DIS…	20793200	JOURNAL OF INTELLIGENCE	ENGLISH	0	1		MDPI	SCOPUS	EXAMINING THE DIFFERENTIAL ROLE OF GENERAL AND SPECIFIC PROCESSING SPEED IN PREDICTING MATHEMATICAL ACHIEVEMENT IN JUNIOR HIGH SCHOOL	https://www.scopus.com/inward/record.uri?eid=2-s2.0-85121582700&doi=10.3390%2fjintelligence10010001&partnerID=40&md5=f612482de8a3ae4cca5e200121ee2f2c	10	2022	FUNDING: THIS RESEARCH WAS SUPPORTED BY A GRANT FROM THE NATIONAL NATURAL SCIENCE FOUNDATION OF CHINA (GRANT NO. 31700977, 31671151), NATURAL SCIENCE FOUNDATION OF BEIJING (GRANT NO. 5212004), THE 111 PROJECT (GRANT NUMBER BP0719032), A GRANT FROM THE ADVANCED INNOVATION CENTER FOR FUTURE EDUCATION (GRANT NUMBER 27900-110631111), A GRANT FROM THE DIRECTIONAL GUIDANCE FUND FOR THE CAPITAL INSTITUT…	J INTELL	BEIJING NORMAL UNIVERSITY;BEIJING NORMAL UNIVERSITY;BEIJING NORMAL UNIVERSITY;CAPITAL INSTITUTE OF PEDIATRICS	NOTREPORTED;STATE KEY LABORATORY OF COGNITIVE NEUROSCIENCE AND LEARNING;NOTREPORTED		CHENG D, 2022, J INTELL	CHENG D, 2022, J INTELL	ANDERSSON;BATES;BERKOWITZ;BULL;BUTTERWORTH;CHENG;CHENG;CHENG;CIRINO;CORSI;COWAN;COWAN;CUI;EKSTROM;FAUL;FUCHS;FUCHS;FUNG;GEARY;GEARY;GEARY;GEARY;GROFFMAN;HECHT;JORDAN;LAMBERT;LEIKIN;LI;LIN;MCGREW;MUMMERY;PASSOLUNGHI;QIN;RAVEN;ROHDE;ROYER;SCHLAGGAR;SCHNEIDER;SHEPARD;SPENCER;SWANSON;TAUB;TIKHOMIROVA;TRÄFF;WEI;WIDAMAN;ZABOSKI;ZHANG;ZHOU;NEW YORK ROUTLEDGE;ZHOU;ZHOU;ZHOU	JOURNAL OF EXPERIMENTAL CHILD PSYCHOLOGY;JOURNAL OF THE INTERNATIONAL NEUROPSYCHOLOGICAL SOCIETY: JINS;JOURNAL OF INTELLIGENCE;JOURNAL OF EXPERIMENTAL CHILD PSYCHOLOGY;DYSCALCULIA SCREENER;NEUROPSYCHOLOGIA;JOURNAL OF THE INTERNATIONAL NEUROPSYCHOLOGICAL SOCIETY;DEVELOPMENTAL SCIENCE;JOURNAL OF EXPERIMENTAL CHILD PSYCHOLOGY;HUMAN MEMORY AND THE MEDIAL TEMPORAL REGION OF THE BRAIN;JOURNAL OF EDUCAT…	CHINA;CHINA;CHINA;CHINA	CHINA
16	ROEMER L;LECHNER CM;RAMMSTEDT B	ACADEMIC ACHIEVEMENT; BIG FIVE; COGNITIVE ABILITY; COMPETENCE; PERSONALITY; SCHOOL GRADES	ACADEMIC ACHIEVEMENT; BIG FIVE; COGNITIVE ABILITY; COMPETENCE; PERSONALITY; SCHOOL GRADES	GESIS—LEIBNIZ INSTITUTE FOR THE SOCIAL SCIENCES, P.O. BOX 12 21 55, MANNHEIM, D-68072, GERMANY	ACKERMAN, PHILIPP L., A THEORY OF ADULT INTELLECTUAL DEVELOPMENT: PROCESS, PERSONALITY, INTERESTS, AND KNOWLEDGE (1996) INTELLIGENCE, 22, PP. 227-257. , HTTPS://DOI.ORG/10.1016/S0160‐2896(96)90016‐1, (ACKERMAN 1996); ACKERMAN, PHILIPP L., HEGGESTAD, ERIC D., INTELLIGENCE, PERSONALITY, AND INTERESTS: EVIDENCE FOR OVERLAPPING TRAITS (1997) PSYCHOLOGICAL BULLETIN, 121, PP. 219-245. , HTTPS://DOI.ORG…	J. INTELL.	THE BIG FIVE PERSONALITY TRAITS ARE ESTABLISHED PREDICTORS OF SCHOOL GRADES. HOWEVER, THE MECHANISMS UNDERLYING THESE ASSOCIATIONS ARE NOT YET WELL UNDERSTOOD. EFFECTS OF PERSONALITY ON GRADES MIGHT ARISE BECAUSE BEHAVIORAL TENDENCIES FACILITATE LEARNING AND INCREASE SUBJECT‐SPECIFIC COMPETENCIES. ALTERNATIVELY, PERSONALITY EFFECTS ON GRADES MIGHT BE INDEPENDENT OF COGNITIVE COMPETENCIES AND REFL…	26	ROEMER, L.; GESIS—LEIBNIZ INSTITUTE FOR THE SOCIAL SCIENCES, P.O. BOX 12 21 55, GERMANY; EMAIL: LENA.ROEMER@GESIS.ORG	ARTICLE	10.3390/jintelligence10020026	LEIBNIZ-GEMEINSCHAFTLEIBNIZ-GEMEINSCHAFT, LG BUNDESMINISTERIUM FÜR BILDUNG UND FORSCHUNGBUNDESMINISTERIUM FÜR BILDUNG UND FORSCHUNG, BMBF	20793200	JOURNAL OF INTELLIGENCE	ENGLISH	2	2		MDPI	SCOPUS	BEYOND COMPETENCIES: ASSOCIATIONS BETWEEN PERSONALITY AND SCHOOL GRADES ARE LARGELY INDEPENDENT OF SUBJECT‐SPECIFIC AND GENERAL COGNITIVE COMPETENCIES	https://www.scopus.com/inward/record.uri?eid=2-s2.0-85129954184&doi=10.3390%2fjintelligence10020026&partnerID=40&md5=239fef88b8456050e32f664cde5c24ec	10	2022	FUNDING: THE PUBLICATION OF THIS ARTICLE WAS FUNDED BY THE OPEN ACCESS FUND OF THE LEIBNIZ ASSOCIATION. ACKNOWLEDGMENTS: THIS PAPER USES DATA FROM THE NATIONAL EDUCATIONAL PANEL STUDY (NEPS): START‐ ING COHORT GRADE 5, DOI:10.5157/NEPS:SC3:10.0.0. FROM 2008 TO 2013, NEPS DATA WERE COLLECTED AS PART OF THE FRAMEWORK PROGRAM FOR THE PROMOTION OF EMPIRICAL EDUCATIONAL RESEARCH FUNDED BY THE GERMAN F…	J INTELL	GESIS—LEIBNIZ INSTITUTE FOR THE SOCIAL SCIENCES	NOTREPORTED;GESIS—LEIBNIZ INSTITUTE FOR THE SOCIAL SCIENCES;NOTREPORTED		ROEMER L, 2022, J INTELL	ROEMER L, 2022, J INTELL	ACKERMAN;ACKERMAN;ANDERSEN;BARBARANELLI;BEGHETTO;BIPP;BLATT;BLATT;BLÖMEKE;BLOSSFELD;BORGHANS;BRANDT;BRANDT;CALSAMIGLIA;CRONBACH;CUPANI;DAMIAN;PERSONALITY IN LEARNING AND EDUCATION A REVIEW 1996 EUROPEAN JOURNAL OF PERSONALITY;DEARY;DEYOUNG;DUMFART;HYDE;ENDERS;FEINGOLD;FISCHER;FUNKE;GEHRER;GOLDBERG;2013 COGNITIVE BASIC SKILLS NONVERBAL DATA IN THE SCIENTIFIC USE FILE;HAHN;HARTMANN;HÜBNER;ISRAEL;KÄ…	INTELLIGENCE;PSYCHOLOGICAL BULLETIN;JOURNAL OF PERSONALITY;PERSONALITY AND INDIVIDUAL DIFFERENCES;THINKING SKILLS AND CREATIVITY;PERSONALITY AND INDIVIDUAL DIFFERENCES;ZEITSCHRIFT FÜR PSYCHOLOGIE;HANS‐GÜNTHER ROßBACH;PROCEEDINGS OF THE NATIONAL ACADEMY OF SCIENCES;JOURNAL OF PERSONALITY;EUROPEAN JOURNAL OF PERSONALITY;ECONOMICS OF EDUCATION REVIEW;PSYCHOLOGICAL BULLETIN;JOURNAL OF CAREER ASSESSME…	GERMANY	GERMANY
17	BERGOLD S;STEINMAYR R	ACADEMIC ACHIEVEMENT; BIG FIVE; GRADE POINT AVERAGE; INTELLIGENCE; PERSONALITY FACETS; PERSONALITY FACTORS; PERSONALITY-INTELLIGENCE INTERFACE	ACADEMIC ACHIEVEMENT; BIG FIVE; GRADE POINT AVERAGE; INTELLIGENCE; PERSONALITY FACETS; PERSONALITY FACTORS; PERSONALITY-INTELLIGENCE INTERFACE	DEPARTMENT OF PSYCHOLOGY, TECHNICAL UNIVERSITY DORTMUND, EMIL-FIGGE-STRAßE 50, DORTMUND, 44227, GERMANY	HATTIE, J., (2009) VISIBLE LEARNING: A SYNTHESIS OF OVER 800 META-ANALYSES RELATING TO ACHIEVEMENT, , ROUTLEGE: LONDON, UK, ISBN 9780415476171; ACKERMAN, P.L., CHAMORRO-PREMUZIC, T., FURNHAM, A., TRAIT COMPLEXES AND ACADEMIC ACHIEVEMENT: OLD AND NEW WAYS OF EXAMINING PERSONALITY IN EDUCATIONAL CONTEXTS (2011) BR. J. EDUC. PSYCHOL, 81, PP. 27-40. , CROSSREF PUBMED; JENSEN, A.R., (1998) THE G FACTO…	J. INTELL.	PERSONALITY PREDICTS ACADEMIC ACHIEVEMENT ABOVE AND BEYOND INTELLIGENCE. HOWEVER, STUDIES INVESTIGATING THE POSSIBLE INTERACTION EFFECTS BETWEEN PERSONALITY AND INTELLIGENCE WHEN PREDICTING ACADEMIC ACHIEVEMENT ARE SCARCE, AS IS THE SEPARATE INVESTIGATION OF BROAD PERSONALITY FACTORS VERSUS NARROW PERSONALITY FACETS IN THIS CONTEXT. TWO STUDIES WITH 11TH GRADE STUDENTS (STUDY 1: N = 421; STUDY 2:…	27	BERGOLD, S.; DEPARTMENT OF PSYCHOLOGY, EMIL-FIGGE-STRAßE 50, GERMANY; EMAIL: SEBASTIAN.BERGOLD@TU-DORTMUND.DE	ARTICLE	10.3390/jintelligence6020027		20793200	JOURNAL OF INTELLIGENCE	ENGLISH	41	2	1-18	MDPI AG	SCOPUS	PERSONALITY AND INTELLIGENCE INTERACT IN THE PREDICTION OF ACADEMIC ACHIEVEMENT	https://www.scopus.com/inward/record.uri?eid=2-s2.0-85090219653&doi=10.3390%2fjintelligence6020027&partnerID=40&md5=da4d7054b99207b67d523c4f7dc7c2e3	6	2018	NA NA NA	J INTELL	TECHNICAL UNIVERSITY DORTMUND	NOTREPORTED;NOTREPORTED;NOTREPORTED		BERGOLD S, 2018, J INTELL	BERGOLD S, 2018, J INTELL	HATTIE;ACKERMAN;JENSEN;VON STUMM;KUNCEL;LAIDRA;COSTA;ZEIDNER;OCONNOR;ACKERMAN;BLICKLE;STEINMAYR;STEINMAYR;BLANCH;CAPRARA;FURNHAM;FURNHAM;HEAVEN;MAYER;STEINMAYR;ZIEGLER;POROPAT;POROPAT;DI DOMENICO;DI FABIO;POWELL;RIKOON;ROSANDER;LECHNER;POROPAT;KAUSEL;LOUNSBURY;PAUNONEN;PAUNONEN;CHAMORROPREMUZIC;CAMPBELL;RAND MCNALLY CHICAGO;MAIER;HOUGHTON MIFFLIN BOSTON;SACKETT;ELLIOT;JUDGE;CATTELL;HOLLENBECK;CAS…	VISIBLE LEARNING: A SYNTHESIS OF OVER 800 META-ANALYSES RELATING TO ACHIEVEMENT;BR. J. EDUC. PSYCHOL;THE G FACTOR: THE SCIENCE OF MENTAL ABILITY;PERS. INDIVID. DIFFER;J. PERS. SOC. PSYCHOL;PERS. INDIVID. DIFFER;THE NEO-PI PERSONALITY INVENTORY;TEST ANXIETY: THE STATE OF THE ART;PERS. INDIVID. DIFFER;PSYCHOL. BULL;EUR. J. PERS;Z. PÄDAGOG. PSYCHOL;EUR. J. PERS;PERS. INDIVID. DIFFER;BR. J. EDUC. PSY…	GERMANY	GERMANY
18	ACKERMAN PL	ACADEMIC ACHIEVEMENT; BINET; SPEARMAN; VALIDITY; WECHSLER	ACADEMIC PERFORMANCE; BINET; SPEARMAN; VALIDITY; WECHSLER	SCHOOL OF PSYCHOLOGY, GEORGIA INSTITUTE OF TECHNOLOGY, 654 CHERRY STREET, ATLANTA, GA 30332, UNITED STATES	ACKERMAN, P.L., INDIVIDUAL DIFFERENCES IN INFORMATION PROCESSING: AN INVESTIGATION OF INTELLECTUAL ABILITIES AND TASK PERFORMANCE DURING PRACTICE (1986) INTELLIGENCE, 10, PP. 101-139; ACKERMAN, P.L., INDIVIDUAL DIFFERENCES IN SKILL LEARNING: AN INTEGRATION OF PSYCHOMETRIC AND INFORMATION PROCESSING PERSPECTIVES (1987) PSYCHOLOGICAL BULLETIN, 102, PP. 3-27; ACKERMAN, P.L., PROCESS OVERLAP AND G DO…	J. INTELL.	THE MAIN PURPOSE OF MODERN INTELLIGENCE TESTS HAS BEEN TO PREDICT INDIVIDUAL DIFFERENCES IN ACADEMIC PERFORMANCE, FIRST OF CHILDREN, THEN ADOLESCENTS, AND LATER EXTENDING TO ADULTS. FROM THE EARLIEST BINET–SIMON SCALES TO CURRENT TIMES, MOST ONE-ON-ONE OMNIBUS INTELLIGENCE ASSESSMENTS INCLUDE BOTH PROCESS SUBTESTS (E.G., MEMORY, REASONING) AND CONTENT SUBTESTS (E.G., VOCABULARY, INFORMATION). AS …	128	ACKERMAN, P.L.; SCHOOL OF PSYCHOLOGY, 654 CHERRY STREET, UNITED STATES; EMAIL: PLACKERMAN@GATECH.EDU	ARTICLE	10.3390/jintelligence10040128		20793200	JOURNAL OF INTELLIGENCE	ENGLISH	0	4		MDPI	SCOPUS	INTELLIGENCE PROCESS VS. CONTENT AND ACADEMIC PERFORMANCE: A TRIP THROUGH A HOUSE OF MIRRORS	https://www.scopus.com/inward/record.uri?eid=2-s2.0-85144729040&doi=10.3390%2fjintelligence10040128&partnerID=40&md5=8a446a3770271d073344d42b54b9905a	10	2022	NA NA NA	J INTELL	SCHOOL OF PSYCHOLOGY	NOTREPORTED;SCHOOL OF PSYCHOLOGY;EMAIL: PLACKERMAN@GATECH.EDU		ACKERMAN PL, 2022, J INTELL	ACKERMAN PL, 2022, J INTELL	ACKERMAN;ACKERMAN;ACKERMAN;ACKERMAN;ACKERMAN;ACKERMAN;ACKERMAN;ACKERMAN;ARFFA;BINET;BOAKE;BROWN;CARROLL;CARROLL;CARROLL;CATTELL;CATTELL;CATTELL;CATTELL;CONRY;DAVIDSON;EBBINGHAUS;ELIOT;FERGUSON;FERGUSON;GALTON;GODDARD;GUILFORD;GUILFORD;HEBB;HORN;HORN;HUMPHREYS;HUMPHREYS;JENSEN;KAUFMAN;KAUFMAN;KELLEY;KOVACS;KRANZLER;KRUEGER;KYLLONEN;LEMANN;LOHMAN;LOHMAN;NAGLIERI;PENROSE;RAVEN;ROCKSTROH;ROID;ROTH;SA…	INTELLIGENCE;PSYCHOLOGICAL BULLETIN;PSYCHOLOGICAL INQUIRY;PERSPECTIVES ON PSYCHOLOGICAL SCIENCE;ACKERMAN;INTELLIGENCE;LEARNING AND INDIVIDUAL DIFFERENCES: A MULTIDISCIPLINARY JOURNAL IN EDUCATION;TEACHERS COLLEGE RECORD;ARCHIVES OF CLINICAL NEUROPSYCHOLOGY;THE DEVELOPMENT OF INTELLIGENCE IN CHILDREN;JOURNAL OF CLINICAL AND EXPERIMENTAL NEUROPSYCHOLOGY;FRONTIERS IN HUMAN NEUROSCIENCE;INDIVIDUAL DI…	USA	USA
19	HACATRJANA L	ACADEMIC ACHIEVEMENT; COGNITIVE ABILITY; COVID-19; DISTANCE LEARNING; PARENTAL EDUCATION; PROBLEM-SOLVING; SELF-ASSESSED SKILLS; SELF-MANAGEMENT SKILLS	ACADEMIC ACHIEVEMENT; COGNITIVE ABILITIES; COVID-19; DISTANCE LEARNING; PARENTAL EDUCATION; PROBLEM-SOLVING; SELF-ASSESSED SKILLS; SELF-MANAGEMENT SKILLS	DEPARTMENT OF PSYCHOLOGY, FACULTY OF EDUCATION, PSYCHOLOGY AND ART, UNIVERSITY OF LATVIA, RIGA, IMANTAS 7. LINIJA-1, RIGA, LV-1083, LATVIA	ABD-EL-FATTAH, SABRY, GARRISON’S MODEL OF SELF-DIRECTED LEARNING: PRELIMINARY VALIDATION AND RELATIONSHIP TO ACADEMIC ACHIEVEMENT (2010) THE SPANISH JOURNAL OF PSYCHOLOGY, 13, PP. 586-596. , CROSSREF PUBMED; ANDRADE, HEIDI L., A CRITICAL REVIEW OF RESEARCH ON STUDENT SELF-ASSESSMENT (2019) FRONTIERS IN EDUCATION, 4, P. 87. , CROSSREF; BROWN, GAVIN T. L., HARRIS, LOIS R., STUDENT SELF-ASSESSMENT (…	J. INTELL.	THE RELATION BETWEEN ACADEMIC ACHIEVEMENT AND VARIOUS MEASUREMENTS OF COGNITIVE ABILITIES, PROBLEM-SOLVING SKILLS AND SELF-MANAGED LEARNING HAS BEEN ESTABLISHED IN THE RESEARCH BEFORE THE COVID-19 PANDEMIC AND DISTANCE LEARNING. THE AIM OF THE CURRENT RESEARCH WAS TO ANALYZE THE EXTENT TO WHICH THESE ASPECTS PREDICTED THE EDUCATIONAL ACHIEVEMENT OF 9TH GRADE STUDENTS (MEAN AGE 15.4 YEARS) DURING …	7	HACATRJANA, L.; DEPARTMENT OF PSYCHOLOGY, IMANTAS 7. LINIJA-1, LATVIA; EMAIL: LIENA.HACATRJANA@LU.LV	ARTICLE	10.3390/jintelligence10010007	EUROPEAN REGIONAL DEVELOPMENT FUNDEUROPEAN REGIONAL DEVELOPMENT FUND, ERDF, 1.1.1.2/VIAA/4/20/697	20793200	JOURNAL OF INTELLIGENCE	ENGLISH	1	1		MDPI	SCOPUS	FLEXIBILITY TO CHANGE THE SOLUTION: AN INDICATOR OF PROBLEM SOLVING THAT PREDICTED 9TH GRADE STUDENTS’ ACADEMIC ACHIEVEMENT DURING DISTANCE LEARNING, IN PARALLEL TO REASONING ABILITIES AND PARENTAL EDUCATION	https://www.scopus.com/inward/record.uri?eid=2-s2.0-85123752437&doi=10.3390%2fjintelligence10010007&partnerID=40&md5=ac58d734d47d0e4b8bf97f54fa2e7e31	10	2022	FUNDING: THIS RESEARCH WAS FUNDED BY THE EUROPEAN REGIONAL DEVELOPMENT FUND UNDER THE ACTIVITY “POST-DOCTORAL RESEARCH AID” PROJECT “RELATIONSHIP BETWEEN STUDENTS’ SELF-MANAGEMENT AND PROBLEM-SOLVING SKILLS AND CHANGES IN ACADEMIC ACHIEVEMENT DURING FACE TO FACE AND DISTANCE LEARNING SITUATIONS”, NO. 1.1.1.2/VIAA/4/20/697. NA NA	J INTELL	UNIVERSITY OF LATVIA	NOTREPORTED;NOTREPORTED;NOTREPORTED		HACATRJANA L, 2022, J INTELL	HACATRJANA L, 2022, J INTELL	ABDELFATTAH;ANDRADE;BROWN;2018 RULES NR747 FROM 27112018;2021 RULES NR319;CARTER;CHUDERSKI;CONWAY;DEMETRIOU;DIMOPOULOS;DOYLE;EASTERBROOK;ELLIS;ENGZELL;FISCHER;FLORESMENDOZA;FRENSCH;FREY;FURNHAM;GARRISSON;GONZÁLEZBETANCOR;GREIFF;GREIFF;HACATRJANA;HACATRJANA;HARRIS;HÄSTÖ;HEPPNER;IDRIS;KAMPA;KIM;KRETZSCHMAR;KUHFELD;KVEDERE;LARA;MATZEN;MILLER;2020 ATTĀLINĀTĀS MĀCĪBAS NO SKOLĒNU;DISTANCE LEARNING FROM…	THE SPANISH JOURNAL OF PSYCHOLOGY;FRONTIERS IN EDUCATION;THE SAGE HANDBOOK OF RESEARCH ON CLASSROOM ASSESSMENT;RULES NR.747 FROM 27.11.2018;RULES NR.319;INFORMATION AND LEARNING SCIENCES;JOURNAL OF EXPERMENTAL PSYCHOLOGY: GENERAL;JOURNAL OF INTELLIGENCE;INTELLIGENCE;EUROPEAN EDUCATIONAL RESEARCH JOURNAL;IRISH EDUCATIONAL STUDIES;INEQUALITIES IN HOW DIFFICULT PUPILS FIND IT TO COMPLETE THEIR SCHOO…	LATVIA	LATVIA
20	MUSSEL P	ACADEMIC ACHIEVEMENT; COGNITIVE ABILITY; CURIOSITY; DIFFERENTIAL PRESERVATION HYPOTHESIS; ENVIRONMENTAL ENRICHMENT; MEDIATION	ACADEMIC PERFORMANCE; COGNITIVE ABILITY; CURIOSITY; DIFFERENTIAL PRESERVATION HYPOTHESIS; ENVIRONMENTAL ENRICHMENT; MEDIATION	DIVISION FOR PERSONALITY PSYCHOLOGY AND PSYCHOLOGICAL ASSESSMENT, FREIE UNIVERSITÄT BERLIN, HABELSCHWERDTER ALLEE 45, BERLIN, 14195, GERMANY	ACKERMAN, PHILLIP L., A THEORY OF ADULT INTELLECTUAL DEVELOPMENT: PROCESS, PERSONALITY, INTERESTS, AND KNOWLEDGE (1996) INTELLIGENCE, 22, PP. 227-257. , CROSSREF; ACKERMAN, PHILLIP L., HEGGESTAD, ERIC D., INTELLIGENCE, PERSONALITY, AND INTERESTS: EVIDENCE FOR OVERLAPPING TRAITS (1997) PSYCHOLOGICAL BULLETIN, 121, PP. 219-245. , CROSSREF; ANASTASI, ANNE, (1982) PSYCHOLOGICAL TESTING, 5. , NEW YORK…	J. INTELL.	COGNITIVE ABILITY AND CURIOSITY ARE SIGNIFICANT PREDICTORS OF ACADEMIC ACHIEVEMENT; YET THE PROCESSES UNDERLYING THESE RELATIONS ARE NOT WELL UNDERSTOOD. I DREW ON IDEAS FROM THE ENVIRONMENTAL ENRICHMENT HYPOTHESIS AND THE DIFFERENTIAL PRESERVATION HYPOTHESIS AND HYPOTHESIZED THAT EPISTEMIC BEHAVIOR ACTS AS A MEDIATOR. LONGITUDINAL DATA WERE COLLECTED FROM 1964 INDIVIDUALS IN THREE WAVES, SPANNIN…	23	MUSSEL, P.; DIVISION FOR PERSONALITY PSYCHOLOGY AND PSYCHOLOGICAL ASSESSMENT, HABELSCHWERDTER ALLEE 45, GERMANY; EMAIL: PATRICK.MUSSEL@FU-BERLIN.DE	ARTICLE	10.3390/jintelligence10020023	DEUTSCHE FORSCHUNGSGEMEINSCHAFTDEUTSCHE FORSCHUNGSGEMEINSCHAFT, DFG, MU 3045/6-1	20793200	JOURNAL OF INTELLIGENCE	ENGLISH	0	2		MDPI	SCOPUS	PROCESSES UNDERLYING THE RELATION BETWEEN COGNITIVE ABILITY AND CURIOSITY WITH ACADEMIC PERFORMANCE: A MEDIATION ANALYSIS FOR EPISTEMIC BEHAVIOR IN A FIVE-YEAR LONGITUDINAL STUDY	https://www.scopus.com/inward/record.uri?eid=2-s2.0-85129137130&doi=10.3390%2fjintelligence10020023&partnerID=40&md5=d94cc433fe7c207d76a8056c6d9f8f76	10	2022	FUNDING: THIS RESEARCH WAS FUNDED BY DEUTSCHE FORSCHUNGSGEMEINSCHAFT, GRANT NUMBER MU 3045/6-1. NA NA	J INTELL	FREIE UNIVERSITÄT BERLIN	NOTREPORTED;NOTDECLARED;NOTREPORTED		MUSSEL P, 2022, J INTELL	MUSSEL P, 2022, J INTELL	ACKERMAN;ACKERMAN;ANASTASI;BERLYNE;BLÖMEKE;BRUNSWIK;CATTELL;CHEUNG;DEYOUNG;ENDERS;FLEISCHHAUER;FUNDER;GÄRTNER;GHISLETTA;GIGNAC;GOFF;GOLDBERG;GÖRLICH;GRASS;HARRING;HORN;UNPUBLISHED TEST MANUAL;JAENISCH;KASHDAN;KRAAYKAMP;KUNCEL;LEMERY;LENGUA;LITMAN;LOEWENSTEIN;MCARDLE;MUENTENER;MUND;MUSSEL;MUSSEL;MUSSEL;MUSSEL;MUSSEL;MUSSEL;NEWSOM;POROPAT;RAINE;RAMMSTEDT;REVELLE;REVELLE;RICHARDSON;RINDSKOPF;ROMEISE…	INTELLIGENCE;PSYCHOLOGICAL BULLETIN;PSYCHOLOGICAL TESTING;BRITISH JOURNAL OF PSYCHOLOGY. GENERAL SECTION;ZEITSCHRIFT FÜR PSYCHOLOGIE;PERCEPTION AND THE REPRESENTATIVE DESIGN OF PSYCHOLOGICAL EXPERIMENTS;INTELLIGENCE: IT’S STRUCTURE;STRUCTURAL EQUATION MODELING;JOURNAL OF PERSONALITY AND SOCIAL PSYCHOLOGY;STRUCTURAL EQUATION MODELING-A MULTIDISCIPLINARY JOURNAL;PERSONALITY AND SOCIAL PSYCHOLOGY BU…	GERMANY	GERMANY
21	NOVIKOVA IA;GRIDUNOVA MV;NOVIKOV AL;SHLYAKHTA DA	ACADEMIC ACHIEVEMENT; COGNITIVE ABILITY; GENDER DIFFERENCES; INTERCULTURAL COMPETENCE; INTERCULTURAL SENSITIVITY; SECONDARY SCHOOL STUDENTS	ACADEMIC ACHIEVEMENTS; COGNITIVE ABILITIES; GENDER DIFFERENCES; INTERCULTURAL COMPETENCE; INTERCULTURAL SENSITIVITY; SECONDARY SCHOOL STUDENTS	PSYCHOLOGY AND PEDAGOGY DEPARTMENT, PEOPLES’ FRIENDSHIP UNIVERSITY OF RUSSIA (RUDN UNIVERSITY), 6 MIKLUKHO-MAKLAYA STR., MOSCOW, 117198, RUSSIAN FEDERATION; GENERAL AND RUSSIAN LINGUISTICS DEPARTMENT, PEOPLES’ FRIENDSHIP UNIVERSITY OF RUSSIA (RUDN UNIVERSITY), 6 MIKLUKHO-MAKLAYA STR., MOSCOW, 117198, RUSSIAN FEDERATION	AKIMOVA, MARGARITA K., (2005) PSYCHOLOGICAL DIAGNOSTICS: TEXTBOOK, , ED. ST. PETERSBURG: PETER. (IN RUSSIAN); ALEXANDROV, DANIL, IVANIUSHINA, VALERIA, KAZARTSEVA, EKATERINA, ETHNIC COMPOSITION OF SCHOOLS AND THE IMMIGRATION STATUS OF SCHOOLCHILDREN IN RUSSIA (2015) ISSUES OF EDUCATION, 2, PP. 173-195. , (IN RUSSIAN); ANG, SOON, DYNE, LINN VAN, KOH, CHRISTINE, PERSONALITY CORRELATES OF THE FOUR-FA…	J. INTELL.	THE DEVELOPMENT OF INTERCULTURAL COMPETENCE (ICC) IS IMPORTANT FOR THE MODERN PERSONALITY IN AN UNSTABLE AND DIVERSE WORLD, BUT THERE IS A LACK OF RESEARCH ON THIS PHENOMENON IN THE CONTEXT OF AGE, GENDER AND INTELLECTUAL DIFFERENCES. THE PURPOSE OF THE PRESENT EXPLORATORY STUDY IS TO IDENTIFY RELATIONS BETWEEN ICC, COGNITIVE ABILITIES AND ACADEMIC ACHIEVEMENTS AMONG RUSSIAN SCHOOL STUDENTS. THE …	25	NOVIKOVA, I.A.; PSYCHOLOGY AND PEDAGOGY DEPARTMENT, 6 MIKLUKHO-MAKLAYA STR., RUSSIAN FEDERATION; EMAIL: NOVIKOVA-IA@RUDN.RU	ARTICLE	10.3390/jintelligence10020025	RUDN UNIVERSITYRUDN UNIVERSITY, 051320-0-000	20793200	JOURNAL OF INTELLIGENCE	ENGLISH	1	2		MDPI	SCOPUS	COGNITIVE ABILITIES AND ACADEMIC ACHIEVEMENT AS INTERCULTURAL COMPETENCE PREDICTORS IN RUSSIAN SCHOOL STUDENTS	https://www.scopus.com/inward/record.uri?eid=2-s2.0-85129943653&doi=10.3390%2fjintelligence10020025&partnerID=40&md5=b6f9ebcabe44f940719ff57ae1cd09aa	10	2022	FUNDING: THIS RESEARCH WAS SUPPORTED BY THE RUDN UNIVERSITY STRATEGIC ACADEMIC LEADERSHIP PROGRAM “PRIORITET–2030”, AND THE PUBLICATION WAS PREPARED WITH THE SUPPORT OF RESEARCH PROJECT NO. 051320-0-000 AT THE PSYCHOLOGY AND PEDAGOGY DEPARTMENT, FACULTY OF PHILOLOGY, RUDN UNIVERSITY. NA NA	J INTELL	PEOPLES’ FRIENDSHIP UNIVERSITY OF RUSSIA (RUDN UNIVERSITY);PEOPLES’ FRIENDSHIP UNIVERSITY OF RUSSIA (RUDN UNIVERSITY)	NOTREPORTED;NOTREPORTED;NOTREPORTED		NOVIKOVA IA, 2022, J INTELL	NOVIKOVA IA, 2022, J INTELL	AKIMOVA;ALEXANDROV;ANG;2022 GENERALIZATION;APALKOV;BAKALIS;BARRETT;BARTELRADIC;BARTELRADIC;BEĆIROVIĆ;BENNETT;BERGOLD;BORGHETTI;BULTSEVA;BULTSEVA;BUSH;BYRAM;CHERNYAK;CHIBISOVA;DARDER;DE PRADA;DEARDORFF;DEMIRCIOĞLU;DRISCOLL;DUNNE;EPSKAMP;FAAS;GRIDUNOVA;GRIDUNOVA;GRITSENKO;GRITSENKO;GRITSENKO;GUDYKUNST;GUDYKUNST;HAMMER;HOFSTEDE;HUANG;KATVALYAN;KEHL;KEMPF;KHUKHLAEV;KHUKHLAEV;KNAPP;KOFFMAN;KONDRATYUK;…	PSYCHOLOGICAL DIAGNOSTICS: TEXTBOOK;ISSUES OF EDUCATION;GROUP & ORGANIZATION MANAGEMENT;GENERALIZATION;METHODOLOGY FOR FORMATION OF INTERCULTURAL COMPETENCE BY MEANS OF ELECTRONIC MAIL GROUP;INTERNATIONAL JOURNAL OF EDUCATIONAL MANAGEMENT;EUROPEAN PSYCHOLOGIST;EUROPEAN MANAGEMENT JOURNAL;ECONOMIC RESEARCH-EKONOMSKA ISTRAŽIVANJA;EDUCATION FOR THE INTERCULTURAL EXPERIENCE;JOURNAL OF INTELLIGENCE;JO…
22	BOUCHEFRA S;AZEROUAL A;BOUDASSAMOUT H;AHAJI K;ECH-CHAOUY A;BOUR A	ACADEMIC ACHIEVEMENT; COGNITIVE ABILITY; NON-VERBAL INTELLIGENCE; RAVEN’S STANDARD PROGRESSIVE MATRICES; SCHOOLCHILDREN	ACADEMIC ACHIEVEMENT; COGNITIVE ABILITY; NON-VERBAL INTELLIGENCE; RAVEN’S STANDARD PROGRESSIVE MATRICES; SCHOOLCHILDREN	LABORATORY OF BIOLOGY AND HEALTH, TEAM OF NUTRITIONAL SCIENCES, FOOD AND HEALTH, FACULTY OF SCIENCES, UNIVERSITY IBN TOFAIL, KENITRA, 14000, MOROCCO; M2CS, RESEARCH CENTER STIS, NATIONAL GRADUATE SCHOOL OF ARTS AND CRAFTS RABAT (ENSAM), MOHAMMED V UNIVERSITY, B.P:8007.N.U, RABAT, MOROCCO; CENTER OF GUIDANCE AND PLANNING, HAY RYAD (COPE), B.P:8007.N.U, RABAT, MOROCCO	ABDEL-KHALEK, A.M., RAVEN, J., NORMATIVE DATA FROM THE STANDARDIZATION OF RAVEN’S STANDARD PROGRESSIVE MATRICES IN KUWAIT IN AN INTERNATIONAL CONTEXT (2006) SOCIAL BEHAVIOR AND PERSONALITY, 34, PP. 169-180; ACKERMAN, P.L., HEGGESTAD, E.D., INTELLIGENCE, PERSONALITY, AND INTERESTS: EVIDENCE FOR OVERLAPPING TRAITS (1997) PSYCHOLOGICAL BULLETIN, 121, PP. 219-245. , 9100487; AGNOLI, S., MANCINI, G., …	J. INTELL.	INTEREST IN IDENTIFYING FACTORS INFLUENCING EDUCATIONAL SUCCESS IS GROWING. IT IS OFTEN OBSERVED THAT A GROUP OF STUDENTS SHARE THE SAME EXTERNAL VARIABLES (SCHOOL ENVIRONMENT) YET HAVE DIFFERENT RESULTS, WHICH STATES THAT INDIVIDUAL VARIABLES HAVE MORE IMPACT ON THE DETERMINATION OF ACADEMIC PERFORMANCE. THEREFORE, THE PRESENT STUDY AIMED TO SUBSTANTIATE THIS FACT BY INVESTIGATING THE ASSOCIATIO…	60	BOUCHEFRA, S.; LABORATORY OF BIOLOGY AND HEALTH, MOROCCO; EMAIL: SAID.BOUCHEFRA@UIT.AC.MA	ARTICLE	10.3390/jintelligence10030060		20793200	JOURNAL OF INTELLIGENCE	ENGLISH	0	3		MDPI	SCOPUS	ASSOCIATION BETWEEN NON-VERBAL INTELLIGENCE AND ACADEMIC PERFORMANCE OF SCHOOLCHILDREN FROM TAZA, EASTERN MOROCCO	https://www.scopus.com/inward/record.uri?eid=2-s2.0-85138613911&doi=10.3390%2fjintelligence10030060&partnerID=40&md5=60d8333b5f1c016182dab508bd03682f	10	2022	NA NA NA	J INTELL	UNIVERSITY IBN TOFAIL;RABAT;CENTER OF GUIDANCE AND PLANNING	NOTREPORTED;LABORATORY OF BIOLOGY AND HEALTH;NOTREPORTED		BOUCHEFRA S, 2022, J INTELL	BOUCHEFRA S, 2022, J INTELL	ABDELKHALEK;ACKERMAN;AGNOLI;AKUBUILO;ANTONIO;ASPARA;AXELSSON;BLAIR;BOBEN;COLOM;CROSS;DAMIAN;DEARY;DEARY;DEMETRIOU;DOWNEY;DUCKWORTH;DUNKEL;DUTTON;FLORESMENDOZA;GREIFF;HOFFMAN;JACOB;KARBACH;KOCH;KRIEGBAUM;LAIDRA;LECHNER;LUBINSKI;LYNN;LYNN;MARTÍNEZRUBIO;MAYES;MCCLELLAND;MORALESVIVES;MULLIS;MULLIS;2021 EDUCATION POLICY OUTLOOK 2021;PHILLIPSON;QUEIROZGARCIA;RAVEN;RAVEN;ROTH;RUSHTON;SPINATH;SPINATH;STA…	SOCIAL BEHAVIOR AND PERSONALITY;PSYCHOLOGICAL BULLETIN;PERSONALITY AND INDIVIDUAL DIFFERENCES;CLINICAL NUTRITION ESPEN;TELOS;PERSONALITY AND INDIVIDUAL DIFFERENCES;INTERNATIONAL JOURNAL OF LIFELONG EDUCATION;AMERICAN PSYCHOLOGIST;SLOVENIAN AND ROMANIAN NORMS FOR THE RAVEN PROGRESSIVE MATRICES IN A CROSS-CULTURAL CONTEXT;INTELLIGENCE;PSYCHOLOGICAL BULLETIN;JOURNAL OF PERSONALITY AND SOCIAL PSYCHOL…	MOROCCO;MOROCCO;MOROCCO	MOROCCO
23	OGATA K	ACADEMIC ACHIEVEMENT; COGNITIVE FUNCTION; COVARIANCE STRUCTURE ANALYSIS; MALTREATED CHILDREN; TRAUMA SYMPTOMS	ACADEMIC ACHIEVEMENT; COGNITIVE FUNCTIONING; COVARIANCE STRUCTURE ANALYSIS; MALTREATED CHILDREN; TRAUMA SYMPTOMS	OSAKA PREFECTURAL GOVERNMENT KISHIWADA CHILD-FAMILY CENTER, KISHIWADA, 596-0043, JAPAN	VELTMAN, M.W., BROWNE, K.D., THREE DECADES OF CHILD MALTREATMENT RESEARCH: IMPLICATIONS FOR THE SCHOOL YEARS (2001) TRAUMA VIOLENCE ABUS, 2, PP. 215-239. , CROSSREF; GLASER, D., CHILD ABUSE AND NEGLECT AND THE BRAIN: A REVIEW (2000) J. CHILD PSYCHOL. PSYCHIATRY, 41, PP. 97-116. , CROSSREF PUBMED; DEARY, I.J., STRAND, S., SMITH, P., FERNANDES, C., INTELLIGENCE AND EDUCATIONAL ACHIEVEMENT (2007) IN…	J. INTELL.	CHILD ABUSE AND NEGLECT COULD HAVE SOME DELETERIOUS IMPACTS ON BOTH INTELLECTUAL AND ACADEMIC PERFORMANCE OF SCHOOL STUDENTS. THE AIM OF THIS STUDY WAS TO EXAMINE RELATIONSHIPS AMONG CHILD MALTREATMENT, TRAUMA SYMPTOMS, COGNITIVE FUNCTIONING, AND ACADEMIC ACHIEVEMENT. DATA WERE COLLECTED FROM CHILD GUIDANCE CENTERS, WHERE MALTREATED CHILDREN WERE SUBSTANTIATED, ASSESSED, EVALUATED, PROTECTED, AND…	32	OGATA, K.; OSAKA PREFECTURAL GOVERNMENT KISHIWADA CHILD-FAMILY CENTERJAPAN; EMAIL: KOH-SKE@SAKAI.ZAQ.NE.JP	ARTICLE	10.3390/jintelligence5040032		20793200	JOURNAL OF INTELLIGENCE	ENGLISH	1	4	1-7	MDPI AG	SCOPUS	MALTREATMENT RELATED TRAUMA SYMPTOMS AFFECT ACADEMIC ACHIEVEMENT THROUGH COGNITIVE FUNCTIONING: A PRELIMINARY EXAMINATION IN JAPAN	https://www.scopus.com/inward/record.uri?eid=2-s2.0-85090226411&doi=10.3390%2fjintelligence5040032&partnerID=40&md5=742813f91f93f0193d1e65ad2bee962c	5	2017	NA NA NA	J INTELL	OSAKA PREFECTURAL GOVERNMENT KISHIWADA CHILD-FAMILY CENTER	NOTREPORTED;OSAKA PREFECTURAL GOVERNMENT KISHIWADA CHILD-FAMILY CENTERJAPAN;NOTREPORTED		OGATA K, 2017, J INTELL	OGATA K, 2017, J INTELL	VELTMAN;GLASER;DEARY;ECKENRODE;KENDALLTACKETT;KURTZ;DELANEYBLACK;SALTZMAN;DEPRINCE;NOONER;MCGREW;KAUFMAN;AMERICAN GUIDANCE SERVICE CIRCLE PINES;BRIERE;PSYCHOLOGICAL ASSESSMENT RESOURCES ODESSA;ISHIKUMA;KUMAGAMI;CARROLL;DJAPO;FRÖJD;GRIMM;ZHOU;DE BELLIS;SAIGH;THOMPSON;DORAHY;ELZINGA	TRAUMA VIOLENCE ABUS;J. CHILD PSYCHOL. PSYCHIATRY;INTELLIGENCE;DEV. PSYCHOL;CHILD ABUS. NEGL;CHILD ABUS. NEGL;ARCH. PEDIATR. ADOLESC. MED;CHILD PSYCHIATRY HUM. D;CHILD ABUS. NEGL;J. TRAUMA STRESS DISORD. TREAT;INTELLIGENCE;KAUFMAN ASSESSMENT BATTERY FOR CHILDREN—SECOND EDITION;AMERICAN GUIDANCE SERVICE: CIRCLE PINES;PROFESSIONAL MANUAL;PSYCHOLOGICAL ASSESSMENT RESOURCES: ODESSA;INT. J. SCH. EDUC.…	JAPAN
24	MEYER EM;REYNOLDS MR	ACADEMIC ACHIEVEMENT; COMPLEXITY; INTELLIGENCE; MULTIDIMENSIONAL SCALING	ACADEMIC ACHIEVEMENT; COMPLEXITY; INTELLIGENCE; MULTIDIMENSIONAL SCALING	DEPARTMENT OF COUNSELING, SCHOOL PSYCHOLOGY AND FAMILY SCIENCE, COLLEGE OF EDUCATION, UNIVERSITY OF NEBRASKA, KEARNEY, NE 68849, UNITED STATES; DEPARTMENT OF EDUCATIONAL PSYCHOLOGY, SCHOOL OF EDUCATION AND HUMAN SCIENCES, UNIVERSITY OF KANSAS, LAWRENCE, KS 66045, UNITED STATES	ACOSTA CABALLERO, K., THE READING COMPREHENSION STRATEGIES OF SECOND LANGAUGE LEARNERS: A SPANISH-ENGLISH STUDY (2012) PH.D. THESIS, , UNIVERSITY OF KANSAS, KANSAS CITY, KS, USA; ADLER, D., MURDOCH, D., (2021) RGL: 3D VISUALIZATION USING OPENGL. VERSION 0.105.22, , HTTPS://CRAN.R-PROJECT.ORG/PACKAGE=RGL, AVAILABLE ONLINE; AMBINDER, M., WANG, R., CROWELL, J., FRANCIS, G., BRINKMANN, P., HUMAN FOUR…	J. INTELL.	AUTHOR NOTE: STANDARDIZATION DATA AND ANALYSIS FROM THE KAUFMAN TEST OF EDUCATIONAL ACHIEVEMENT, SECOND EDITION-COMPREHENSIVE FORM (KTEA-2). COPYRIGHT © 2004 NCS PEARSON, INC. USED WITH PERMISSION. ALL RIGHTS RESERVED. STANDARDIZATION DATA AND ANALYSIS FROM THE KAUFMAN ASSESSMENT BATTERY FOR CHILDREN, SECOND EDITION (KABC-II). COPYRIGHT © 2004 NCS PEARSON, INC. USED WITH PERMISSION. ALL RIGHTS RE…	117	MEYER, E.M.; DEPARTMENT OF COUNSELING, UNITED STATES; EMAIL: MEYEREM@UNK.EDU	ARTICLE	10.3390/jintelligence10040117		20793200	JOURNAL OF INTELLIGENCE	ENGLISH	0	4		MDPI	SCOPUS	MULTIDIMENSIONAL SCALING OF COGNITIVE ABILITY AND ACADEMIC ACHIEVEMENT SCORES	https://www.scopus.com/inward/record.uri?eid=2-s2.0-85144444970&doi=10.3390%2fjintelligence10040117&partnerID=40&md5=2e1139c7db37dfe256d285e2682b61f1	10	2022	NA NA NA	J INTELL	UNIVERSITY OF NEBRASKA;UNIVERSITY OF KANSAS	NOTREPORTED;NOTREPORTED;NOTREPORTED		MEYER EM, 2022, J INTELL	MEYER EM, 2022, J INTELL	ACOSTA CABALLERO;ADLER;AMBINDER;2014 STANDARDS FOR EDUCATIONAL AND PSYCHOLOGICAL TESTING AMERICAN EDUCATIONAL RESEARCH ASSOCIATION;BEAUDUCEL;BENSON;BENSON;BORG;BORG;BREAUX;CAEMMERER;CAEMMERER;CARROLL;CATTELL;COHEN;CONWAY;CORMIER;CORMIER;FINLAYSON;FLOYD;FLOYD;GARCIA;GERST;GRAHAM;GRAVES;GUSTAFSSON;GUSTAFSSON;GUTTMAN;HAJOVSKY;HAJOVSKY;JACOBSON;JENSEN;JEWSBURY;KAUFMAN;KAUFMAN;KAUFMAN;KAUFMAN;KEITH;KE…	PH.D. THESIS;RGL: 3D VISUALIZATION USING OPENGL. VERSION 0.105.22;PSYCHONOMIC BULLETIN & REVIEW;STANDARDS FOR EDUCATIONAL AND PSYCHOLOGICAL TESTING. AMERICAN EDUCATIONAL RESEARCH ASSOCIATION;EUROPEAN JOURNAL OF PSYCHOLOGICAL ASSESSMENT;JOURNAL OF SCHOOL PSYCHOLOGY;JOURNAL OF SCHOOL PSYCHOLOGY;MODERN MULTIDIMENSIONAL SCALING: THEORY AND APPLICATIONS;APPLIED MULTIDIMENSIONAL SCALING AND UNFOLDING;W…	USA;USA	USA
25	RAZUMNIKOVA O;BAKAEV M	ACADEMIC ACHIEVEMENT; CREATIVITY; EXECUTE CONTROL; FLUID INTELLIGENCE; PSYCHOMETRIC CREATIVITY TESTING	ACADEMIC ACHIEVEMENT; CREATIVITY; EXECUTE CONTROL; FLUID INTELLIGENCE; PSYCHOMETRIC CREATIVITY TESTING	PSYCHOLOGY AND PEDAGOGY DEPARTMENT, NOVOSIBIRSK STATE TECHNICAL UNIVERSITY, NOVOSIBIRSK, 630073, RUSSIAN FEDERATION; AUTOMATED CONTROL SYSTEMS DEPARTMENT, NOVOSIBIRSK STATE TECHNICAL UNIVERSITY, NOVOSIBIRSK, 630073, RUSSIAN FEDERATION	ALVES, A.F., GOMES, C.M.A., MARTINS, A., ALMEIDA, L.D.S., COGNITIVE PERFORMANCE AND ACADEMIC ACHIEVEMENT: HOW DO FAMILY AND SCHOOL CONVERGE? (2017) EUROPEAN JOURNAL OF EDUCATION AND PSYCHOLOGY, 10, PP. 49-56; ARROWSMITH, H.E., HOUCHENS, G.W., CROSSBOURNE-RICHARDS, T.-A., REDIFER, J.L., NORMAN, A.D., OPERATIONALIZING AND MEASURING PERSONALIZED LEARNING IN K-12 SCHOOLS: DEVELOPMENT AND IMPLEMENTATI…	J. INTELL.	DESPITE THE LASTING INTEREST TOWARDS THE RELATIONSHIP BETWEEN INTELLIGENCE AND CREATIVITY, COMPARABLY LESS ATTENTION IS PAID TO ITS AGE-RELATED CHANGES. OUR PAPER CONSIDERS THE ORGANIZATION OF FLUID INTELLIGENCE AND PSYCHOMETRIC INDICATORS OF CREATIVITY AND IS BASED ON THE EXPERIMENTAL DATA OBTAINED FOR CHILDREN AGED 11 (N = 99) AND FOR YOUNG ADULTS (N = 77). WE USED TWO FIGURAL AND VERBAL TASKS …	52	BAKAEV, M.; AUTOMATED CONTROL SYSTEMS DEPARTMENT, RUSSIAN FEDERATION; EMAIL: BAKAEV@CORP.NSTU.RU	ARTICLE	10.3390/jintelligence10030052	RUSSIAN FOUNDATION FOR BASIC RESEARCHRUSSIAN FOUNDATION FOR BASIC RESEARCH, РФФИ, 19-29-01017	20793200	JOURNAL OF INTELLIGENCE	ENGLISH	0	3		MDPI	SCOPUS	AGE-RELATED CHANGES AND REORGANIZATION OF CREATIVITY AND INTELLIGENCE INDICES IN SCHOOLCHILDREN AND UNIVERSITY STUDENTS	https://www.scopus.com/inward/record.uri?eid=2-s2.0-85138630827&doi=10.3390%2fjintelligence10030052&partnerID=40&md5=bd4b7c522868d529766ca13aabd51b8c	10	2022	THIS RESEARCH WAS FUNDED BY RFBR, GRANT NUMBER 19-29-01017. NA NA	J INTELL	NOVOSIBIRSK STATE TECHNICAL UNIVERSITY;NOVOSIBIRSK STATE TECHNICAL UNIVERSITY	NOTREPORTED;NOTREPORTED;NOTREPORTED		RAZUMNIKOVA O, 2022, J INTELL	RAZUMNIKOVA O, 2022, J INTELL	ALVES;ARROWSMITH;ATWOOD;BAER;BALGIU;BEHROOZI;BENEDEK;BENEDEK;CAHAN;CARSON;CHANG;COCHRANE;CORAZZA;CROPLEY;DAWSONTUNIK;DEMEIS;DONOVAN;EROSTARBEPÉREZ;FRISCHKORN;FRITH;FRY;GERWIG;GIMÉNEZ;GOECKE;GRISSOM;HATTIE;ILAGAN;ISHMURATOVA;JAUK;JIA;JOHNSON;KARWOWSKI;KAUFMAN;KENETT;KIM;KLEIBEUKER;KLEIBEUKER;KLEIBEUKER;KLEINMINTZ;KOUNIOS;KRUMM;LANGER;LIU;MOFFITT;MOROSANOVA;MOUS;MUMFORD;NADERI;NESAYAN;NIKOLAEVA;NUS…	EUROPEAN JOURNAL OF EDUCATION AND PSYCHOLOGY;INTERNATIONAL JOURNAL OF EDUCATION POLICY AND LEADERSHIP;JOURNAL OF ENGINEERING EDUCATION;ROEPER REVIEW;PROCEDIA SOCIAL AND BEHAVIORAL SCIENCES;JOURNAL OF PSYCHOLOGICAL ACHIEVEMENTS;NEUROPSYCHOLOGIA;INTELLIGENCE;CHILD DEVELOPMENT;THE WILEY HANDBOOK OF GENIUS;ACTA PSYCHOLOGICA SINICA;PLOS ONE;THE AUSTRALIAN EDUCATIONAL AND DEVELOPMENTAL PSYCHOLOGIST;HAN…
26	WATKINS MW;STYCK KM	ACADEMIC ACHIEVEMENT; CROSS-LAG; INTELLIGENCE; STRUCTURAL EQUATION MODELING (SEM); WISC	ACHIEVEMENT; CROSS-LAG; INTELLIGENCE; STRUCTURAL EQUATION MODELING (SEM); WISC	DEPARTMENT OF EDUCATIONAL PSYCHOLOGY, BAYLOR UNIVERSITY, WACO, TX 76798, UNITED STATES; DEPARTMENT OF EDUCATIONAL PSYCHOLOGY, THE UNIVERSITY OF TEXAS AT SAN ANTONIO, SAN ANTONIO, TX 78207, UNITED STATES	CECI, S.J., HOW MUCH DOES SCHOOLING INFLUENCE GENERAL INTELLIGENCE AND ITS COGNITIVE COMPONENTS? A REASSESSMENT OF THE EVIDENCE (1991) DEV. PSYCHOL, 27, PP. 703-722. , CROSSREF; MAYER, R.E., INTELLIGENCE AND ACHIEVEMENT (2011) CAMBRIDGE HANDBOOK OF INTELLIGENCE, PP. 738-747. , STERNBERG, R.J., KAUFMAN, S.B., EDS; CAMBRIDGE UNIVERSITY PRESS: NEW YORK, NY, USA; JENSEN, A.R., (1998) THE G FACTOR: TH…	J. INTELL.	A CROSS-LAGGED PANEL ANALYSIS OF WECHSLER INTELLIGENCE SCALE FOR CHILDREN-FOURTH EDITION (WISC-IV) INTELLIGENCE TEST SCORES AND READING AND MATH ACHIEVEMENT TEST SCORES OF 337 STUDENTS TWICE ASSESSED FOR SPECIAL EDUCATION ELIGIBILITY ACROSS A TEST-RETEST INTERVAL OF 2.85 YEARS WAS CONDUCTED. GENERAL INTELLIGENCE (G) WAS LOADED BY THE FOUR WISC-IV FACTOR INDEX SCORES WHEREAS READING AND MATH WERE …	31	WATKINS, M.W.; DEPARTMENT OF EDUCATIONAL PSYCHOLOGY, UNITED STATES; EMAIL: MARLEY_WATKINS@BAYLOR.EDU	ARTICLE	10.3390/jintelligence5030031		20793200	JOURNAL OF INTELLIGENCE	ENGLISH	7	3	1-11	MDPI AG	SCOPUS	A CROSS-LAGGED PANEL ANALYSIS OF PSYCHOMETRIC INTELLIGENCE AND ACHIEVEMENT IN READING AND MATH	https://www.scopus.com/inward/record.uri?eid=2-s2.0-85051572464&doi=10.3390%2fjintelligence5030031&partnerID=40&md5=6c35f40516e4c6c70d579b58a299ca01	5	2017	NA NA NA	J INTELL	BAYLOR UNIVERSITY;THE UNIVERSITY OF TEXAS AT SAN ANTONIO	NOTREPORTED;NOTREPORTED;NOTREPORTED		WATKINS MW, 2017, J INTELL	WATKINS MW, 2017, J INTELL	CECI;MAYER;CAMBRIDGE UNIVERSITY PRESS NEW YORK;JENSEN;CECI;CECI;FERRER;FERRER;SOARES;REYNOLDS;MCGREW;GUILFORD PRESS NEW YORK;MCGREW;FLANAGAN;QUINN;PRIMI;CAMPBELL;FINKEL;KENNY;WILEY NEW YORK;CRANO;KELLAGHAN;ROGOSA;RITCHIE;VITARO;COLE;OLSON;PLOMIN;LITTLE;LITTLE;BURKHOLDER;MCARDLE;SELIG;GUILFORD NEW YORK;NEWSOM;GEISER;WECHSLER;WATKINS;WECHSLER;WECHSLER;CANIVEZ;GOMEZ;PARKIN;SALVIA;WADSWORTH BELMONT;B…	DEV. PSYCHOL;CAMBRIDGE HANDBOOK OF INTELLIGENCE;CAMBRIDGE UNIVERSITY PRESS: NEW YORK;THE G FACTOR: THE SCIENCE OF MENTAL ABILITY;ON INTELLIGENCE … MORE OR LESS: A BIO-ECOLOGICAL TREATISE ON INTELLECTUAL DEVELOPMENT;INTELLIGENCE;DEV. PSYCHOL;PSYCHOL. SCI;LEARN. INDIVID. DIFFER;J. SCH. PSYCHOL;CONTEMPORARY INTELLECTUAL ASSESSMENT: THEORIES;GUILFORD PRESS: NEW YORK;THE INTELLIGENCE TEST DESK REFEREN…	USA;USA	USA
27	SCHNEIDER W;NIKLAS F	ACADEMIC ACHIEVEMENT; DOMAIN KNOWLEDGE; INTELLIGENCE; LOGIC STUDY; SHORT-TERM MEMORY; WORKING MEMORY	ACADEMIC ACHIEVEMENT; DOMAIN KNOWLEDGE; INTELLIGENCE; LOGIC STUDY; SHORT-TERM MEMORY; WORKING MEMORY	DEPARTMENT OF PSYCHOLOGY, UNIVERSITY OF WÜRZBURG, WÜRZBURG, 97070, GERMANY	DEARY, I.J., STRAND, S., SMITH, P., FERNANDES, C., INTELLIGENCE AND EDUCATIONAL ACHIEVEMENT (2007) INTELLIGENCE, 35, PP. 13-21. , CROSSREF; GUSTAFSSON, J.-E., UNDHEIM, J.O., INDIVIDUAL DIFFERENCES IN COGNITIVE FUNCTIONS (1996) HANDBOOK OF EDUCATIONAL PSYCHOLOGY, PP. 186-242. , BERLINER, D., CALFEE, R., EDS; MACMILLAN: NEW YORK, NY, USA; SCHNEIDER, W., NIKLAS, F., SCHMIEDELER, S., INTELLECTUAL DEV…	J. INTELL.	ALTHOUGH RECENT DEVELOPMENTAL STUDIES EXPLORING THE PREDICTIVE POWER OF INTELLIGENCE AND WORKING MEMORY (WM) FOR EDUCATIONAL ACHIEVEMENT IN CHILDREN HAVE PROVIDED EVIDENCE FOR THE IMPORTANCE OF BOTH VARIABLES, FINDINGS CONCERNING THE RELATIVE IMPACT OF IQ AND WM ON ACHIEVEMENT HAVE BEEN INCONSISTENT. WHEREAS IQ HAS BEEN IDENTIFIED AS THE MAJOR PREDICTOR VARIABLE IN A FEW STUDIES, RESULTS FROM SEV…	26	SCHNEIDER, W.; DEPARTMENT OF PSYCHOLOGY, GERMANY; EMAIL: SCHNEIDER@PSYCHOLOGIE.UNI-WUERZBURG.DE	ARTICLE	10.3390/jintelligence5020026	VOLKSWAGEN FOUNDATIONVOLKSWAGEN FOUNDATION JACOBS FOUNDATIONJACOBS FOUNDATION MAX-PLANCK-GESELLSCHAFTMAX-PLANCK-GESELLSCHAFT, MPG	20793200	JOURNAL OF INTELLIGENCE	ENGLISH	16	2	1-19	MDPI AG	SCOPUS	INTELLIGENCE AND VERBAL SHORT-TERM MEMORY/WORKING MEMORY: THEIR INTERRELATIONSHIPS FROM CHILDHOOD TO YOUNG ADULTHOOD AND THEIR IMPACT ON ACADEMIC ACHIEVEMENT	https://www.scopus.com/inward/record.uri?eid=2-s2.0-85048086040&doi=10.3390%2fjintelligence5020026&partnerID=40&md5=7cfebc43313183276b065a90c0185821	5	2017	ACKNOWLEDGMENTS: THE LOGIC STUDY WAS SUPPORTED BY THE MAX PLANCK SOCIETY, THE VOLKSWAGEN FOUNDATION, AND THE JACOBS FOUNDATION. NA NA	J INTELL	UNIVERSITY OF WÜRZBURG	SCHNEIDER;NOTREPORTED;EMAIL: SCHNEIDER@PSYCHOLOGIE.UNI-WUERZBURG.DE		SCHNEIDER W, 2017, J INTELL	SCHNEIDER W, 2017, J INTELL	DEARY;GUSTAFSSON;MACMILLAN NEW YORK;SCHNEIDER;COWAN;COWAN;PSYCHOLOGY PRESS HOVE;HENRY;ENGLE;ACADEMIC PRESS NEW YORK;SCHNEIDER;BADDELEY;ACADEMIC PRESS NEW YORK;FRIEDMAN;COWAN;MARTINEZ;CONWAY;ACKERMAN;KANE;OBERAUER;GIOFRE;COLOM;ENGLE;ENGEL DE ABREU;DEMETRIOU;BADDELEY;GATHERCOLE;KLESCZEWSKI;MAEHLER;NATION;ALLOWAY;JENSEN;LEE;SCHNEIDER;WEINERT;GIOFRE;WEGENER;EGGERT;TEWES;BURGEMEISTER;WEIß;SCHNEIDER;PS…	INTELLIGENCE;HANDBOOK OF EDUCATIONAL PSYCHOLOGY;MACMILLAN: NEW YORK;LEARN. INDIVID. DIFFER;DEVELOPMENT OF MEMORY IN CHILDHOOD;COWAN;THE DEVELOPMENT OF WORKING MEMORY IN CHILDREN;THE PSYCHOLOGY OF LEARNING AND MOTIVATION;ACADEMIC PRESS: NEW YORK;MEMORY DEVELOPMENT FROM EARLY CHILDHOOD THROUGH EMERGING ADULTHOOD;RECENT ADVANCES IN LEARNING AND MOTIVATION;ACADEMIC PRESS: NEW YORK;J. EXP. PSYCHOL. GE…	GERMANY	GERMANY
28	JANURIK M;JÓZSA K	ACADEMIC ACHIEVEMENT; EARLY MUSICAL ABILITIES; GPA; PREDICTIVE ROLE OF MUSICAL ABILITIES; SCHOOL SUCCESS	ACADEMIC ACHIEVEMENT; EARLY MUSICAL ABILITIES; GPA; PREDICTIVE ROLE OF MUSICAL ABILITIES; SCHOOL SUCCESS	BÉLA BARTÓK FACULTY OF ARTS, UNIVERSITY OF SZEGED, SZEGED, 6722, HUNGARY; INSTITUTE OF EDUCATION, UNIVERSITY OF SZEGED, SZEGED, 6722, HUNGARY; INSTITUTE OF EDUCATION, HUNGARIAN UNIVERSITY OF AGRICULTURE AND LIFE SCIENCES, KAPOSVÁR, 7400, HUNGARY	ASZTALOS, KATA, CSAPÓ, BENŐ, DEVELOPMENT OF MUSICAL ABILITIES: CROSS-SECTIONAL COMPUTERBASED ASSESSMENTS IN EDUCATIONAL CONTEXTS (2017) PSYCHOLOGY OF MUSIC, 45, PP. 682-698. , CROSSREF; BABO, GERARD D., THE RELATIONSHIP BETWEEN INSTRUMENTAL MUSIC PARTICIPATION AND STANDARDIZED ASSESSMENT ACHIEVEMENT OF MIDDLE SCHOOL STUDENTS (2004) RESEARCH MUSIC IN MUSIC EDUCATION, 22, PP. 14-27. , CROSSREF; BAR…	J. INTELL.	NUMEROUS NEUROLOGICAL, PSYCHOLOGICAL, AND TRANSFER STUDIES CONFIRMED THE ROLE OF LEARNING MUSIC IN COGNITIVE DEVELOPMENT AND EDUCATION. HOWEVER, EXPLORING THE LONG-TERM IMPACTS OF EARLY MUSICAL ABILITIES ON ACADEMIC ACHIEVEMENT HAS GAINED RELATIVELY LITTLE ATTENTION THUS FAR. IN A SEVEN-YEAR LONGITUDINAL STUDY, WE EXAMINED THE PREDICTIVE ROLE OF MUSICAL ABILITIES IN FUTURE SUCCESS IN SCHOOL. THE …	36	JÓZSA, K.; INSTITUTE OF EDUCATION, HUNGARY; EMAIL: JOZSA@SOL.CC.U-SZEGED.HU	ARTICLE	10.3390/jintelligence10030036	MAGYAR TUDOMÁNYOS AKADÉMIAMAGYAR TUDOMÁNYOS AKADÉMIA, MTA NEMZETI KUTATÁSI FEJLESZTÉSI ÉS INNOVÁCIÓS HIVATALNEMZETI KUTATÁSI FEJLESZTÉSI ÉS INNOVÁCIÓS HIVATAL, NKFIH, NKFI K124839	20793200	JOURNAL OF INTELLIGENCE	ENGLISH	1	3		MDPI	SCOPUS	LONG-TERM IMPACTS OF EARLY MUSICAL ABILITIES ON ACADEMIC ACHIEVEMENT: A LONGITUDINAL STUDY	https://www.scopus.com/inward/record.uri?eid=2-s2.0-85133598690&doi=10.3390%2fjintelligence10030036&partnerID=40&md5=f0cb2290e428e6c33bd73893a132c9ad	10	2022	FUNDING: THIS STUDY WAS FUNDED BY THE NATIONAL RESEARCH, DEVELOPMENT AND INNOVATION OFFICE, HUNGARY, NKFI K124839, AND BY THE CONTENT PEDAGOGY RESEARCH PROGRAM OF THE HUNGARIAN ACADEMY OF SCIENCES. NA NA	J INTELL	UNIVERSITY OF SZEGED;UNIVERSITY OF SZEGED;HUNGARIAN UNIVERSITY OF AGRICULTURE AND LIFE SCIENCES	NOTREPORTED;INSTITUTE OF EDUCATION;NOTREPORTED		JANURIK M, 2022, J INTELL	JANURIK M, 2022, J INTELL-a	ASZTALOS;BABO;BARKÓCZI;BERG;BERKOWSKA;BESSON;BUCKINGHAM;BUGOS;BUGOS;BULL;BUTZLAFF;CABANAC;CATTERALL;CHEEK;CORRIGALL;COSTAGIOMI;DAVID;DEGÉ;DEGÉ;DEGÉ;DOWLING;DRAKE;DUNCAN;DURAND;ESTEKI;FRISCHEN;GEMBRIS;GÉVAYNÉ;GORDON;GOUZOUASIS;HALEY;HARGREAVES;HELMBOLD;HELMRICH;HO;HOLOCHWOST;HURWITZ;HUTTENLOCHER;JACKENDOFF;JANURIK;JANURIK;JANURIK;JANURIK;JASCHKE;JENKS;JOHNSON;JÓZSA;JÓZSA;KELLS;KINNEY;KRAJEWSKI;LEI…	PSYCHOLOGY OF MUSIC;RESEARCH MUSIC IN MUSIC EDUCATION;KODÁLY ZENEI NEVELÉSI MÓDSZERÉNEK PSZICHOLÓGIAI HATÁSVIZSGÁLATA AN EXAMINATION OF THE EFFICIENCY OF KODÁLY’S MUSIC EDUCATIONAL METHOD;JOURNAL OF EXPERIMENTAL CHILD PSYCHOLOGY;ADVANCES IN COGNITIVE PSYCHOLOGY;FRONTIERS IN PSYCHOLOGY;AUSTRALIAN JOURNAL OF EDUCATION;PSYCHOLOGY OF MUSIC;AGING & MENTAL HEALTH;JOURNAL OF DEVELOPMENTAL NEUROPSYCHOLOG…	HUNGARY;HUNGARY;HUNGARY	HUNGARY
29	LOZANO-BLASCO R;QUÍLEZ-ROBRES A;USÁN P;SALAVERA C;CASANOVAS-LÓPEZ R	ACADEMIC ACHIEVEMENT; EDUCATION; INTELLIGENCE; META-ANALYSIS	ACADEMIC PERFORMANCE; EDUCATION; INTELLIGENCE; META-ANALYSIS	DEPARTMENT OF PSYCHOLOGY AND SOCIOLOGY, FACULTY OF HUMANITIES AND SCIENCE EDUCATION, UNIVERSITY OF ZARAGOZA, ZARAGOZA, 50001, SPAIN; DEPARTMENT OF EDUCATIONAL SCIENCES, FACULTY OF HUMAN SCIENCES AND EDUCATION, UNIVERSITY OF ZARAGOZA, HUESCA, 22003, SPAIN; DEPARTMENT OF PSYCHOLOGY AND SOCIOLOGY, FACULTY OF EDUCATION, UNIVERSITY OF ZARAGOZA, ZARAGOZA, 50009, SPAIN; DEPARTMENT OF EDUCATIONAL SCIENCE…	ADITOMO, A., STUDENTS’ RESPONSE TO ACADEMIC SETBACK: “GROWTH MINDSET” AS A BUFFER AGAINST DEMOTIVATION (2015) INTERNATIONAL JOURNAL OF EDUCATIONAL PSYCHOLOGY, 4, PP. 198-222; ALQUICHIRE R, S.L., ARRIETA R, J.C., RELACIÓN ENTRE HABILIDADES DE PENSAMIENTO CRÍTICO Y RENDIMIENTO ACADÉMICO (2018) VOCES Y SILENCIOS. REVISTA LATINOAMERICANA DE EDUCACIÓN, 9, PP. 28-52; AMIN, H.U., MALIK, A.S., KAMEL, N.,…	J. INTELL.	THE CONCEPT OF INTELLIGENCE HAS BEEN EXTENSIVELY STUDIED, UNDERGOING AN EVOLUTION FROM A UNITARY CONCEPT TO A MORE ELABORATE AND COMPLEX MULTIDIMENSIONAL ONE. IN ADDITION, SEVERAL RESEARCH STUDIES HAVE FOCUSED THEIR EFFORTS FOR DECADES ON THE STUDY OF INTELLIGENCE AS A PREDICTOR OF ACADEMIC PERFORMANCE OF STUDENTS AT DIFFERENT EDUCATIONAL STAGES, BEING A STABLE AND HIGHLY RELEVANT PREDICTOR ALONG…	123	QUÍLEZ-ROBRES, A.; DEPARTMENT OF EDUCATIONAL SCIENCES, SPAIN; EMAIL: AQUILEZ@UNIZAR.ES; USÁN, P.; DEPARTMENT OF PSYCHOLOGY AND SOCIOLOGY, SPAIN; EMAIL: PUSAN@UNIZAR.ES	REVIEW	10.3390/jintelligence10040123		20793200	JOURNAL OF INTELLIGENCE	ENGLISH	0	4		MDPI	SCOPUS	TYPES OF INTELLIGENCE AND ACADEMIC PERFORMANCE: A SYSTEMATIC REVIEW AND META-ANALYSIS	https://www.scopus.com/inward/record.uri?eid=2-s2.0-85144676243&doi=10.3390%2fjintelligence10040123&partnerID=40&md5=6e041626e627cee14906d5ef34ac95ed	10	2022	THIS RESEARCH DID NOT RECEIVE ANY SPECIFIC GRANT FROM FUNDING AGENCIES IN THE PUBLIC, COMMERCIAL, OR NOT-FOR-PROFIT SECTORS. NA NA	J INTELL	UNIVERSITY OF ZARAGOZA;UNIVERSITY OF ZARAGOZA;UNIVERSITY OF ZARAGOZA;UNIVERSITY OF ZARAGOZA;UNIVERSIDAD NACIONAL	QUÍLEZ-ROBRES;DEPARTMENT OF EDUCATIONAL SCIENCES;NOTREPORTED;NOTREPORTED;NOTREPORTED;NOTREPORTED		LOZANO-BLASCO R, 2022, J INTELL	LOZANO-BLASCO R, 2022, J INTELL	ADITOMO;ALQUICHIRE R;AMIN;ARIZA;AUSINA;BALKIS;BLANKSON;BONETT;BOTELLA;BUCKLE;CARROLL;CASTEJON;CATTELL;CHEN;CHEN;CHESHIRE;CHEW;CORTÉS PASCUAL;DEARY;DERSIMONIAN;DINGER;DISETH;EGGER;EL JAZIZ;ENEADRAPEAU;ENGIN;ERATH;FAYOMBO;FRIESE;GARDNER;GEARY;GIOIA;GOLEMAN;GOLEMAN;GONZÁLEZ;HIGGINS;HIGGINS;HONG;HUNTER;JAK;KING;KIURU;KORNILOVA;KORNILOVA;KRIEGBAUM;KUNCEL;LAIDRA;LI;LOTZ;LUO;MACCANN;MARTÍN ANDRÉS;MOLANO…	INTERNATIONAL JOURNAL OF EDUCATIONAL PSYCHOLOGY;VOCES Y SILENCIOS. REVISTA LATINOAMERICANA DE EDUCACIÓN;JOURNAL OF NEUROENGINEERING AND REHABILITATION;REVISTA BOLETÍN REDIPE;META-ANÁLISIS EN CIENCIAS SOCIALES Y DE LA SALUD;ASIA PACIFIC JOURNAL OF EDUCATION;JOURNAL OF EDUCATIONAL PSYCHOLOGY;APPLIED PSYCHOLOGICAL MEASUREMENTS;QUÉ ES EL META-ANÁLISIS;CHILD ABUSE & NEGLECT;¿QUÉ ES LA INTELIGENCIA? EN…	COSTA RICA;SPAIN;SPAIN;SPAIN;SPAIN	SPAIN
30	AL-ABYADH MHA;ABDEL AZEEM HAH	ACADEMIC ACHIEVEMENT; EGYPT; KSA; SELF-EFFICACY; SELF-MANAGEMENT SKILLS; UNIVERSITY STUDENTS	ACADEMIC ACHIEVEMENT; EGYPT; KSA; SELF-EFFICACY; SELF-MANAGEMENT SKILLS; UNIVERSITY STUDENTS	MENTAL HEALTH DEPARTMENT, COLLEGE OF EDUCATION, PRINCE SATTAM BIN ABDULAZIZ UNIVERSITY, ALKHARJ16273, SAUDI ARABIA; COLLEGE OF EDUCATION, THAMAR UNIVERSITY, THAMAR, 87246, YEMEN; QUALITY UNIT AT THE HIGHER INSTITUTE OF ADMINISTRATIVE SCIENCES, JANAKLIS, AL BUHAYRAH, 22732, EGYPT	ABOUSERIE, R., SELF-ESTEEM AND ACHIEVEMENT MOTIVATION AS DETERMINANTS OF STUDENTS’ APPROACHES TO STUDYING (1995) STUDIES IN HIGHER EDUCATION, 20, PP. 19-26; AFFUSO, G., BACCHINI, D., MIRANDA, M.C., THE CONTRIBUTION OF SCHOOL-RELATED PARENTAL MONITORING, SELF-DETERMINATION, AND SELF-EFFICACY TO ACADEMIC ACHIEVEMENT (2017) THE JOURNAL OF EDUCATIONAL RESEARCH, 110, PP. 565-574; AGOLLA, J.E., ONGORI,…	J. INTELL.	SUCCESSFUL STUDENTS ARE MORE THAN JUST THOSE WHO HAVE MORE EFFECTIVE AND EFFICIENT LEARNING TECHNIQUES FOR ACQUIRING AND APPLYING INFORMATION. THEY CAN ALSO MOTIVATE, EVALUATE, AND ADJUST THEIR BEHAVIOR IF THEY ARE NOT LEARNING PROPERLY. THUS, THE OBJECTIVE OF THIS STUDY WAS TO INVESTIGATE THE INFLUENCE OF UNIVERSITY STUDENTS’ SELF-MANAGEMENT DURING THEIR LEARNING EXPERIENCE AND THEIR SELF-EFFICA…	55	AL-ABYADH, M.H.A.; MENTAL HEALTH DEPARTMENT, ALKHARJ, SAUDI ARABIA; EMAIL: M.ALABYADH@PSAU.EDU.SA	ARTICLE	10.3390/jintelligence10030055	PRINCE SATTAM BIN ABDULAZIZ UNIVERSITYPRINCE SATTAM BIN ABDULAZIZ UNIVERSITY, PSAU, 18820/02/2021 DEANSHIP OF SCIENTIFIC RESEARCH, KING SAUD UNIVERSITYDEANSHIP OF SCIENTIFIC RESEARCH, KING SAUD UNIVERSITY	20793200	JOURNAL OF INTELLIGENCE	ENGLISH	0	3		MDPI	SCOPUS	ACADEMIC ACHIEVEMENT: INFLUENCES OF UNIVERSITY STUDENTS’ SELF-MANAGEMENT AND PERCEIVED SELF-EFFICACY	https://www.scopus.com/inward/record.uri?eid=2-s2.0-85138693473&doi=10.3390%2fjintelligence10030055&partnerID=40&md5=af179da347a6d21742663a51d54d9433	10	2022	THIS PROJECT WAS SUPPORTED BY THE DEANSHIP OF SCIENTIFIC RESEARCH AT THE PRINCE SATTAM BIN ABDULAZIZ UNIVERSITY UNDER THE RESEARCH PROJECT 18820/02/2021. NA NA	J INTELL	PRINCE SATTAM BIN ABDULAZIZ UNIVERSITY;THAMAR UNIVERSITY;QUALITY UNIT AT THE HIGHER INSTITUTE OF ADMINISTRATIVE SCIENCES	NOTREPORTED;MENTAL HEALTH DEPARTMENT;EMAIL: M.ALABYADH@PSAU.EDU.SA		AL-ABYADH MHA, 2022, J INTELL	AL-ABYADH MHA, 2022, J INTELL	ABOUSERIE;AFFUSO;AGOLLA;AHMAD;ALSETOOHY;ALSETOOHY;ALSETOOHY;AMINI;ANSONG;AREMU;ASHWIN;BALICA;BANDURA;BANDURA;BANDURA;2018 CORE SEL COMPETENCIES;CHENG;CHIN;CLARO;COLMAR;CRAIN;DEARY;DEMBO;DEMING;DEV;DI FABIO;DÍAZMORALES;DIJKSTRA;DUCKWORTH;DUCKWORTH;ECCLES;ERHUVWU;FORNELL;GARDNER;GARSON;HAIR;HAIR;HAMMOURI;HARRIS;HENNIGTHURAU;HENSELER;HESLIN;HILL;HONICKE;JASIM;JEYNES;KADIYONO;KELL;KIM;KINGSEARS;KÖSEO…	STUDIES IN HIGHER EDUCATION;THE JOURNAL OF EDUCATIONAL RESEARCH;EDUCATIONAL RESEARCH AND REVIEWS;JOURNAL OF EDUCATIONAL;JOURNAL OF HOSPITALITY AND TOURISM TECHNOLOGY;HEALTH IN EMERGENCIES AND DISASTERS QUARTERLY;JOURNAL OF ADOLESCENCE;A MULTI-CAUSAL EVALUATION OF THE ACADEMIC PERFORMANCE OF NIGERIAN LEARNERS: ISSUES AND IMPLICATIONS FOR NATIONAL DEVELOPMENT;CHANGING HIGHER EDUCATION;NON-COGNITIVE…	EGYPT;SAUDI ARABIA;YEMEN	SAUDI ARABIA
31	JOHNSON W	ACADEMIC ACHIEVEMENT; GENERAL COGNITIVE ABILITY; HEALTH; JOB PERFORMANCE; LONGEVITY; OCCUPATIONAL ATTAINMENT; SITUATIONAL SPECIFICITY; SPECIFIC COGNITIVE ABILITY	ACADEMIC ACHIEVEMENT; GENERAL COGNITIVE ABILITY; HEALTH; JOB PERFORMANCE; LONGEVITY; OCCUPATIONAL ATTAINMENT; SITUATIONAL SPECIFICITY; SPECIFIC COGNITIVE ABILITIES	DEPARTMENT OF PSYCHOLOGY, UNIVERSITY OF EDINBURGH, 7 GEORGE SQUARE, EDINBURGH, EH8 9JZ, UNITED KINGDOM	MISCHEL, W., (1968) PERSONALITY AND ASSESSMENT, , WILEY: NEW YORK, NY, USA; HOGAN, R., MUCH ADO ABOUT NOTHING: THE PERSON-SITUATION DEBATE (2009) J. RES. PERSNAL, 43, P. 249. , CROSSREF; GONTHIER, C., THOMASSIN, N., STRATEGY USE FULLY MEDIATED THE RELATIONSHIP BETWEEN WORKING MEMORY CAPACITY AND PERFORMANCE ON RAVEN’S MATRICES (2015) J. EXP. PSYCHOL. GEN, 144, PP. 916-924. , CROSSREF PUBMED; LOTZ…	J. INTELL.	THE DEBATE ABOUT THE ROLES OF GENERAL AND SPECIFIC ABILITIES IN PREDICTING IMPORTANT OUTCOMES IS A TEMPEST IN A LADLE BECAUSE WE CANNOT MEASURE ABILITIES WITHOUT ALSO MEASURING SKILLS. SKILLS ALWAYS DEVELOP THROUGH EXPOSURE, ARE SPECIFIC RATHER THAN GENERAL, AND ARE EXECUTED USING DIFFERENT STRATEGIES BY DIFFERENT PEOPLE, THUS TAPPING INTO VARIED SPECIFIC ABILITIES. RELATIVE PREDICTIVE VALIDITIES…	24	JOHNSON, W.; DEPARTMENT OF PSYCHOLOGY, 7 GEORGE SQUARE, UNITED KINGDOM; EMAIL: WENDY.JOHNSON@ED.AC.UK	ARTICLE	10.3390/jintelligence6020024	MEDICAL RESEARCH COUNCILMEDICAL RESEARCH COUNCIL, MRC, MR/K026992/1	20793200	JOURNAL OF INTELLIGENCE	ENGLISH	5	2	1-3	MDPI AG	SCOPUS	A TEMPEST IN A LADLE: THE DEBATE ABOUT THE ROLES OF GENERAL AND SPECIFIC ABILITIES IN PREDICTING IMPORTANT OUTCOMES	https://www.scopus.com/inward/record.uri?eid=2-s2.0-85058863301&doi=10.3390%2fjintelligence6020024&partnerID=40&md5=0b531cf2e4e2c2c7c21d010bdb409052	6	2018	NA NA NA	J INTELL	UNIVERSITY OF EDINBURGH	NOTREPORTED;NOTREPORTED;NOTREPORTED		JOHNSON W, 2018, J INTELL	JOHNSON W, 2018, J INTELL	MISCHEL;HOGAN;GONTHIER;LOTZ;HUNT;CARROLL;JOHNSON;JOHNSON;JOHNSON;JOHNSON;MAJOR;SCHMIDT	PERSONALITY AND ASSESSMENT;J. RES. PERSNAL;J. EXP. PSYCHOL. GEN;INTELLIGENCE;PSYCHOL. REV;HUMAN COGNITIVE ABILITIES: A SURVEY OF FACTOR-ANALYTIC STUDIES;INTELLIGENCE;INTELLIGENCE;INTELLIGENCE;INTELLIGENCE;INTELLIGENCE;J. APPL. PSYCHOL	UNITED KINGDOM	UNITED KINGDOM
32	FREY MC	ACADEMIC ACHIEVEMENT; INTELLIGENCE; SAT	ACADEMIC ACHIEVEMENT; INTELLIGENCE; SAT	DEPARTMENT OF PSYCHOLOGY, OTTERBEIN UNIVERSITY, 1 S. GROVE ST., WESTERVILLE, OH 43081, UNITED STATES	FREY, M.C., DETTERMAN, D.K., SCHOLASTIC ASSESSMENT OR G? THE RELATIONSHIP BETWEEN THE SCHOLASTIC ASSESSMENT TEST AND GENERAL COGNITIVE ABILITY (2004) PSYCHOL. SCI., 15, PP. 373-378; KOENIG, K.A., FREY, M.C., DETTERMAN, D.K., ACT AND GENERAL COGNITIVE ABILITY (2008) INTELLIGENCE, 36, PP. 153-160; BEAUJEAN, A.A., FIRMIN, M.W., KNOOP, A.J., MICHONSKI, J.D., BERRY, T.P., LOWRIE, R.E., VALIDATION OF T…	J. INTELL.	FIFTEEN YEARS AGO, FREY AND DETTERMAN ESTABLISHED THAT THE SAT (AND LATER, WITH KOENIG, THE ACT) WAS SUBSTANTIALLY CORRELATED WITH MEASURES OF GENERAL COGNITIVE ABILITY AND COULD BE USED AS A PROXY MEASURE FOR INTELLIGENCE (FREY AND DETTERMAN, 2004; KOENIG, FREY, AND DETTERMAN, 2008). SINCE THAT FINDING, REPLICATED MANY TIMES AND CITED EXTENSIVELY IN THE LITERATURE, MYTHS ABOUT THE SAT, INTELLIGE…	26	FREY, M.C.; DEPARTMENT OF PSYCHOLOGY, 1 S. GROVE ST., UNITED STATES; EMAIL: MFREY@OTTERBEIN.EDU	REVIEW	10.3390/jintelligence7040026		20793200	JOURNAL OF INTELLIGENCE	ENGLISH	10	4		MDPI AG	SCOPUS	WHAT WE KNOW, ARE STILL GETTING WRONG, AND HAVE YET TO LEARN ABOUT THE RELATIONSHIPS AMONG THE SAT, INTELLIGENCE AND ACHIEVEMENT	https://www.scopus.com/inward/record.uri?eid=2-s2.0-85078588329&doi=10.3390%2fjintelligence7040026&partnerID=40&md5=861cf45dbd277529224070061e2a8be1	7	2019	NA NA NA	J INTELL	OTTERBEIN UNIVERSITY	NOTREPORTED;NOTREPORTED;NOTREPORTED		FREY MC, 2019, J INTELL	FREY MC, 2019, J INTELL	FREY;KOENIG;BEAUJEAN;COYLE;COYLE;SHAPIRO;LEMANN;FARRAR;ROELL;WESTRICK;PASCARELLA;WAI;KLUGMAN;KUNCEL;HAMBRICK;SACKETT;HIGDEM;POWERS;HANNON;HANNON;HANNON;SHEWACH;COYLE;COYLE;WAI;PARK;WAI;SWAMI;HUNT;DUCKWORTH;CREDÉ;KRAPOHL;AYORECH;JASCHIK	PSYCHOL. SCI.;INTELLIGENCE;PERSONAL. INDIVID. DIFFER.;INTELLIGENCE;INTELLIGENCE;SHAPIRO;THE BIG TEST;FARRAR;ROELL;VALIDITY OF THE SAT® FOR PREDICTING FIRST-YEAR GRADES AND RETENTION TO THE SECOND YEAR;J. HIGH. EDUC.;J. INTELL.;RES. HIGH. EDUC.;CURR. DIR. PSYCHOL. SCI.;HAMBRICK;PSYCHOL. SCI.;EDUC. MEAS. ISSUES PRACT.;J. EDUC. MEAS.;PERSONAL. INDIVID. DIFFER.;HISP. J. BEHAV. SCI.;J. INTELL.;EDUC. M…	USA	USA
33	BEAUJEAN AA;PARKIN JR	ACADEMIC ACHIEVEMENT; MEASUREMENT; TEST REVIEW; VALIDITY; WECHSLER INDIVIDUAL ACHIEVEMENT TEST	ACADEMIC ACHIEVEMENT; MEASUREMENT; TEST REVIEW; VALIDITY; WECHSLER INDIVIDUAL ACHIEVEMENT TEST	PSYCHOLOGY & NEUROSCIENCE DEPARTMENT, BAYLOR UNIVERSITY, WACO, TX 76798-7334, UNITED STATES; DEPARTMENT OF TEACHING, LEARNING AND SOCIAL JUSTICE, SEATTLE UNIVERSITY, SEATTLE, WA 98122, UNITED STATES	(2021) OXFORD ENGLISH DICTIONARY ONLINE, , WWW.OED.COM/VIEW/ENTRY/880, (ACCESSED ON 10 OCTOBER 2021); (2021) OXFORD ENGLISH DICTIONARY ONLINE, , WWW.OED.COM/VIEW/ENTRY/1482, (ACCESSED ON 10 OCTOBER 2021); (2014) STANDARDS FOR EDUCATIONAL AND PSYCHOLOGICAL TESTING, , 4TH ED. WASHINGTON, DC: AMERICAN EDUCATIONAL RESEARCH ASSOCIATION; ANASTASI, ANNE, (1976) PSYCHOLOGICAL TESTING, , 4TH ED. NEW YORK:…	J. INTELL.	THE WECHSLER INDIVIDUAL ACHIEVEMENT TEST (WIAT-4) IS THE LATEST ITERATION OF A POPULAR INSTRUMENT THAT PSYCHOLOGISTS EMPLOY TO ASSESS ACADEMIC ACHIEVEMENT. THE WIAT-4 AUTHORS MAKE BOTH PRAGMATIC AND MEASUREMENT CLAIMS ABOUT THE INSTRUMENT. THE PRAGMATIC CLAIMS INVOLVE BEING USEFUL FOR IDENTIFYING INDIVIDUALS IN CERTAIN ACADEMIC ACHIEVEMENT-RELATED GROUPS (E.G., SPECIFIC LEARNING DISABILITY). THE …	30	BEAUJEAN, A.A.; PSYCHOLOGY & NEUROSCIENCE DEPARTMENT, UNITED STATES; EMAIL: ALEX_BEAUJEAN@BAYLOR.EDU	ARTICLE	10.3390/jintelligence10020030	NATIONAL SCIENCE FOUNDATIONNATIONAL SCIENCE FOUNDATION, NSF, DRL1920730	20793200	JOURNAL OF INTELLIGENCE	ENGLISH	0	2		MDPI	SCOPUS	EVALUATION OF THE WECHSLER INDIVIDUAL ACHIEVEMENT TEST-FOURTH EDITION AS A MEASUREMENT INSTRUMENT	https://www.scopus.com/inward/record.uri?eid=2-s2.0-85135237302&doi=10.3390%2fjintelligence10020030&partnerID=40&md5=c57ee2a4eb7bcff93303684502dd6627	10	2022	FUNDING: AAB WAS SUPPORTED BY NATIONAL SCIENCE FOUNDATION GRANT DRL1920730. NA NA	J INTELL	BAYLOR UNIVERSITY;SEATTLE UNIVERSITY	NOTREPORTED;PSYCHOLOGY AND NEUROSCIENCE DEPARTMENT;NOTREPORTED		BEAUJEAN AA, 2022, J INTELL	BEAUJEAN AA, 2022, J INTELL	2021 OXFORD ENGLISH DICTIONARY ONLINE;2021 OXFORD ENGLISH DICTIONARY ONLINE;2014 STANDARDS FOR EDUCATIONAL AND PSYCHOLOGICAL TESTING;ANASTASI;ANASTASI;ANASTASI;BARDOS;BARRETT;BASCOM;BEAUJEAN;BEAUJEAN;BEM;BENNETT;BERG;BERNINGER;BERNINGER;BOLLEN;BORING;BORSBOOM;BORSBOOM;BRADFORD;BREAUX;BURISCH;BUROS;BURT;BURT;BUSH;CAMPBELL;CARROLL;CARROLL;CATTELL;CATTELL;CATTELL;CATTELL;COFFMAN;COOMBS;COOMBS;CRANDA…	OXFORD ENGLISH DICTIONARY ONLINE;OXFORD ENGLISH DICTIONARY ONLINE;STANDARDS FOR EDUCATIONAL AND PSYCHOLOGICAL TESTING;PSYCHOLOGICAL TESTING;NEW DIRECTIONS FOR TESTING & MEASUREMENT;SOCIAL AND TECHNICAL ISSUES IN TESTING: IMPLICATIONS FOR TEST CONSTRUCTION AND USE;BASIC ACHIEVEMENT SKILLS INVENTORY COMPREHENSIVE TEST;BEHAVIORAL SCIENCES;COMPARATIVE PSYCHOLOGY: OR;RESEARCH AND PRACTICE IN THE SCHOO…	USA;USA	USA
34	WEE S	ACADEMIC ACHIEVEMENT; NESTED-FACTOR MODELS; PREDICTOR-CRITERION BANDWIDTH ALIGNMENT; RELATIVE IMPORTANCE ANALYSIS; SECOND STRATUM ABILITIES; SPECIFIC ABILITY	ACADEMIC PERFORMANCE; NESTED-FACTOR MODELS; PREDICTOR-CRITERION BANDWIDTH ALIGNMENT; RELATIVE IMPORTANCE ANALYSIS; SECOND STRATUM ABILITIES; SPECIFIC ABILITY	SCHOOL OF PSYCHOLOGICAL SCIENCE, UNIVERSITY OF WESTERN AUSTRALIA, 35 STIRLING HIGHWAY, CRAWLEY, WA 6009, AUSTRALIA; SCHOOL OF SOCIAL SCIENCES, SINGAPORE MANAGEMENT UNIVERSITY, 90 STAMFORD ROAD, LEVEL 4, SINGAPORE, 178903, SINGAPORE	SPEARMAN, C., “GENERAL INTELLIGENCE”, OBJECTIVELY DETERMINED AND MEASURED (1904) AM. J. PSYCHOL, 15, PP. 201-292. , CROSSREF; THURSTONE, L.L., PSYCHOLOGICAL IMPLICATIONS OF FACTOR ANALYSIS (1948) AM. PSYCHOL, 3, PP. 402-408. , CROSSREF PUBMED; CARROLL, J.B., (1993) HUMAN COGNITIVE ABILITIES: A SURVEY OF FACTOR ANALYTIC STUDIES, , CAMBRIDGE UNIVERSITY PRESS: CAMBRIDGE, UK; MCGREW, K.S., CHC THEORY…	J. INTELL.	THE PURPOSE OF THE CURRENT STUDY IS TO COMPARE THE EXTENT TO WHICH GENERAL AND SPECIFIC ABILITIES PREDICT ACADEMIC PERFORMANCES THAT ARE ALSO VARIED IN BREADTH (I.E., GENERAL PERFORMANCE AND SPECIFIC PERFORMANCE). THE GENERAL AND SPECIFIC CONSTRUCTS WERE ASSUMED TO VARY ONLY IN BREADTH, NOT ORDER, AND TWO DATA ANALYTIC APPROACHES (I.E., STRUCTURAL EQUATION MODELING [SEM] AND RELATIVE WEIGHTS ANAL…	40	WEE, S.; SCHOOL OF PSYCHOLOGICAL SCIENCE, 35 STIRLING HIGHWAY, AUSTRALIA; EMAIL: SERENA.WEE@UWA.EDU.AU; WEE, S.; SCHOOL OF SOCIAL SCIENCES, 90 STAMFORD ROAD, LEVEL 4, SINGAPORE; EMAIL: SERENA.WEE@UWA.EDU.AU	ARTICLE	10.3390/jintelligence6030040		20793200	JOURNAL OF INTELLIGENCE	ENGLISH	7	3	1-14	MDPI AG	SCOPUS	ALIGNING PREDICTOR-CRITERION BANDWIDTHS: SPECIFIC ABILITIES AS PREDICTORS OF SPECIFIC PERFORMANCE	https://www.scopus.com/inward/record.uri?eid=2-s2.0-85070387211&doi=10.3390%2fjintelligence6030040&partnerID=40&md5=2df56be360cb7d623e2c2748986ecc20	6	2018	NA NA NA	J INTELL	UNIVERSITY OF WESTERN AUSTRALIA;SINGAPORE MANAGEMENT UNIVERSITY	NOTREPORTED;SCHOOL OF PSYCHOLOGICAL SCIENCE;NOTREPORTED;NOTREPORTED;SCHOOL OF SOCIAL SCIENCES;NOTREPORTED		WEE S, 2018, J INTELL	WEE S, 2018, J INTELL	SPEARMAN;THURSTONE;CARROLL;MCGREW;HUMPHREYS;PLENUM PRESS NEW YORK;GUSTAFSSON;YUNG;LANG;SCHNEIDER;HOLZINGER;CARROLL;ELSEVIER SCIENCEPERGAMON PRESS NEW YORK;REISE;DEARY;COYLE;GOTTFREDSON;KUNCEL;SCHMIDT;REE;REE;HUNTER;SCHMIDT;MOUNT;MULAIK;REEVE;CALVIN;STANHOPE;VISWESVARAN;KRUMM;WITTMANN;AMERICAN PSYCHOLOGICAL ASSOCIATION WASHINGTON;BRUNSWIK;JOHNSON;BUDESCU;JOHNSON;PRATT;UNIVERSITY OF TAMPERE TAMPERE…	AM. J. PSYCHOL;AM. PSYCHOL;HUMAN COGNITIVE ABILITIES: A SURVEY OF FACTOR ANALYTIC STUDIES;INTELLIGENCE;INTELLIGENCE AND LEARNING;PLENUM PRESS: NEW YORK;MULTIVAR. BEHAV. RES;PSYCHOMETRIKA;PERS. PSYCHOL;HUM. RESOUR. MANAG. REV;PSYCHOMETRIKA;THE SCIENTIFIC STUDY OF GENERAL INTELLIGENCE: TRIBUTE TO ARTHUR R. JENSEN;ELSEVIER SCIENCE/PERGAMON PRESS: NEW YORK;MULTIVAR. BEHAV. RES;INTELLIGENCE;INTELLIGEN…	AUSTRALIA;SINGAPORE	AUSTRALIA
35	BLÖMEKE S;JENßEN L;EID M	ACADEMIC SELF-CONCEPT; CATTELL-HORN-CARROLL (CHC) THEORY; COMPETENCE; EARLY CHILDHOOD EDUCATION; EARLY CHILDHOOD TEACHERS; FLUID INTELLIGENCE; GENERAL PEDAGOGICAL KNOWLEDGE; MATHEMATICS CONTENT KNOWLEDGE; MATHEMATICS PEDAGOGICAL CONTENT KNOWLEDGE	ACADEMIC SELF-CONCEPT; CATTELL–HORN–CARROLL THEORY; COMPETENCE; EARLY CHILDHOOD EDUCATION; EARLY CHILDHOOD TEACHERS; FLUID INTELLIGENCE; GENERAL PEDAGOGICAL KNOWLEDGE; MATHEMATICS CONTENT KNOWLEDGE; MATHEMATICS PEDAGOGICAL CONTENT KNOWLEDGE	CENTRE FOR EDUCATIONAL MEASUREMENT (CEMO), UNIVERSITY OF OSLO, P.O. BOX 1161, BLINDERN, OSLO, 0318, NORWAY; DEPARTMENT OF PRIMARY MATHEMATICS EDUCATION, HUMBOLDT-UNIVERSITÄT ZU BERLIN, UNTER DEN LINDEN 6, BERLIN, 10099, GERMANY; DEPARTMENT OF EDUCATION AND PSYCHOLOGY, FREIE UNIVERSITÄT BERLIN, HABELSCHWERDTER ALLEE 45, BERLIN, 14195, GERMANY	ACKERMAN, PHILLIP L., A THEORY OF ADULT INTELLECTUAL DEVELOPMENT: PROCESS, PERSONALITY, INTERESTS, AND KNOWLEDGE (1996) INTELLIGENCE, 22, PP. 227-257. , CROSSREF; AIKEN, LEONA S., WEST, STEPHEN G., (1991) MULTIPLE REGRESSION: TESTING AND INTERPRETING INTERACTIONS, , THOUSAND OAKS: SAGE PUBLICATIONS, INC; (2014) STANDARDS FOR EDUCATIONAL AND PSYCHOLOGICAL TESTING, , WASHINGTON, DC: AMERICAN PSYCHO…	J. INTELL.	RESEARCH ON INTELLIGENCE AND COMPETENCE HAS DEVELOPED WIDELY INDEPENDENT OF EACH OTHER. THE PRESENT PAPER AIMS AT RELATING THESE TRADITIONS AND AT INTEGRATING THE DOMINANT MODELS TO FILL GAPS IN THE RESPECTIVE THEORIES. WE TEST THE STRUCTURAL MODELS DERIVED FROM THIS INTEGRATION IN A SERIES OF CONFIRMATORY FACTOR ANALYSES AND A LATENT MODERATED STRUCTURAL EQUATIONS APPROACH USING TEACHERS AS AN E…	20	BLÖMEKE, S.; CENTRE FOR EDUCATIONAL MEASUREMENT (CEMO), P.O. BOX 1161, NORWAY; EMAIL: SIGRIBL@CEMO.UIO.NO	ARTICLE	10.3390/jintelligence10020020	BUNDESMINISTERIUM FÜR BILDUNG UND FORSCHUNGBUNDESMINISTERIUM FÜR BILDUNG UND FORSCHUNG, BMBF, FKZ 01PK15003A-C	20793200	JOURNAL OF INTELLIGENCE	ENGLISH	0	2		MDPI	SCOPUS	THE ROLE OF INTELLIGENCE AND SELF-CONCEPT FOR TEACHERS’ COMPETENCE	https://www.scopus.com/inward/record.uri?eid=2-s2.0-85130541195&doi=10.3390%2fjintelligence10020020&partnerID=40&md5=f1b63dfdadcd7610354dce74a466657a	10	2022	FUNDING: THE CURRENT STUDY IS PART OF THE PRO-KOMMA PROJECT FUNDED BY THE FEDERAL MINISTRY OF FUNDING: THE CURRENT STUDY IS PART OF THE PRO-KOMMA PROJECT FUNDED BY THE FEDERAL MINISTRY OF EDUCATION AND RESEARCH (FKZ 01PK15003A-C) AND PART OF THE FUNDING INITIATIVE KOKOHS (MODELING NA NA	J INTELL	UNIVERSITY OF OSLO;HUMBOLDT-UNIVERSITÄT ZU BERLIN;FREIE UNIVERSITÄT BERLIN	NOTREPORTED;CENTRE FOR EDUCATIONAL MEASUREMENT (CEMO);NOTREPORTED		BLÖMEKE S, 2022, J INTELL	BLÖMEKE S, 2022, J INTELL	ACKERMAN;AIKEN;2014 STANDARDS FOR EDUCATIONAL AND PSYCHOLOGICAL TESTING;AMTHAUER;BEAUDUCEL;BEAUDUCEL;BLÖMEKE;BLÖMEKE;BLÖMEKE;BLÖMEKE;BONG;BRUNNER;BRUNS;CADINU;CARROLL;CATTELL;CLEMENTS;DEMETRIOU;DUNEKACKE;DUNEKACKE;DUNEKACKE;EID;EID;ENDERS;2019 KEY DATA ON EARLY CHILDHOOD EDUCATION AND CARE IN EUROPE;FLANAGAN;FLANAGAN;GASTEIGER;GIGNAC;GOSE;GUO;GUSTAFSSON;GUSTAFSSON;GUSTAFSON;HOLZINGER;HORN;JÄGER;J…	INTELLIGENCE;MULTIPLE REGRESSION: TESTING AND INTERPRETING INTERACTIONS;STANDARDS FOR EDUCATIONAL AND PSYCHOLOGICAL TESTING;INTELLIGENZ-STRUKTUR-TEST 2000R (I-S-T 2000R);PERSONALITY AND INDIVIDUAL DIFFERENCES;EUROPEAN JOURNAL OF PSYCHOLOGICAL ASSESSMENT;COGNITIVE ABILITIES AND EDUCATIONAL ACHIEVEMENT: MEASUREMENT AND DETERMINANTS: A FESTSCHRIFT IN HONOR OF JAN-ERIC GUSTAFSSON;LEARNING AND INSTRUC…	GERMANY;GERMANY;NORWAY	NORWAY
36	FEDUSHKO S;USTYIANOVYCH T;SYEROV Y	ACADEMIC SPECIALTY SELECTION; DECISION-MAKING SYSTEM; EDUCATIONAL TECHNOLOGIES; INTELLIGENT SERVICE; RECOMMENDER SYSTEM; UNIVERSITY ADMISSION CAMPAIGN	ACADEMIC SPECIALTY SELECTION; DECISION-MAKING SYSTEM; EDUCATIONAL TECHNOLOGIES; INTELLIGENT SERVICE; RECOMMENDER SYSTEM; UNIVERSITY ADMISSION CAMPAIGN	SOCIAL COMMUNICATION AND INFORMATION ACTIVITY DEPARTMENT, LVIV POLYTECHNIC NATIONAL UNIVERSITY, LVIV, 79000, UKRAINE	AGARWAL, ABHINAV, MISHRA, DIVYANSH SHANKAR, KOLEKAR, SUCHETA V., KNOWLEDGE-BASED RECOMMENDATION SYSTEM USING SEMANTIC WEB RULES BASED ON LEARNING STYLES FOR MOOCS (2022) COGENT ENGINEERING, 9, P. 1. , CROSSREF; ALAKBAROV, RASHID G., CHALLENGES OF MOBILE DEVICES’ RESOURCES AND IN COMMUNICATION CHANNELS AND THEIR SOLUTIONS (2021) INTERNATIONAL JOURNAL OF COMPUTER NETWORK AND INFORMATION SECURITY, 1…	J. INTELL.	IN THIS ARTICLE, WE PROVIDE AN APPROACH TO SOLVE THE PROBLEM OF ACADEMIC SPECIALTY SELECTION IN HIGHER EDUCATIONAL INSTITUTIONS WITH UKRAINIAN ENTRANTS AS OUR TARGET AUDIENCE. THIS CONCERN AFFECTS OPERATIONS AT UNIVERSITIES OR OTHER ACADEMIC INSTITUTIONS, THE LABOR MARKET, AND THE AVAILABILITY OF IN-DEMAND PROFESSIONALS. WE PROPOSE A DECISION-MAKING ARCHITECTURE FOR A RECOMMENDATION SYSTEM TO ASS…	32	FEDUSHKO, S.; SOCIAL COMMUNICATION AND INFORMATION ACTIVITY DEPARTMENT, UKRAINE; EMAIL: SOLOMIIA.S.FEDUSHKO@LPNU.UA	ARTICLE	10.3390/jintelligence10020032		20793200	JOURNAL OF INTELLIGENCE	ENGLISH	1	2		MDPI	SCOPUS	INTELLIGENT ACADEMIC SPECIALTIES SELECTION IN HIGHER EDUCATION FOR UKRAINIAN ENTRANTS: A RECOMMENDATION SYSTEM	https://www.scopus.com/inward/record.uri?eid=2-s2.0-85131545478&doi=10.3390%2fjintelligence10020032&partnerID=40&md5=3bdeb442efd3647717bdd13d04b54c47	10	2022	THE AUTHORS WOULD LIKE TO THANK THE ARMED FORCES OF UKRAINE FOR PROVIDING SECURITY TO PERFORM THIS WORK. THIS WORK HAS BECOME POSSIBLE ONLY BECAUSE OF THE RESILIENCE AND COURAGE OF THE UKRAINIAN ARMY. NA NA	J INTELL	LVIV POLYTECHNIC NATIONAL UNIVERSITY	NOTREPORTED;NOTREPORTED;NOTREPORTED		FEDUSHKO S, 2022, J INTELL	FEDUSHKO S, 2022, J INTELL	AGARWAL;ALAKBAROV;ALLAYAROVA;ASARE;BARABASH;BARÓN;BINNOOR;BRUNELLO;BUKRALIA;BURMAN;CASSELMAN;CHAHAL;CHENG;CINQUIN;DHAR;DOLGIKH;EHIMWENMA;EL GOURARI;ELAHI;ELLYATT;ELUMALAI;ERRIDGE;EZZ;FEDUSHKO;GAO;GARAYJIMÉNEZ;GIL;HABIB;IBRAHIM;KARAN;KHAN;KHOSRAVI;ROSEMARY;KORZH;LEE;LEVCHENKO;LI;MANSOURI;MÁRQUEZVERA;MIRCEA;MULJANA;ONEILL;2022 OECD ECONOMIC OUTLOOK;OLSZEWSKI;PAWADE;PRODANOVA;QASSIMI;RAMÍREZMONTOYA;…	COGENT ENGINEERING;INTERNATIONAL JOURNAL OF COMPUTER NETWORK AND INFORMATION SECURITY;INTERNATIONAL JOURNAL OF INNOVATIVE TECHNOLOGY AND EXPLORING ENGINEERING;JOURNAL OF COMPUTER ASSISTED LEARNING;INTERNATIONAL JOURNAL OF COMPUTER NETWORK AND INFORMATION SECURITY;SOFT COMPUTING;INTERNATIONAL JOURNAL OF MODERN EDUCATION AND COMPUTER SCIENCE;JOURNAL OF ECONOMIC SURVEYS;RESHAPING SOCIETY THROUGH ANA…	UKRAINE	UKRAINE
37	XU C;WANG Q	ACADEMIC STRESS; ACHIEVEMENT EMOTIONS; CREATIVE COPING; CREATIVITY; PSYCHOLOGICAL CAPITAL	ACADEMIC STRESS; ACHIEVEMENT EMOTIONS; CREATIVE COPING; CREATIVITY; PSYCHOLOGICAL CAPITAL	SHANGHAI KEY LABORATORY OF MENTAL HEALTH AND PSYCHOLOGICAL CRISIS INTERVENTION, SCHOOL OF PSYCHOLOGY AND COGNITIVE SCIENCE, EAST CHINA NORMAL UNIVERSITY, SHANGHAI, 200062, CHINA	ALFONSO-BENLLIURE, V., MELENDEZ, J.C., CREATIVITY AS A “VACCINE” FOR DEPRESSED MOOD: COPING AND DIVERGENT THINKING IN YOUNG ADULTS (2022) ANNALS OF PSYCHOLOGY, 38, PP. 209-218; ALZAHRANI, A.M., HAKAMI, A., ALHADI, A., BATAIS, M.A., ALRASHEED, A.A., ALMIGBAL, T.H., THE INTERPLAY BETWEEN MINDFULNESS, DEPRESSION, STRESS AND ACADEMIC PERFORMANCE IN MEDICAL STUDENTS: A SAUDI PERSPECTIVE (2020) PLOS ON…	J. INTELL.	CREATIVE COPING IS THE USE OF CREATIVITY AS A POSITIVE STRATEGY WHEN FACING STRESS. THE EXISTING EMPIRICAL INVESTIGATION OF CREATIVE COPING IS SCARCE, PARTICULARLY IN THE FIELD OF EDUCATIONAL PSYCHOLOGY. THE PRESENT STUDY AIMS TO EXPLORE THE RELATIONSHIPS OF COLLEGE STUDENTS’ CREATIVE COPING AND THEIR ACHIEVEMENT EMOTIONS AND ACADEMIC STRESS AS WELL AS THE UNDERLYING MECHANISM. THE SAMPLE INCLUDE…	126	WANG, Q.; SHANGHAI KEY LABORATORY OF MENTAL HEALTH AND PSYCHOLOGICAL CRISIS INTERVENTION, CHINA; EMAIL: QWANG@PSY.ECNU.EDU.CN	ARTICLE	10.3390/jintelligence10040126	2022	20793200	JOURNAL OF INTELLIGENCE	ENGLISH	0	4		MDPI	SCOPUS	THE RELATIONSHIPS OF CREATIVE COPING AND COLLEGE STUDENTS’ ACHIEVEMENT EMOTIONS AND ACADEMIC STRESS: THE MEDIATING ROLE OF PSYCHOLOGICAL CAPITAL	https://www.scopus.com/inward/record.uri?eid=2-s2.0-85144639313&doi=10.3390%2fjintelligence10040126&partnerID=40&md5=191a0be37f4e2eddd5c2939c895dc6a0	10	2022	THIS RESEARCH WAS FUNDED BY SHANGHAI KEY RESEARCH BASE FOR HUMANITIES AND SOCIAL SCIENCE (PSYCHOLOGY): 2022. NA NA	J INTELL	EAST CHINA NORMAL UNIVERSITY	NOTREPORTED;SHANGHAI KEY LABORATORY OF MENTAL HEALTH AND PSYCHOLOGICAL CRISIS INTERVENTION;NOTREPORTED		XU C, 2022, J INTELL	XU C, 2022, J INTELL	ALFONSOBENLLIURE;ALZAHRANI;AN;ARSENIO;AVEY;BIELEKE;CAI;CARMONAHALTY;CARMONAHALTY;CARVER;CHEN;CHERKIL;CHERRY;CHEVALIER;CONNER;CORRY;CORRY;CREGO;DA;DARABI;DE FAZIO;DENOVAN;DING;DING;EDEN;FALAT;FOLKMAN;FOLKMAN;FOLKMAN;FREDRICKSON;GAUTAM;GOCŁOWSKA;HARLEY;HU;HUANG;HUKOM;JAVAHERI;JEONG;KANG;KAUSAR;KENNY;KHAN;KIMPORT;KING;KUO;LAZARUS;LEROY;LI;LISNYJ;LIU;LUTHANS;LUTHANS;LUTHANS;LV;MALINOWSKI;METZGER;MIRS…	ANNALS OF PSYCHOLOGY;PLOS ONE;PSYCHIATRY RESEARCH;THE JOURNAL OF GENETIC PSYCHOLOGY;THE JOURNAL OF APPLIED BEHAVIORAL SCIENCE;CONTEMPORARY EDUCATIONAL PSYCHOLOGY;CREATIVITY AND INNOVATION MANAGEMENT;JOURNAL OF HAPPINESS STUDIES;CURRENT PSYCHOLOGY;JOURNAL OF PERSONALITY AND SOCIAL PSYCHOLOGY;CURRENT PSYCHOLOGY;INDIAN JOURNAL OF PSYCHOLOGICAL MEDICINE;INTERNATIONAL JOURNAL OF STRESS MANAGEMENT;EURO…	CHINA	CHINA
38	KAZIM E;KOSHIYAMA AS;HILLIARD A;POLLE R	ACCOUNTABILITY; BIAS; COMPLIANCE; EXPLAINABILITY; FAIRNESS; GOVERNANCE; PRIVACY; RECRUITMENT; ROBUSTNESS; TRANSPARENCY	ACCOUNTABILITY; BIAS; COMPLIANCE; EXPLAINABILITY; FAIRNESS; GOVERNANCE; PRIVACY; RECRUITMENT; ROBUSTNESS; TRANSPARENCY	DEPARTMENT OF COMPUTER SCIENCE, UNIVERSITY COLLEGE LONDON, GOWER ST, LONDON, WC1E 6EA, UNITED KINGDOM; INSTITUTE OF MANAGEMENT STUDIES, GOLDSMITHS, UNIVERSITY OF LONDON, NEW CROSS, LONDON, SE14 6NW, UNITED KINGDOM	ADADI, AMINA, BERRADA, MOHAMMED, PEEKING INSIDE THE BLACK-BOX: A SURVEY ON EXPLAINABLE ARTIFICIAL INTELLIGENCE (XAI) (2018) IEEE ACCESS, 6, PP. 52138-52160. , CROSSREF; AJUNWA, IFEOMA, CRAWFORD, KATE, FORD, JOEL S., HEALTH AND BIG DATA: AN ETHICAL FRAMEWORK FOR HEALTH INFORMATION COLLECTION BY CORPORATE WELLNESS PROGRAMS (2016) JOURNAL OF LAW, MEDICINE AND ETHICS, 44, PP. 474-480. , CROSSREF PUBM…	J. INTELL.	BUSINESS PSYCHOLOGISTS STUDY AND ASSESS RELEVANT INDIVIDUAL DIFFERENCES, SUCH AS INTELLIGENCE AND PERSONALITY, IN THE CONTEXT OF WORK. SUCH STUDIES HAVE INFORMED THE DEVELOPMENT OF ARTIFICIAL INTELLIGENCE SYSTEMS (AI) DESIGNED TO MEASURE INDIVIDUAL DIFFERENCES. THIS HAS BEEN CAPITALIZED ON BY COMPANIES WHO HAVE DEVELOPED AI-DRIVEN RECRUITMENT SOLUTIONS THAT INCLUDE AGGREGATION OF APPROPRIATE CAND…	46	KAZIM, E.; DEPARTMENT OF COMPUTER SCIENCE, GOWER ST, UNITED KINGDOM; EMAIL: E.KAZIM@UCL.AC.UK	ARTICLE	10.3390/jintelligence9030046	2020-222054 3696	20793200	JOURNAL OF INTELLIGENCE	ENGLISH	1	3		MDPI	SCOPUS	SYSTEMATIZING AUDIT IN ALGORITHMIC RECRUITMENT	https://www.scopus.com/inward/record.uri?eid=2-s2.0-85115781934&doi=10.3390%2fjintelligence9030046&partnerID=40&md5=6e5fff246bbd335a925680dc300655c5	9	2021	FUNDING: THE AUTHORS WOULD LIKE TO ACKNOWLEDGE CISCO RESEARCH CENTRE FOR THEIR RESEARCH GRANT (2020-222054 3696). NA NA	J INTELL	UNIVERSITY COLLEGE LONDON;UNIVERSITY OF LONDON	NOTREPORTED;DEPARTMENT OF COMPUTER SCIENCE;NOTREPORTED		KAZIM E, 2021, J INTELL	KAZIM E, 2021, J INTELL	ADADI;AJUNWA;ARRIETA;ARSLAN;BARTNECK;BENDER;2020;COHEN;DASTIN;DAVENPORT;DAVENPORT;DIGNUM;2020 WHITE PAPER ON ARTIFICIAL INTELLIGENCE A EUROPEAN APPROACH TO EXCELLENCE AND TRUST;2021 PROPOSAL FOR A REGULATION LAYING DOWN HARMONISED RULES ON ARTIFICIAL INTELLIGENCE;2018 OPINION OF THE DATA ETHICS COMMISSION;JSESSIONID765C0C06EB1D627F1FDA363CDE73F4EC2CID297BLOBPUBLICATIONFILEV3;HADJIMICHAEL;HAGENDOR…	IEEE ACCESS;JOURNAL OF LAW;INFORMATION FUSIO;JOURNAL OF MULTIDISCIPLINARY ENGINEERING SCIENCE AND TECHNOLOGY (JMEST);AN INTRODUCTION TO ETHICS IN ROBOTICS AND AI;JOURNAL OF KNOWLEDGE MANAGEMENT;(2020);STATISTICAL POWER ANALYSIS FOR THE BEHAVIORAL SCIENCES;AMAZON SCRAPS SECRET AI RECRUITING TOOL THAT SHOWED BIAS AGAINST WOMEN;JOURNAL OF BUSINESS ANALYTICS;FUTURE HEALTHCARE JOURNAL;ETHICS AND INFOR…	UNITED KINGDOM;UNITED KINGDOM	UNITED KINGDOM
39	LIM MD;BIRNEY DP	ACCURACY RATES; AFFECTIVE DISTRACTORS; EMOTIONAL INTELLIGENCE; INHIBITION; MSCEIT; N-BACK TASK; RESPONSE LATENCIES; UPDATING	ACCURACY RATES; AFFECTIVE DISTRACTORS; EMOTIONAL INTELLIGENCE; INHIBITION; MSCEIT; N-BACK TASK; RESPONSE LATENCIES; UPDATING	SCHOOL OF PSYCHOLOGY, UNIVERSITY OF SYDNEY, SYDNEY, NSW 2006, AUSTRALIA	AUSTIN, ELIZABETH J., A REACTION TIME STUDY OF RESPONSES TO TRAIT AND ABILITY EMOTIONAL INTELLIGENCE TEST ITEMS (2009) PERSONALITY AND INDIVIDUAL DIFFERENCES, 46, PP. 381-383; BAYLIS, GORDON C., DRIVER, JON, VISUAL PARSING AND RESPONSE COMPETITION: THE EFFECT OF GROUPING FACTORS (1992) PERCEPTION AND PSYCHOPHYSICS, 51, PP. 145-162; CAMPBELL, JAMIE I. D., THOMPSON, VALERIE A., MOREPOWER 6.0 FOR AN…	J. INTELL.	EMOTIONAL INTELLIGENCE (EI) REFERS TO A SET OF COMPETENCIES TO PROCESS, UNDERSTAND, AND REA-SON WITH AFFECTIVE INFORMATION. RECENT STUDIES SUGGEST ABILITY MEASURES OF EXPERIENTIAL AND STRATEGIC EI DIFFERENTIALLY PREDICT PERFORMANCE ON NON-EMOTIONAL AND EMOTIONALLY LADEN TASKS. TO EXPLORE COGNITIVE PROCESSES UNDERLYING THESE ABILITIES FURTHER, WE VARIED THE AFFECTIVE CONTEXT OF A TRADITIONAL LETTE…	12	LIM, M.D.; SCHOOL OF PSYCHOLOGY, AUSTRALIA; EMAIL: MLIM3697@UNI.SYDNEY.EDU.AU	ARTICLE	10.3390/JINTELLIGENCE9010012		20793200	JOURNAL OF INTELLIGENCE	ENGLISH	2	1		MDPI AG	SCOPUS	EXPERIENTIAL AND STRATEGIC EMOTIONAL INTELLIGENCE ARE IMPLICATED WHEN INHIBITING AFFECTIVE AND NON-AFFECTIVE DISTRACTORS: FINDINGS FROM THREE EMOTIONAL FLANKER N-BACK TASKS	https://www.scopus.com/inward/record.uri?eid=2-s2.0-85102901132&doi=10.3390%2fJINTELLIGENCE9010012&partnerID=40&md5=34ff692831597d2cdd71e2ffc43563af	9	2021	NA NA NA	J INTELL	UNIVERSITY OF SYDNEY	NOTREPORTED;SCHOOL OF PSYCHOLOGY;NOTREPORTED		LIM MD, 2021, J INTELL	LIM MD, 2021, J INTELL	AUSTIN;BAYLIS;CAMPBELL;CHECA;DE LIAÑO;DECOSTER;DIANO;DOLCOS;EASTWOOD;EIMER;ELFENBEIN;FAN;FENSKE;FIORI;GEVINS;GRISSMANN;GUTIÉRREZCOBO;GUTIÉRREZCOBO;HOCKEY;HODSOLL;2016 COMPUTER SOFTWARE;JACOLA;JAEGGI;KANE;KANE;KIM;LADOUCEUR;LAVIE;MACCANN;MAYER;MAYER;MAYER;MAYER;MAYER;MAYER;MCCABE;MCELREE;MCHUGO;MEEHL;MIYAKE;NAIRNE;2017 POWER ANALYSIS AND SAMPLE SIZE SOFTWARE;SCHARINGER;SCHMEICHEL;SCHNEIDER;SCHWEIZ…	PERSONALITY AND INDIVIDUAL DIFFERENCES;PERCEPTION AND PSYCHOPHYSICS;BEHAVIOR RESEARCH METHODS;FRONTIERS IN PSYCHOLOGY;BRAIN AND COGNITION;JOURNAL OF EXPERIMENTAL PSYCHOPATHOLOGY;FRONTIERS IN PSYCHOLOGY;NEUROPSYCHOLOGIA;PERCEPTION & PSYCHOPHYSICS;NEUROREPORT;SOCIAL AND PERSONALITY COMPASS;PERSONALITY AND INDIVIDUAL DIFFERENCES;EMOTION;PERSONALITY AND INDIVIDUAL DIFFERENCES;CEREBRAL CORTEX;FRONTIER…	AUSTRALIA	AUSTRALIA
40	HOFER G;MRAULAK V;GRINSCHGL S;NEUBAUER AC	ACCURACY; COGNITIVE ABILITY; DUNNING–KRUGER EFFECT; INTELLIGENCE; METACOGNITION; OVERESTIMATION; SELF-ESTIMATES; SELF-KNOWLEDGE	ACCURACY; COGNITIVE ABILITIES; DUNNING–KRUGER EFFECT; INTELLIGENCE; METACOGNITION; OVERESTIMATION; SELF-ESTIMATES; SELF-KNOWLEDGE	INSTITUTE OF PSYCHOLOGY, UNIVERSITY OF GRAZ, UNIVERSITÄTSPLATZ 2, GRAZ, 8010, AUSTRIA	ACKERMAN, PHILLIP L., WOLMAN, STACEY D., DETERMINANTS AND VALIDITY OF SELF-ESTIMATES OF ABILITIES AND SELF-CONCEPT MEASURES (2007) JOURNAL OF EXPERIMENTAL PSYCHOLOGY: APPLIED, 13, PP. 57-78. , HTTPS://DOI.ORG/10.1037/1076-898X.13.2.57; ACKERMAN, PHILLIP L., BEIER, MARGARET E., BOWEN, KRISTY R., WHAT WE REALLY KNOW ABOUT OUR ABILITIES AND OUR KNOWLEDGE (2002) PERSONALITY AND INDIVIDUAL DIFFERENCES…	J. INTELL.	PEOPLE’S PERCEPTIONS OF THEIR INTELLIGENCE CORRELATE ONLY MODERATELY WITH OBJECTIVE INTELLIGENCE MEASURES. ON AVERAGE, PEOPLE OVERESTIMATE THEMSELVES. ACCORDING TO THE POPULAR DUNNING– KRUGER EFFECT, THIS IS PARTICULARLY TRUE FOR LOW PERFORMERS: ACROSS MANY DOMAINS, THOSE IN THE LOWEST QUARTILE OVERESTIMATE THEIR ABILITIES THE MOST. HOWEVER, RECENT WORK USING IMPROVED STATISTICAL APPROACHES FOUND…	10	HOFER, G.; INSTITUTE OF PSYCHOLOGY, UNIVERSITÄTSPLATZ 2, AUSTRIA; EMAIL: GABRIELA.HOFER@UNI-GRAZ.AT	ARTICLE	10.3390/jintelligence10010010		20793200	JOURNAL OF INTELLIGENCE	ENGLISH	4	1		MDPI	SCOPUS	LESS-INTELLIGENT AND UNAWARE? ACCURACY AND DUNNING–KRUGER EFFECTS FOR SELF-ESTIMATES OF DIFFERENT ASPECTS OF INTELLIGENCE	https://www.scopus.com/inward/record.uri?eid=2-s2.0-85124337344&doi=10.3390%2fjintelligence10010010&partnerID=40&md5=ee96fbad74f55132b127184f167f5c2d	10	2022	NA NA NA	J INTELL	UNIVERSITY OF GRAZ	NOTREPORTED;NOTDECLARED;NOTREPORTED		HOFER G, 2022, J INTELL	HOFER G, 2022, J INTELL	ACKERMAN;ACKERMAN;ALICKE;BURSON;CAMPBELL;CATTELL;COHEN;DEVEGA;DIEDENHOFEN;DUFNER;DUNNING;DUNNING;DUNNING;DUNNING;EHRLINGER;EPSTEIN;FAY;FELD;FREUND;FURNHAM;GARDNER;GIGNAC;GIGNAC;GIGNAC;GIGNAC;GIGNAC;GLEJSER;HE;HECK;HERREEN;HOFER;HOFER;HOLLING;HORREY;HUMBERG;JÄGER;JANSEN;JOHN;KIM;KIM;KOO;KRAJČ;KRUEGER;KRUGER;NEUBAUER;NEUBAUER;NEUBAUER;NUHFER;PIETSCHNIG;PRESSLER;2021 R A LANGUAGE AND ENVIRONMENT FOR…	JOURNAL OF EXPERIMENTAL PSYCHOLOGY: APPLIED;PERSONALITY AND INDIVIDUAL DIFFERENCES;THE SELF IN SOCIAL JUDGMENT;JOURNAL OF PERSONALITY AND SOCIAL PSYCHOLOGY;A PRIMER ON REGRESSION ARTIFACTS;JOURNAL OF EDUCATIONAL PSYCHOLOGY;PSYCHOLOGICAL BULLETIN;DEVEGA;PLOS ONE;PERSONALITY AND SOCIAL PSYCHOLOGY REVIEW;ADVANCES IN EXPERIMENTAL SOCIAL PSYCHOLOGY;JOURNAL OF PERSONALITY AND SOCIAL PSYCHOLOGY;PERSPECT…	AUSTRIA	AUSTRIA
41	ROCHA LEC;NASCIMENTO LF	ACHIEVEMENT GAP; ATTAINMENT GAP; ETHNIC STUDENTS; SECONDARY SCHOOL ASSESSMENT	ACHIEVEMENT GAP; ATTAINMENT GAP; ETHNIC STUDENTS; SECONDARY SCHOOL ASSESSMENT	DEPARTMENT OF INTERNATIONAL BUSINESS AND ECONOMICS, UNIVERSITY OF GREENWICH, LONDON, SE10 9LS, UNITED KINGDOM; SCK-CEN BELGIAN NUCLEAR RESEARCH CENTRE, BOERETANG 200, MOL, 2400, BELGIUM	BARTLETT, S., BURTON, D., (2010) INTRODUCTION TO EDUCATION STUDIES, , 3RD ED; SAGE PUBLICATIONS LTD.: THOUSAND OAKS, CA, USA; ARY, D., JACOBS, L.C., IRVINE, C.K.S., WALKER, D., (2018) INTRODUCTION TO RESEARCH IN EDUCATION, , CENGAGE LEARNING: ANDOVER, UK; (1966) INTERNATIONAL COVENANT ON ECONOMIC, SOCIAL AND CULTURAL RIGHTS; TREATY SERIES UNITED NATIONS, 993. , NEW YORK, NY, USA; BIRDSALL, N., (1…	J. INTELL.	ACHIEVEMENT GAPS REFER TO THE DIFFERENCE IN THE PERFORMANCE ON ASSESSMENTS OF STUDENTS BELONGING TO DIFFERENT SOCIAL GROUPS. ACHIEVEMENT GAPS BETWEEN ETHNIC GROUPS HAVE BEEN OBSERVED IN COUNTRIES WITH HETEROGENEOUS POPULATIONS. IN THIS PAPER, ACHIEVEMENT GAPS BETWEEN ETHNIC POPULATIONS IN BRAZIL WERE ANALYZED BY STUDYING THE PERFORMANCE OF A LARGE COHORT OF SENIOR HIGH-SCHOOL STUDENTS IN A STANDA…	7	ROCHA, L.E.C.; DEPARTMENT OF INTERNATIONAL BUSINESS AND ECONOMICS, UNITED KINGDOM; EMAIL: LUIS.ROCHA@GRE.AC.UK	ARTICLE	10.3390/jintelligence7010007		20793200	JOURNAL OF INTELLIGENCE	ENGLISH	1	1		MDPI AG	SCOPUS	ASSESSING STUDENT’S ACHIEVEMENT GAPS BETWEEN ETHNIC GROUPS IN BRAZIL	https://www.scopus.com/inward/record.uri?eid=2-s2.0-85074349426&doi=10.3390%2fjintelligence7010007&partnerID=40&md5=405bc313c4a04f0ecd63ae3eb7435ffa	7	2019	NA NA NA	J INTELL	UNIVERSITY OF GREENWICH;SCK-CEN BELGIAN NUCLEAR RESEARCH CENTRE	NOTREPORTED;NOTREPORTED;NOTREPORTED		ROCHA LEC, 2019, J INTELL	ROCHA LEC, 2019, J INTELL	BARTLETT;SAGE PUBLICATIONS LTD THOUSAND OAKS;ARY;1966 INTERNATIONAL COVENANT ON ECONOMIC;TREATY SERIES UNITED NATIONS;BIRDSALL;WORKING PAPER 5;BAKER;BAKER;SLEETER;ANSELL;ISSUES AZ ACHIEVEMENT GAP;CARNOY;STRAND;HANUSHEK;ZHAO;AZZOLINI;ZHANG;CARNOY;LEU;STEPHENS;CLARK;GUISO;AUGUSTO;CACCIAMALI;RIBEIRO;BARATA;DE JESUS;CHIAVEGATTO FILHO;SCHWARTZMAN;LLOYD;EMERALD GROUP PUBLISHING LIMITED BINGLEY;SOARES;M…	INTRODUCTION TO EDUCATION STUDIES;SAGE PUBLICATIONS LTD.: THOUSAND OAKS;INTRODUCTION TO RESEARCH IN EDUCATION;TREATY SERIES UNITED NATIONS;WORKING PAPER 5;THE ALBERT SHANKER INSTITUTE;ETS RES. REP. SER.;J. TEACH. EDUC.;ISSUES A–Z: ACHIEVEMENT GAP;WHAT DO INTERNATIONAL TESTS REALLY SHOW ABOUT U.S. STUDENT PERFORMANCE? ECONOMIC POLICY INSTITUTE REPORT;BR. EDUC. RES. J.;FOCUS;CHINESE STUDENTS’ HIGHE…	BELGIUM;UNITED KINGDOM	UNITED KINGDOM
42	STERNBERG RJ;CHOWKASE A;PARRA-MARTINEZ FA;LANDY J	ACHIEVEMENT; ADAPTIVE INTELLIGENCE; CRITERION-REFERENCED TESTING; INTELLIGENCE; NORM-REFERENCED TESTING	ACHIEVEMENT; ADAPTIVE INTELLIGENCE; CRITERION-REFERENCED TESTING; INTELLIGENCE; NORM-REFERENCED TESTING	DEPARTMENT OF PSYCHOLOGY, CORNELL UNIVERSITY, ITHACA, NY 14853, UNITED STATES; DEPARTMENT OF EDUCATIONAL STUDIES, PURDUE UNIVERSITY, WEST LAFAYETTEIN 47906, UNITED STATES; DEPARTMENT OF EDUCATION REFORM, UNIVERSITY OF ARKANSAS, FAYETTEVILLE, AR 72701, UNITED STATES	AMIN, K., ORTALIZA, J., COX, C., MICHAUD, J., KATES, J., (2022) COVID-19 PREVENTABLE MORTALITY, , HTTPS://WWW.KFF.ORG/CORONAVIRUS-COVID-19/ISSUE-BRIEF/COVID-19-CONTINUES-TO-BE-A-LEADING-CAUSE-OF-DEATH-IN-THE-U-S/, KAISER FAMILY FOUNDATION, 21, APRIL, AVAILABLE ONLINE; BINET, A., SIMON, T., (1916) THE DEVELOPMENT OF INTELLIGENCE IN CHILDREN, PP. 42-43. , KITE ELIZABETH S., (ED), WILLIAMS & WILKINS…	J. INTELL.	CRITERION-REFERENCED TESTING IS USUALLY APPLIED TO THE ASSESSMENT OF ACHIEVEMENT. IN THIS ARTICLE, WE SUGGEST HOW IT CAN ALSO BE APPLIED TO THE ASSESSMENT OF ADAPTIVE INTELLIGENCE, THAT IS, INTELLIGENCE AS ADAPTATION TO THE ENVIRONMENT. IN THE ERA OF THE ANTHROPOCENE, WE ARGUE THAT ADAPTIVE INTELLIGENCE IS WHAT IS MOST IMPORTANT NOT ONLY FOR INDIVIDUAL SUCCESS, BUT ALSO FOR SUCCESS IN TERMS OF PR…	57	STERNBERG, R.J.; DEPARTMENT OF PSYCHOLOGY, UNITED STATES; EMAIL: RJS487@CORNELL.EDU	ARTICLE	10.3390/jintelligence10030057		20793200	JOURNAL OF INTELLIGENCE	ENGLISH	0	3		MDPI	SCOPUS	CRITERION-REFERENCED ASSESSMENT OF INTELLIGENCE AS ADAPTATION TO THE ENVIRONMENT: IS IT POSSIBLE, PLAUSIBLE, OR PRACTICAL?	https://www.scopus.com/inward/record.uri?eid=2-s2.0-85138615773&doi=10.3390%2fjintelligence10030057&partnerID=40&md5=7d7a00429331324b1c1b3ba7ff32f2e6	10	2022	THERE WAS NO EXTERNAL FUNDING FOR THIS PROJECT. NA NA	J INTELL	CORNELL UNIVERSITY;PURDUE UNIVERSITY;UNIVERSITY OF ARKANSAS	NOTREPORTED;NOTREPORTED;NOTREPORTED		STERNBERG RJ, 2022, J INTELL	STERNBERG RJ, 2022, J INTELL-a	AMIN;BINET;BIRNEY;BROERS;BURTON;CARPENTER;CARROLL;CATTELL;CLARK;CONWAY;CONWAY;DE VISE;DREW;DWECK;DWECK;ELAMROUSSI;ELLINGSEN;ENGLE;ENGLE;GENTRY;GLASER;GLASS;GLASS;HAMBLETON;HAMBLETON;HAMBLETON;HAMBLETON;HUNT;HUNT;HUNT;JENSEN;JENSEN;KELLEN;KRAUS;LEVI;MCCALLUM;MCCALLUM;MCCLELLAND;MILLMAN;MOLENAAR;NORRIS;ODONOVAN;ORD;PATEL;PIFF;PIFF;POPHAM;POPHAM;POPHAM;PRIMI;RAVEN;RAVEN;ROBINSEARLY;ROID;ROVINELLI;SA…	COVID-19 PREVENTABLE MORTALITY;THE DEVELOPMENT OF INTELLIGENCE IN CHILDREN;FRONTIERS IN PSYCHOLOGY: QUANTITATIVE PSYCHOLOGY AND MEASUREMENT;PERSPECTIVES ON PSYCHOLOGICAL SCIENCE;JOURNAL OF LEARNING DESIGN;PSYCHOLOGICAL REVIEW;HUMAN COGNITIVE ABILITIES: A SURVEY OF FACTOR-ANALYTIC STUDIES;ABILITIES: THEIR STRUCTURE;COGNITIVE PSYCHOLOGY;PSYCHOLOGY OF LEARNING AND MOTIVATION;CAMBRIDGE HANDBOOK OF IN…	USA;USA;USA	USA
43	KANAYA T	ACT; EDUCATION; IQ; MULTIPLE INTELLIGENCE; SAT	ACT; EDUCATION; IQ; MULTIPLE INTELLIGENCE; SAT	DEPARTMENT OF PSYCHOLOGY, CLAREMONT MCKENNA COLLEGE, CLAREMONT, CA 91711, UNITED STATES	LEE, J., REEVES, T., REVISITING THE IMPACT OF NCLB HIGH-STAKES SCHOOL ACCOUNTABILITY, CAPACITY, AND RESOURCES: STATE NAEP 1990–2009 READING AND MATH ACHIEVEMENT GAPS AND TRENDS (2012) EDUC. EVAL. POLICY ANAL., 34, PP. 209-231; (2004) THE INDIVIDUALS WITH DISABILITIES ACT OF 2004, , U.S. CONGRESS: WASHINGTON, DC, USA; (2018), HTTPS://SITES.ED.GOV/IDEA/REGS/B/A/300.8; BEAUJEAN, A.A., BENSON, N.F., …	J. INTELL.	THE ARTICLES IN THIS SPECIAL ISSUE PROVIDE AN OVERVIEW OF THE WIDE BREADTH OF QUESTIONS AND METHODOLOGIES THAT ARISE WHEN THE RESEARCH DEVOTED TO INTELLIGENCE INTERSECT WITH THE RESEARCH DEVOTED TO U.S. EDUCATION. THE UNIQUE CONTRIBUTIONS OF EACH PAPER ARE HIGHLIGHTED AND DISCUSSED BASED ON THEIR CONTRIBUTION TO THE LITERATURE. THE IMPLICATIONS OF THESE FINDINGS FOR EDUCATIONAL RESEARCH AND POLIC…	8	KANAYA, T.; DEPARTMENT OF PSYCHOLOGY, UNITED STATES; EMAIL: TKANAYA@CMC.EDU	EDITORIAL	10.3390/jintelligence7010008		20793200	JOURNAL OF INTELLIGENCE	ENGLISH	1	1		MDPI AG	SCOPUS	INTELLIGENCE IN EDUCATION	https://www.scopus.com/inward/record.uri?eid=2-s2.0-85074328467&doi=10.3390%2fjintelligence7010008&partnerID=40&md5=35fe1184547bacfa144b9c83e97f48c6	7	2019	NA NA NA	J INTELL	CLAREMONT MCKENNA COLLEGE	NOTREPORTED;NOTREPORTED;NOTREPORTED		KANAYA T, 2019, J INTELL	KANAYA T, 2019, J INTELL-a	LEE;2004 THE INDIVIDUALS WITH DISABILITIES ACT OF 2004;2018;BEAUJEAN;KANAYA;2015 AVAILABLE ONLINE;SHEARER;NISBETT;WAI;2014 OVERVIEW STATE DEFINITIONS OF COLLEGE AND CAREER READY;AMERICAN INSTITUTES FOR RESEARCH;2019 THE ECONOMICS DAILY	EDUC. EVAL. POLICY ANAL.;THE INDIVIDUALS WITH DISABILITIES ACT OF 2004;J. INTELL.;J. INTELL.;AVAILABLE ONLINE;J. INTELL.;AM. PSYCHOL.;J. INTELL.;AMERICAN INSTITUTES FOR RESEARCH;THE ECONOMICS DAILY	USA	USA
44	COYLE TR	ACT; GENERAL INTELLIGENCE (G); NON-G RESIDUALS; SAT	ACT; GENERAL INTELLIGENCE (G); NON-G RESIDUALS; SAT	DEPARTMENT OF PSYCHOLOGY, UNIVERSITY OF TEXAS AT SAN ANTONIO, ONE UTSA CIRCLE, SAN ANTONIO, TX 78249, UNITED STATES	DE BOECK, P., INTELLIGENCE, WHERE TO LOOK, WHERE TO GO? (2013) J. INTELL, 1, PP. 5-24; JENSEN, A.R., (1998) THE G FACTOR: THE SCIENCE OF MENTAL ABILITY, PP. 270-305. , PRAEGER: WESTPORT, CT, USA; REE, M.J., EARLES, J.A., PREDICTING OCCUPATIONAL CRITERIA: NOT MUCH MORE THAN G (1996) HUMAN ABILITIES: THEIR NATURE AND MEASUREMENT, PP. 151-165. , DENNIS, I., TAPSFIELD, P., EDS; LAWRENCE ERLBAUM: MAHW…	J. INTELL.	THIS COMMENT ARGUES THAT AN IMPORTANT ISSUE IN INTELLIGENCE RESEARCH IS TO IDENTIFY CONSTRUCTS WITH VALIDITY BEYOND G, AND THAT NON-G RESIDUALS OF TESTS REPRESENT A PROMISING TARGET. © 2014 BY THE AUTHORS; LICENSEE MDPI, BASEL, SWITZERLAND.		COYLE, T.R.; DEPARTMENT OF PSYCHOLOGY, ONE UTSA CIRCLE, UNITED STATES; EMAIL: THOMAS.COYLE@UTSA.EDU	ARTICLE	10.3390/jintelligence2010021		20793200	JOURNAL OF INTELLIGENCE	ENGLISH	17	1	21-25	MDPI AG	SCOPUS	PREDICTIVE VALIDITY OF NON-G RESIDUALS OF TESTS: MORE THAN G	https://www.scopus.com/inward/record.uri?eid=2-s2.0-84930202993&doi=10.3390%2fjintelligence2010021&partnerID=40&md5=70512a7b6fc1f3e7dfaaf30abc47f128	2	2014	NA NA NA	J INTELL	UNIVERSITY OF TEXAS AT SAN ANTONIO	NOTREPORTED;NOTREPORTED;NOTREPORTED		COYLE TR, 2014, J INTELL	COYLE TR, 2014, J INTELL	DE BOECK;JENSEN;REE;LAWRENCE ERLBAUM MAHWAH;COYLE;COYLE;CATTELL;SCARR;HUNT	J. INTELL;THE G FACTOR: THE SCIENCE OF MENTAL ABILITY;HUMAN ABILITIES: THEIR NATURE AND MEASUREMENT;LAWRENCE ERLBAUM: MAHWAH;INTELLIGENCE;INTELLIGENCE;INTELLIGENCE: ITS STRUCTURE;CHILD DEV;J. INTELL	USA	USA
45	HAAG P;FANTONI T;DUBAL S	ACTION RESEARCH; ADOLESCENCE; CHILDREN CO-RESEARCHERS; GENDER; IDENTITY; SOCIAL AND EMOTIONAL SKILLS	ACTION RESEARCH; ADOLESCENCE; CHILDREN CO-RESEARCHERS; GENDER; IDENTITY; SOCIAL AND EMOTIONAL SKILLS	ÉCOLE DES HAUTES ÉTUDES EN SCIENCES SOCIALES (EHESS), PARIS, 75006, FRANCE; LABORATOIRE BONHEURS, CY PARIS CERGY UNIVERSITY, CERGY-PONTOISE, 95011, FRANCE; INSTITUT DU CERVEAU—PARIS BRAIN INSTITUTE—ICM, SORBONNE UNIVERSITÉ, INSERM, CNRS, PARIS, 75013, FRANCE	ABBASI, N., ADOLESCENT IDENTITY FORMATION AND THE SCHOOL ENVIRONMENT (2016) THE TRANSLATIONAL DESIGN OF SCHOOLS: AN EVIDENCE-BASED APPROACH TO ALIGNING PEDAGOGY AND LEARNING ENVIRONMENTS, PP. 83-103. , FISHER KENN, (ED), SENSEPUBLISHERS, ROTTERDAM; ADAMS, G.R., FITCH, S.A., PSYCHOLOGICAL ENVIRONMENTS OF UNIVERSITY DEPARTMENTS: EFFECTS ON COLLEGE STUDENTS’ IDENTITY STATUS AND EGO STAGE DEVELOPMENT…	J. INTELL.	IDENTITY CONSTRUCTION DURING ADOLESCENCE CONSTITUTES A PRIMARY PSYCHOSOCIAL DEVELOPMENTAL TASK. A GROWING BODY OF RESEARCH HAS ADDRESSED THE IMPORTANCE OF SCHOOL EDUCATION IN FOSTERING ADOLESCENTS’ IDENTITY FORMATION AND THE SKILLS THEY NEED TO THRIVE. ALTHOUGH SEVERAL STUDIES AIMED AT DEFINING THE FACTORS CONTRIBUTING TO A COHERENT, STABLE, AND INTEGRATED IDENTITY FORMATION, NONE SOUGHT TO INVES…	64	HAAG, P.; ÉCOLE DES HAUTES ÉTUDES EN SCIENCES SOCIALES (EHESS)FRANCE; EMAIL: PH@EHESS.FR	ARTICLE	10.3390/jintelligence10030064		20793200	JOURNAL OF INTELLIGENCE	ENGLISH	0	3		MDPI	SCOPUS	FOSTERING ENGAGEMENT, REFLEXIVITY, AND 21ST-CENTURY SKILLS IN MIDDLE SCHOOL: A PILOT COLLABORATIVE ACTION RESEARCH ON IDENTITY FORMATION WITH ADOLESCENT CO-RESEARCHERS	https://www.scopus.com/inward/record.uri?eid=2-s2.0-85138740487&doi=10.3390%2fjintelligence10030064&partnerID=40&md5=683d3ef2aa7aacaf2288a5b7526d18c6	10	2022	THIS RESEARCH WAS PARTLY FUNDED BY THE ERASMUS+ PROGRAM LINE FOR STRATEGIC PARTNERSHIPS FOR HIGHER EDUCATION LABSCHOOLSEUROPE (GRANT NO. 2019-1-DE01-KA203-005003). NA NA	J INTELL	ÉCOLE DES HAUTES ÉTUDES EN SCIENCES SOCIALES (EHESS);CY PARIS CERGY UNIVERSITY;SORBONNE UNIVERSITÉ	NOTREPORTED;ÉCOLE DES HAUTES ÉTUDES EN SCIENCES SOCIALES (EHESS)FRANCE;NOTREPORTED		HAAG P, 2022, J INTELL	HAAG P, 2022, J INTELL	ABBASI;ADAMS;ALDAM;ARNOLD;ARNOLDRENICKER;BARAKÉ;BARRÉ;BAUMEISTER;BILORUSKY;BONNY;BORGHANS;BRADBURYJONES;BRAGG;BRANJE;BRIGGS;BURNS;CAMPONOVO;CAMPONOVO;CARR;CARVALLO;CHEW;CLAUDOT;CROCETTI;CUIN;DANIELS;DAS;DAY;DE SINGLY;DE VRIES;DECI;DENNEY;DIAMOND;DWECK;ENGESTRÖM;ENGESTRÖM;ERIKSON;FIELDING;FLUM;FREIRE;GALLAND;GALUPO;GOOD;GROUNDWATERSMITH;HAAG;HAAG;HAGÈGE;HARTER;HECKMAN;HELVE;HERRICK;HOLWELL;HYDE;JA…	THE TRANSLATIONAL DESIGN OF SCHOOLS: AN EVIDENCE-BASED APPROACH TO ALIGNING PEDAGOGY AND LEARNING ENVIRONMENTS;JOURNAL OF PERSONALITY AND SOCIAL PSYCHOLOGY;COMPREHENSIVE CHILD AND ADOLESCENT NURSING;JOURNAL OF YOUTH DEVELOPMENT;SOCIAL WORK AND HEALTH CARE PRACTICE WITH TRANSGENDER AND NONBINARY INDIVIDUALS AND COMMUNITIES;JOURNAL OF EDUCATION AND LEARNING;LES RECHERCHES PARTENARIALES ET COLLABORA…	FRANCE;FRANCE;FRANCE	FRANCE
46	BARON J	ACTIVELY OPEN-MINDED THINKING; COGNITIVE STYLE; FLYNN EFFECT; POLITICAL JUDGMENT	ACTIVELY OPEN-MINDED THINKING; COGNITIVE STYLE; FLYNN EFFECT; POLITICAL JUDGMENT	DEPARTMENT OF PSYCHOLOGY, UNIVERSITY OF PENNSYLVANIA, 3720 WALNUT ST., PHILADELPHIA, PA 19104, UNITED STATES	RICE, S.E., GLOBAL POVERTY, WEAK STATES AND INSECURITY (2006) THE BROOKINGS BLUM ROUNDTABLE. SESSION I: POVERTY, INSECURITY AND CONFLICT, , THE BROOKINGS INSTITUTION: WASHINGTON, DC, USA; BICCHIERI, C., (2006) THE GRAMMAR OF SOCIETY: THE NATURE AND DYNAMICS OF SOCIAL NORMS, , CAMBRIDGE UNIVERSITY PRESS: NEW YORK, NY, USA; FISMAN, R., MIGUEL, E., CORRUPTION, NORMS, AND LEGAL ENFORCEMENT: EVIDENCE …	J. INTELL.	THE MAJOR PROBLEMS IN THE WORLD TODAY ARE PROBLEMS OF GOVERNMENT OR THE LACK OF IT. THUS, THE RELEVANT PARTS OF INTELLIGENCE ARE THOSE THAT MAKE FOR GOOD CITIZENSHIP, SUCH AS SUPPORTING THE BEST CANDIDATES AND POLICIES. I ARGUE THAT DISPOSITIONS, AS WELL AS CAPACITIES, ARE PART OF INTELLIGENCE, AND THAT SOME DISPOSITIONS ARE THE ONES MOST CRUCIAL FOR CITIZENSHIP, PARTICULARLY THE DISPOSITION TO E…	23	BARON, J.; DEPARTMENT OF PSYCHOLOGY, 3720 WALNUT ST., UNITED STATES; EMAIL: BARON@UPENN.EDU	ARTICLE	10.3390/jintelligence6020023		20793200	JOURNAL OF INTELLIGENCE	ENGLISH	9	2	1-14	MDPI AG	SCOPUS	INDIVIDUAL MENTAL ABIITIES VS. THE WORLD’S PROBLEMS	https://www.scopus.com/inward/record.uri?eid=2-s2.0-85055168582&doi=10.3390%2fjintelligence6020023&partnerID=40&md5=0b2e8f03d2385e77b1084506eef9e7f3	6	2018	NA NA NA	J INTELL	UNIVERSITY OF PENNSYLVANIA	NOTREPORTED;NOTREPORTED;NOTREPORTED		BARON J, 2018, J INTELL	BARON J, 2018, J INTELL	RICE;BICCHIERI;FISMAN;CAPLAN;BAZERMAN;BARON;DASGUPTA;GODFRAY;ELSTER;BARON;GROSSMANN;BARON;BARON;CAMBRIDGE UNIVERSITY PRESS NEW YORK;STERNBERG;HALPERN;HART;PERKINS;HARVARD GRADUATE SCHOOL OF EDUCATION CAMBRIDGE;GÜRÇAYMORRIS;LORD;MESZAROS;BARON;BARON;ERLBAUM HILLSDALE;MELLERS;LICHTENSTEIN;KORIAT;BARON;BAZERMAN;BARON;ERLBAUM HILLSDALE;BARON;STANOVICH;STANOVICH;TOPLAK;STANOVIDH;HARAN;BARON;BARON;MILL…	THE BROOKINGS BLUM ROUNDTABLE. SESSION I: POVERTY;THE GRAMMAR OF SOCIETY: THE NATURE AND DYNAMICS OF SOCIAL NORMS;J. POLIT. ECON;THE MYTH OF THE RATIONAL VOTER: WHY DEMOCRACIES CHOOSE BAD POLICIES;YOU CAN’T ENLARGE THE PIE: THE PSYCHOLOGY OF INEFFECTIVE GOVERNMENT;JUDGMENT MISGUIDED: INTUITION AND ERROR IN PUBLIC DECISION MAKING;SCIENCE;SCIENCE;THE CEMENT OF SOCIETY: A STUDY OF SOCIAL ORDER;SOC. …	USA	USA
47	GÜSS CD;EDELSTEIN HD;BADIBANGA A;BARTOW S	ADAPTABILITY; COMPLEX PROBLEM-SOLVING; CRYSTALLIZED INTELLIGENCE; DYNAMIC DECISION MAKING; EXPERT-NOVICE DIFFERENCES; FLEXIBILITY; VIRTUAL ENVIRONMENT	ADAPTABILITY; COMPLEX PROBLEM SOLVING; CRYSTALLIZED INTELLIGENCE; DYNAMIC DECISION MAKING; EXPERT-NOVICE DIFFERENCES; FLEXIBILITY; VIRTUAL ENVIRONMENT	DEPARTMENT OF PSYCHOLOGY, UNIVERSITY OF NORTH FLORIDA, JACKSONVILLE, FL 32224, UNITED STATES; JACKSONVILLE CHAMBER FOUNDATION, JACKSONVILLE, FL 32202, UNITED STATES	BROADBENT, D.E., LEVELS, HIERARCHIES, AND THE LOCUS OF CONTROL (1977) Q. J. EXP. PSYCHOL, 29, PP. 181-201. , CROSSREF; BREHMER, B., DYNAMIC DECISION MAKING: HUMAN CONTROL OF COMPLEX SYSTEMS (1992) ACTA PSYCHOL, 81, PP. 211-241. , CROSSREF; BREHMER, B., DÖRNER, D., EXPERIMENTS WITH COMPUTER-SIMULATED MICRO-WORLDS: ESCAPING BOTH THE NARROW STRAITS OF THE LABORATORY AND THE DEEP BLUE SEA OF THE FIEL…	J. INTELL.	BUSINESS OWNERS ARE FACED WITH COMPLEX PROBLEMS AND ARE REQUIRED TO MAKE DECISIONS ON A DAILY BASIS. THE PURPOSE OF THIS STUDY WAS TO INVESTIGATE COMPLEX PROBLEM SOLVING (CPS) BETWEEN EXPERTS AND NOVICES AND TO EXPLORE THE COMPETING THEORIES OF EXPERT-RIGIDITY VERSUS EXPERT-ADAPTABILITY, AS PART OF EXPLORING WHICH THEORY BETTER EXPLAINS CRYSTALLIZED INTELLIGENCE. PARTICIPANTS WERE 140 BUSINESS OW…	20	GÜSS, C.D.; DEPARTMENT OF PSYCHOLOGY, UNITED STATES; EMAIL: DGUESS@UNF.EDU	ARTICLE	10.3390/jintelligence5020020		20793200	JOURNAL OF INTELLIGENCE	ENGLISH	6	2	1-18	MDPI AG	SCOPUS	COMPARING BUSINESS EXPERTS AND NOVICES IN COMPLEX PROBLEM SOLVING	https://www.scopus.com/inward/record.uri?eid=2-s2.0-85074985469&doi=10.3390%2fjintelligence5020020&partnerID=40&md5=923cddf556ae6d3f227677a8c919d759	5	2017	ACKNOWLEDGMENTS: THIS RESEARCH WAS SUPPORTED BY A HUMBOLDT FELLOWSHIP FOR EXPERIENCED RESEARCHERS FROM THE GERMAN ALEXANDER VON HUMBOLDT FOUNDATION TO THE FIRST AUTHOR. WE ALSO WOULD LIKE TO THANK ESPECIALLY THE LOCAL BUSINESS OWNERS WHO PARTICIPATED IN THIS STUDY. NA NA	J INTELL	UNIVERSITY OF NORTH FLORIDA;JACKSONVILLE CHAMBER FOUNDATION	NOTREPORTED;NOTREPORTED;NOTREPORTED		GÜSS CD, 2017, J INTELL	GÜSS CD, 2017, J INTELL	BROADBENT;BREHMER;BREHMER;DÖRNER;FUNKE;ELSEVIER AMSTERDAM;FRENSCH;GONZALEZ;STERMAN;ELLINGTON;SCHMINKE;SCHMID;DÖRNER;LYON;DANE;ROSEN;CATTELL;HORN;POSTLETHWAITE;STERNBERG;ERICSSON;BILALIC;RUDOLPH;STERNBERG;LAWRENCE ERLBAUM ASSOCIATES HILLSDALE;ERICSSON;SPRINGER HOUTEN;NECKA;CHI;GOBET;DÖRNER;HINDS;GARCÍA LÓPEZ;GIL;JERSILD;ÖLLINGER;LUCHINS;BILALIC;HOFFMAN;UNIVERSITY OF EDINBURGH PRESS EDINBURGH;WILEY…	Q. J. EXP. PSYCHOL;ACTA PSYCHOL;COMPUT. HUM. BEHAV;SIMUL. GAMING;THE COGNITIVE PSYCHOLOGY OF KNOWLEDGE;LAWRENCE ERLBAUM: HILLSDALE;COMPUT. HUM. BEHAV;ORGAN. BEHAV. HUM. DECIS. PROCESS;SMALL GROUP RES;J. BUS. PSYCHOL;COGN. SYST. RES;THE LOGIC OF FAILURE;J. MANAG;ACAD. MANAG. REV;IND. ORGAN. PSYCHOL. PERSPECT. SCI. PRACT;J. EDUC. PSYCHOL;J. EDUC. PSYCHOL;FLUID ABILITY;CONTEMP. EDUC. PSYCHOL;PSYCHOL…	USA;USA	USA
48	STERNBERG RJ	ADAPTIVE INTELLIGENCE; ANALYTICAL THINKING; CREATIVE THINKING; GENERAL INTELLIGENCE (G); INTELLIGENCE; PRACTICAL THINKING; WISDOM	ADAPTIVE INTELLIGENCE; ANALYTICAL THINKING; CREATIVE THINKING; GENERAL INTELLIGENCE; INTELLIGENCE; PRACTICAL THINKING; WISDOM	DEPARTMENT OF HUMAN DEVELOPMENT, CORNELL UNIVERSITY, ITHACA, NY 14853, UNITED STATES	INTELLIGENCE AND ITS MEASUREMENT: A SYMPOSIUM. J. EDUC. PSYCHOL. 1921, 12, 123–147, 195–216, 271–275. AVAILABLE ONLINE: HTTP://DX.DOI.ORG/10.1037/H0076078 (ACCESSED ON 25 SEPTEMBER 2019). CROSSREF; SNYDERMAN, M., ROTHMAN, S., SURVEY OF EXPERT OPINION ON INTELLIGENCE AND APTITUDE TESTING (1987) AM. PSYCHOL., 42, PP. 137-144; GOTTFREDSON, L.S., MAINSTREAM SCIENCE ON INTELLIGENCE: AN EDITORIAL WITH …	J. INTELL.	INTELLIGENCE TYPICALLY IS DEFINED AS CONSISTING OF “ADAPTATION TO THE ENVIRONMENT” OR IN RELATED TERMS. YET, IT IS NOT CLEAR THAT “GENERAL INTELLIGENCE” OR G, TRADITIONALLY CONCEPTUALIZED IN TERMS OF A GENERAL FACTOR IN A PSYCHOMETRICALLY-BASED HIERARCHICAL MODEL OF INTELLIGENCE, PROVIDES AN OPTIMAL WAY OF DEFINING INTELLIGENCE AS ADAPTATION TO THE ENVIRONMENT. SUCH A DEFINITION OF ADAPTIVE INTEL…	23	STERNBERG, R.J.; DEPARTMENT OF HUMAN DEVELOPMENT, UNITED STATES; EMAIL: ROBERT.STERNBERG@CORNELL.EDU	ARTICLE	10.3390/jintelligence7040023		20793200	JOURNAL OF INTELLIGENCE	ENGLISH	37	4		MDPI AG	SCOPUS	A THEORY OF ADAPTIVE INTELLIGENCE AND ITS RELATION TO GENERAL INTELLIGENCE	https://www.scopus.com/inward/record.uri?eid=2-s2.0-85074342367&doi=10.3390%2fjintelligence7040023&partnerID=40&md5=4140299184a321dd96e1943b0addc1b9	7	2019	NA NA NA	J INTELL	CORNELL UNIVERSITY	NOTREPORTED;NOTREPORTED;NOTREPORTED		STERNBERG RJ, 2019, J INTELL	STERNBERG RJ, 2019, J INTELL	INTELLIGENCE AND ITS MEASUREMENT A SYMPOSIUM J EDUC PSYCHOL 1921;SNYDERMAN;GOTTFREDSON;STERNBERG;JOSSEYBASS PUBLISHERS SAN FRANCISCO;HAIER;BERRY;METHUEN LONDON;JENSEN;GREENWOODPRAEGER;GARDNER;JERISON;CAMBRIDGE UNIVERSITY PRESS NEW YORK;2001;KAUFMAN;NEISSER;SPEARMAN;THURSTONE;CARROLL;SCHNEIDER;GUILFORD PRESS NEW YORK;CANIVEZ;URBINA;CAMBRIDGE UNIVERSITY PRESS NEW YORK;DEBOECK;STERNBERG;CAMBRIDGE UN…	INTELLIGENCE AND ITS MEASUREMENT: A SYMPOSIUM. J. EDUC. PSYCHOL. 1921;AM. PSYCHOL.;INTELLIGENCE;ADVANCES IN PSYCHOLOGICAL ASSESSMENT;JOSSEY-BASS PUBLISHERS: SAN FRANCISCO;THE NEUROSCIENCE OF INTELLIGENCE;CULTURE AND COGNITION: READINGS IN CROSS-CULTURAL PSYCHOLOGY;GREENWOOD-PRAEGER;THE NATURE OF HUMAN INTELLIGENCE;HANDBOOK OF HUMAN INTELLIGENCE;CAMBRIDGE UNIVERSITY PRESS: NEW YORK;(2001);LAWRENCE…	USA	USA
49	STERNBERG RJ;JARVIN L;DESMET OA	ADAPTIVE INTELLIGENCE; CONSERVATORY; ENTREPRENEURSHIP; LIBERAL ARTS; MUSICAL PERFORMANCE; PROBLEM-SOLVING	ADAPTIVE INTELLIGENCE; CONSERVATORY; ENTREPRENEURSHIP; LIBERAL ARTS; MUSICAL PERFORMANCE; PROBLEM SOLVING	DEPARTMENT OF PSYCHOLOGY, COLLEGE OF HUMAN ECOLOGY, CORNELL UNIVERSITY, ITHACA, NY 14853, UNITED STATES; PARIS COLLEGE OF ART, PARIS, 75010, FRANCE; DEPARTMENT OF HUMAN SERVICES, VALDOSTA STATE UNIVERSITY, VALDOSTA, GA 31698, UNITED STATES	BENNETT, DAWN, A GENDERED STUDY OF THE WORKING PATTERNS OF CLASSICAL MUSICIANS: IMPLICATIONS FOR PRACTICE (2008) INTERNATIONAL JOURNAL OF MUSIC EDUCATION, 26, PP. 89-100. , CROSSREF; BERRY, HELEN. L., WAITE, THOMAS. D., DEAR, KEITH B. G., CAPON, ANTHONY G., MURRAY, VIRGINIA, THE CASE FOR SYSTEMS THINKING ABOUT CLIMATE CHANGE AND MENTAL HEALTH (2018) NATURE CLIMATE CHANGE, 8, PP. 282-290. , CROSSR…	J. INTELL.	WE REVIEW THE MUSICAL CONSERVATORY AS A MODEL FOR EDUCATORS TO LEARN HOW TO ENHANCE ADMISSIONS, INSTRUCTION, AND ASSESSMENT IN LIBERAL ARTS COLLEGIATE SETTINGS. ALTHOUGH CONSERVATORIES SERVE PRIMARILY STUDENTS WISHING TO ENTER MUSICAL CAREERS OF VARIOUS KINDS, THE MODEL ON WHICH THEY ARE BASED CAN, IN MANY WAYS, SERVE ANY STUDENT AND ANY SCHOOL. WE REVIEW SOME OF THE HISTORY OF CONSERVATORIES AND…	34	STERNBERG, R.J.; DEPARTMENT OF PSYCHOLOGY, UNITED STATES; EMAIL: RJS487@CORNELL.EDU	ARTICLE	10.3390/jintelligence10020034		20793200	JOURNAL OF INTELLIGENCE	ENGLISH	0	2		MDPI	SCOPUS	LESSONS FROM THE CONSERVATORY MODEL AS A BASIS FOR UNDERGRADUATE EDUCATION AND THE DEVELOPMENT OF INTELLIGENCE	https://www.scopus.com/inward/record.uri?eid=2-s2.0-85132743460&doi=10.3390%2fjintelligence10020034&partnerID=40&md5=60243768b0ed7773c3a7ccaca6e789b8	10	2022	NA NA NA	J INTELL	CORNELL UNIVERSITY;PARIS COLLEGE OF ART;VALDOSTA STATE UNIVERSITY	NOTREPORTED;NOTREPORTED;NOTREPORTED		STERNBERG RJ, 2022, J INTELL	STERNBERG RJ, 2022, J INTELL-a-b-c	BENNETT;BERRY;ERICSSON;GARDNER;GARDNER;GLÜCK;GOLDSTEIN;GRANT;GRAY;GROSSMANN;HERMANOWICZ;2022 IPCC SIXTH ASSESSMENT REPORT IMPACTS;JARVIN;JARVIN;JESTE;KAUFMAN;KAUFMAN;2005 DICTIONNAIRE DE LA MUSIQUE;MAHAFFY;MURPHY;PLUCKER;SCHWARTZ;STERNBERG;STERNBERG;STERNBERG;STERNBERG;STERNBERG;STERNBERG;STERNBERG;STERNBERG;STERNBERG;STERNBERG;STERNBERG;STERNBERG;STERNBERG;SUBOTNIK;SUBOTNIK;SUBOTNIK;VAN DER WEND…	INTERNATIONAL JOURNAL OF MUSIC EDUCATION;NATURE CLIMATE CHANGE;PEAK: SECRETS FROM THE NEW SCIENCE OF EXPERTISE;FRAMES OF MIND: THE THEORY OF MULTIPLE INTELLIGENCES;FRAMES OF MIND: THE THEORY OF MULTIPLE INTELLIGENCES;GLÜCK;GOLDSTEIN;ORIGINALS: HOW NON-CONFORMISTS MOVE THE WORLD;COUNCIL ON UNDERGRADUATE RESEARCH QUARTERLY;PSYCHOLOGICAL INQUIRY;MINERVA;IPCC SIXTH ASSESSMENT REPORT: IMPACTS;RUDN JOU…	FRANCE;USA;USA	USA
50	WUNDRACK R;PRAGER J;ASSELMANN E;O'CONNELL G;SPECHT J	ADJUSTMENT; ANCHORING; BIG FIVE; EGOCENTRIC BIAS; INTRAINDIVIDUAL VARIABILITY; PERSONALITY STATES; PERSPECTIVE TAKING; SIMULATION; THEORY OF MIND; WHOLE TRAIT THEORY	ADJUSTMENT; ANCHORING; BIG FIVE PERSONALITY TRAITS; EGOCENTRIC BIAS; INTRAINDIVIDUAL VARIABILITY; PERSONALITY STATES; PERSPECTIVE TAKING; SIMULATION; THEORY OF MIND; WHOLE TRAIT THEORY	DEPARTMENT OF PSYCHOLOGY, HUMBOLDT-UNIVERSITÄT ZU BERLIN, BERLIN, 10099, GERMANY	ACKERMAN, P.L., THE SEARCH FOR PERSONALITY–INTELLIGENCE RELATIONS: METHODOLOGICAL AND CONCEPTUAL ISSUES (2018) J. INTELL, 6, P. 2. , CROSSREF; JOHN, O.P., NAUMANN, L.P., SOTO, C.J., PARADIGM SHIFT TO THE INTEGRATIVE BIG FIVE TRAIT TAXONOMY: HISTORY, MEASUREMENT, AND CONCEPTUAL ISSUES (2008) HANDBOOK OF PERSONALITY: THEORY AND RESEARCH, PP. 114-158. , 3TH ED; GUILFORD PRESS: NEW YORK, NY, USA; CHA…	J. INTELL.	RESEARCH INTEGRATING COGNITIVE ABILITIES AND PERSONALITY HAS FOCUSED ON THE ROLE OF PERSONALITY TRAITS. WE PROPOSE A THEORY ON THE ROLE OF INTRAINDIVIDUAL VARIABILITY OF PERSONALITY STATES (HEREAFTER STATE VARIABILITY) ON PERSPECTIVE TAKING, IN PARTICULAR, THE ABILITY TO INFER OTHER PEOPLES’ MENTAL STATES. FIRST, WE REVIEW THE RELEVANT RESEARCH ON PERSONALITY PSYCHOLOGY AND SOCIAL COGNITION. SECO…	50	WUNDRACK, R.; DEPARTMENT OF PSYCHOLOGY, GERMANY; EMAIL: RICHARD.WUNDRACK@HU-BERLIN.DE	REVIEW	10.3390/jintelligence6040050		20793200	JOURNAL OF INTELLIGENCE	ENGLISH	6	4	1-18	MDPI AG	SCOPUS	DOES INTRAINDIVIDUAL VARIABILITY OF PERSONALITY STATES IMPROVE PERSPECTIVE TAKING? AN ECOLOGICAL APPROACH INTEGRATING PERSONALITY AND SOCIAL COGNITION	https://www.scopus.com/inward/record.uri?eid=2-s2.0-85074341237&doi=10.3390%2fjintelligence6040050&partnerID=40&md5=1db229adb45f0b966d4dab8d2e3f0335	6	2018	AUTHOR CONTRIBUTIONS: R.W., G.O. AND J.S. CONTRIBUTED TO THE CONCEPTION OF THE CURRENT WORK. R.W. WROTE THE MANUSCRIPT DRAFT AND WAS SUPPORTED BY J.P., E.A., G.O. AND J.S. NA NA	J INTELL	HUMBOLDT-UNIVERSITÄT ZU BERLIN	NOTREPORTED;NOTREPORTED;NOTREPORTED		WUNDRACK R, 2018, J INTELL	WUNDRACK R, 2018, J INTELL	ACKERMAN;JOHN;GUILFORD PRESS NEW YORK;CHAMORROPREMUZIC;OZER;OCONNOR;ROBERTS;POROPAT;CERVONE;FLEESON;FLEESON;FLEESON;NOFTLE;BAIRD;JONES;GEUKES;MESTDAGH;BLOCK;DONAHUE;DIEHL;SUH;CAMPBELL;BAIRD;DENG;BOCK;ZETTLER;CONNER;SHIFFMAN;CSIKSZENTMIHALYI;WRZUS;MEHL;MEHL;PENNEBAKER;MEHL;GUILFORD PRESS NEW YORK;RAUTHMANN;RAUTHMANN;DAVIS;PRECKEL;KANSKE;TUSCHE;WINTER;WESTRA;BLAIR;SONNBYBORGSTRÖM;SONNBYBORGSTRÖM;CH…	J. INTELL;HANDBOOK OF PERSONALITY: THEORY AND RESEARCH;GUILFORD PRESS: NEW YORK;J. RES. PERSONAL;ANNU. REV. PSYCHOL;PERSONAL. INDIVID. DIFFER;PERSPECT. PSYCHOL. SCI;PSYCHOL. BULL;ANNU. REV. PSYCHOL;J. PERSONAL. SOC. PSYCHOL;J. RES. PERSONAL;J. PERSONAL. SOC. PSYCHOL;PSYCHOL. AGING;J. PERSONAL. SOC. PSYCHOL;J. RES. PERSONAL;J. RES. PERSONAL;PSYCHOL. METHODS;J. CONSULT. PSYCHOL;J. PERSONAL. SOC. PS…	GERMANY	GERMANY
51	HANSEN K;JOHANNSEN M;LANGEMEYER L;KRÜGER N	ADOLESCENTS; FLUID INTELLIGENCE; MATHEMATICAL GIFTEDNESS; NEED FOR COGNITION; OPENNESS	ADOLESCENTS; FLUID INTELLIGENCE; MATHEMATICAL GIFTEDNESS; NEED FOR COGNITION; OPENNESS	DEPARTMENT DIFFERENTIAL PSYCHOLOGY AND PSYCHOLOGICAL ASSESSMENT, INSTITUTE OF PSYCHOLOGY, UNIVERSITY OF HAMBURG, HAMBURG, 20146, GERMANY; EDUCATIONAL PSYCHOLOGY AND PERSONALITY DEVELOPMENT, INSTITUTE OF PSYCHOLOGY, UNIVERSITY OF HAMBURG, HAMBURG, 20146, GERMANY	ACKERMAN, P.L., A THEORY OF ADULT INTELLECTUAL DEVELOPMENT: PROCESS, PERSONALITY, INTERESTS, AND KNOWLEDGE (1996) INTELLIGENCE, 22, PP. 227-257; BENBOW, C.P., IDENTIFYING AND NURTURING FUTURE INNOVATORS IN SCIENCE, TECHNOLOGY, ENGINEERING, AND MATHEMATICS: A REVIEW OF FINDINGS FROM THE STUDY OF MATHEMATICALLY PRECOCIOUS YOUTH (2012) PEABODY JOURNAL OF EDUCATION, 87, PP. 16-25; BICKNELL, B., WHO A…	J. INTELL.	IT IS COMMON PRACTICE IN THE EDUCATIONAL SYSTEM TO FOSTER HIGH MATHEMATICAL ABILITIES IN SCHOOLS AS WELL AS IN SPECIFIC PROMOTIONAL PROGRAMS. STILL, LITTLE IS KNOWN ABOUT THE CONSTRUCT OF MATHEMATICAL GIFTEDNESS ITSELF. IN LINE WITH INTELLECTUAL INVESTMENT THEORIES, OUR STUDY INVESTIGATES THE RELATIONSHIP BETWEEN FLUID INTELLIGENCE (FIGURAL AND NUMERICAL), OPENNESS, AND THE NEED FOR COGNITION WIT…	94	KRÜGER, N.; DEPARTMENT DIFFERENTIAL PSYCHOLOGY AND PSYCHOLOGICAL ASSESSMENT, GERMANY; EMAIL: NINA.KRUEGER@UNI-HAMBURG.DE	ARTICLE	10.3390/jintelligence10040094	45-CG-2022	20793200	JOURNAL OF INTELLIGENCE	ENGLISH	0	4		MDPI	SCOPUS	WHAT IS MATHEMATICAL GIFTEDNESS? ASSOCIATIONS WITH INTELLIGENCE, OPENNESS, AND NEED FOR COGNITION	https://www.scopus.com/inward/record.uri?eid=2-s2.0-85144709446&doi=10.3390%2fjintelligence10040094&partnerID=40&md5=35574fa595c84bf908c9c528a076d063	10	2022	THIS STUDY WAS SUPPORTED BY THE CLOSE-THE-GAP-FONDS OF THE UNIVERSITY IN HAMBURG, GRANT NUMBER 45-CG-2022. FURTHERMORE, THE “TESTOTHEK” OF THE INSTITUTE OF PSYCHOLOGY OF THE UNIVERSITY SUPPORTED THIS STUDY BY PROVIDING THE TEST ADMINISTRATION OF THE CFT 20-R FOR FREE. NA NA	J INTELL	UNIVERSITY OF HAMBURG;UNIVERSITY OF HAMBURG	NOTREPORTED;NOTREPORTED;NOTREPORTED		HANSEN K, 2022, J INTELL	HANSEN K, 2022, J INTELL	ACKERMAN;BENBOW;BICKNELL;BRANDT;BRUINE DE BRUIN;BÜHNER;CACIOPPO;CATTELL;COLLING;COSTA;DANNER;FAUL;FRITZLAR;HOENIG;2013 HOGREFE TESTSYSTEM;2019 IBM SPSS STATISTISCS FOR WINDOWS;JOHANNSEN;KÄPNICK;KIEßWETTER;KONTOYIANNI;KRÜGER;KUPPER;LAUERMANN;LECHNER;LOHMAN;LOHMAN;LUBINSKI;LUONG;MEIER;NEGRUSUBTIRICA;NOLTE;NOLTE;PITTAPANTAZI;POROPAT;PRECKEL;PRECKEL;PRECKEL;2019 EFS SURVEY FALL 2019;RAMMSTEDT;ROTH;20…	INTELLIGENCE;PEABODY JOURNAL OF EDUCATION;RESEARCH IN MATHEMATICAL EDUCATION;JOURNAL OF PERSONALITY;MEDICAL DECISION MAKING;EINFÜHRUNG IN DIE TEST- UND FRAGEBOGENKONSTRUKTION;JOURNAL OF PERSONALITY AND SOCIAL PSYCHOLOGY;ADVANCES IN PSYCHOLOGY;LEARNING AND INDIVIDUAL DIFFERENCES;PERSONALITY AND INDIVIDUAL DIFFERENCES;DIE DEUTSCHE VERSION DES BIG FIVE INVENTORY 2 (BFI-2);BEHAVIOR RESEARCH METHODS;M…	GERMANY;GERMANY	GERMANY
52	FLORES-MENDOZA C;ESCORIAL S;HERRERO O;COLOM R	ADULTHOOD; CHILDHOOD; EXTERNALIZING BEHAVIOR; INTELLIGENCE; MALTREATMENT; PERSONALITY	ADULTHOOD; CHILDHOOD; EXTERNALIZING BEHAVIOR; INTELLIGENCE; MALTREATMENT; PERSONALITY	DEPARTMENT OF PSYCHOLOGY—LABORATORY OF THE INDIVIDUAL DIFFERENCES ASSESSMENT, UNIVERSIDADE FEDERAL DE MINAS GERAIS, AV. ANTONIO CARLOS, 6627-PAMPULHA, BELO HORIZONTE, MINAS GERAIS 31270-901, BRAZIL; DEPARTMENT OF METHODOLOGY, FACULTY OF PSYCHOLOGY, UNIVERSIDAD COMPLUTENSE, AV. SÉNECA, 2, MADRID, 28040, SPAIN; PENINTENTIARY CENTER OF CÁCERES, ARROYO VALHONDO, 1, CÁCERES, 10004, SPAIN; DEPARTMENT O…	KRUEGER, R.F., MARKON, K.E., PATRICK, C.J., BENNING, S.D., KRAMER, M.D., LINKING ANTISOCIAL BEHAVIOR, SUBSTANCE USE, AND PERSONALITY: AN INTEGRATIVE QUANTITATIVE MODEL OF THE ADULT EXTERNALIZING SPECTRUM (2007) J. ABNORM. PSYCHOL, 116, PP. 645-666. , CROSSREF PUBMED; VAUGHN, M.G., SALAS-WRIGHT, C.P., DELISI, M., MAYNARD, B.R., VIOLENCE AND EXTERNALIZING BEHAVIOR AMONG YOUTH IN THE UNITED STATES: …	J. INTELL.	HERE WE ANALYZE THE SIMULTANEOUS RELATIONSHIPS AMONG FIVE VARIABLES. TWO REFER TO CHILDHOOD (EPISODES OF VARIOUS FORMS OF MALTREATMENT AND EXTERNALIZING BEHAVIORS), WHEREAS THREE REFER TO EARLY ADULTHOOD (INTELLIGENCE, PERSONALITY, AND SOCIALIZATION DIFFICULTIES). THE 120 INDIVIDUALS CONSIDERED FOR THE PRESENT REPORT WERE INVITED FROM THE 650 SCHOOLCHILDREN PARTICIPATING IN THE LONGITUDINAL STUDY…	31	FLORES-MENDOZA, C.; DEPARTMENT OF PSYCHOLOGY—LABORATORY OF THE INDIVIDUAL DIFFERENCES ASSESSMENT, AV. ANTONIO CARLOS, 6627-PAMPULHA, BRAZIL; EMAIL: CARMENFLOR@UOL.COM.BR	ARTICLE	10.3390/jintelligence6030031	CONSELHO NACIONAL DE DESENVOLVIMENTO CIENTÍFICO E TECNOLÓGICOCONSELHO NACIONAL DE DESENVOLVIMENTO CIENTÍFICO E TECNOLÓGICO, CNPQ, N 472181/2013-0 FUNDAÇÃO DE AMPARO À PESQUISA DO ESTADO DE MINAS GERAISFUNDAÇÃO DE AMPARO À PESQUISA DO ESTADO DE MINAS GERAIS, FAPEMIG, N PPM-00087-14	20793200	JOURNAL OF INTELLIGENCE	ENGLISH	2	3	1-12	MDPI AG	SCOPUS	THE DISSOCIATION BETWEEN ADULT INTELLIGENCE AND PERSONALITY WITH RESPECT TO MALTREATMENT EPISODES AND EXTERNALIZING BEHAVIORS OCCURRING IN CHILDHOOD	https://www.scopus.com/inward/record.uri?eid=2-s2.0-85074330915&doi=10.3390%2fjintelligence6030031&partnerID=40&md5=3416617948b5ec61d8fe652bb228d835	6	2018	ACKNOWLEDGMENTS: THIS ARTICLE IS BASED ON DATA REGISTERED UNDER SUPPORT OF THE BRAZILIAN NATIONAL COUNCIL FOR SCIENTIFIC AND TECHNOLOGICAL DEVELOPMENT (CNPQ)—GRANT N 472181/2013-0, AND OF THE FOUNDATION FOR RESEARCH SUPPORT OF MINAS GERAIS (FAPEMIG)—GRANT N PPM-00087-14. NA NA	J INTELL	UNIVERSIDADE FEDERAL DE MINAS GERAIS;UNIVERSIDAD COMPLUTENSE;PENINTENTIARY CENTER OF CÁCERES;UNIVERSIDAD AUTÓNOMA DE MADRID	FLORES-MENDOZA;DEPARTMENT OF PSYCHOLOGY—LABORATORY OF THE INDIVIDUAL DIFFERENCES ASSESSMENT;NOTREPORTED		FLORES-MENDOZA C, 2018, J INTELL	FLORES-MENDOZA C, 2018, J INTELL	KRUEGER;VAUGHN;DELISI;MOFFITT;AHMAD;FAZEL;CARRAGHER;HUEPE;CASPI;YOUNG;MARTEL;DEYOUNG;LOEHLIN;VAN DER LINDEN;VAN DER LINDEN;VAN DER LINDEN;WALTON;LOEBER;STEMMLER;JACKSON;SJÖWALL;ALYAGON;CICCHETTI;PRINZIE;BOZZAY;WIDOM;NIKULINA;DANESE;ROGOSCH;COHEN;VAN DER LINDEN;SCHERMER;HERRERO;LYKKEN;GRAY;ZUCKERMAN;HERRERO;NEGREDO;BENCZIK;ANDRADE;BERSTEIN;GRASSIOLIVEIRA;BRODSKI;SANTIAGO;WECHSLER;RAVEN;OXFORD PSYC…	J. ABNORM. PSYCHOL;YOUTH VIOLENCE JUV. JUSTICE;J. CRIM. JUSTICE;NAT. HUM. BEHAV;J. ABNORM. CHILD PSYCHOL;J. AM. ACAD. CHILD ADOLESC. PSYCHIATRY;SOC. PSYCHIATRY PSYCHIATR. EPIDEMIOL;PLOS ONE;NAT. HUM. BEHAV;J. ABNORM. PSYCHOL;J. ABNORM. CHILD PSYCHOL;J. ABNORM. PSYCHOL;J. RES. PERSONAL;J. RES. PERSONAL;PERSONAL. INDIVID. DIFFER;EVOLUT. BEHAV. SCI;J. PERSONAL;J. AM. ACAD. CHILD ADOLESC. PSYCHIATRY;…	BRAZIL;SPAIN;SPAIN;SPAIN	BRAZIL
53	BERKOWITZ M;STERN E	ADVANCED MATH; COGNITIVE ABILITY; HIGHER EDUCATION; INTELLIGENCE; SPATIAL ABILITY; STEM	ADVANCED MATH; COGNITIVE ABILITIES; HIGHER EDUCATION; INTELLIGENCE; SPATIAL ABILITY; STEM	INSTITUTE FOR RESEARCH ON LEARNING AND INSTRUCTION, ETH ZURICH, ZURICH, CH-8092, SWITZERLAND	DEARY, I.J., STRAND, S., SMITH, P., FERNANDES, C., INTELLIGENCE AND EDUCATIONAL ACHIEVEMENT (2007) INTELLIGENCE, 35, PP. 13-21. , CROSSREF; GUSTAFSSON, J.-E., BALKE, G., GENERAL AND SPECIFIC ABILITIES AS PREDICTORS OF SCHOOL ACHIEVEMENT (1993) MULTIVAR. BEHAV. RES, 28, PP. 407-434. , CROSSREF PUBMED; TAUB, G.E., KEITH, T.Z., FLOYD, R.G., MCGREW, K.S., EFFECTS OF GENERAL AND BROAD COGNITIVE ABILIT…	J. INTELL.	PREVIOUS RESEARCH HAS SHOWN THAT PSYCHOMETRICALLY ASSESSED COGNITIVE ABILITIES ARE PREDICTIVE OF ACHIEVEMENTS IN SCIENCE, TECHNOLOGY, ENGINEERING AND MATHEMATICS (STEM) EVEN IN HIGHLY SELECTED SAMPLES. SPATIAL ABILITY, IN PARTICULAR, HAS BEEN FOUND TO BE CRUCIAL FOR SUCCESS IN STEM, THOUGH ITS ROLE RELATIVE TO OTHER ABILITIES HAS BEEN SHOWN MOSTLY WHEN ASSESSED YEARS BEFORE ENTERING HIGHER STEM E…	48	BERKOWITZ, M.; INSTITUTE FOR RESEARCH ON LEARNING AND INSTRUCTION, SWITZERLAND; EMAIL: BMICHAL@ETHZ.CH	ARTICLE	10.3390/jintelligence6040048	EIDGENÖSSISCHE TECHNISCHE HOCHSCHULE ZÜRICHEIDGENÖSSISCHE TECHNISCHE HOCHSCHULE ZÜRICH, ETH, 2-90065-91	20793200	JOURNAL OF INTELLIGENCE	ENGLISH	20	4	1-24	MDPI AG	SCOPUS	WHICH COGNITIVE ABILITIES MAKE THE DIFFERENCE? PREDICTING ACADEMIC ACHIEVEMENTS IN ADVANCED STEM STUDIES	https://www.scopus.com/inward/record.uri?eid=2-s2.0-85068361572&doi=10.3390%2fjintelligence6040048&partnerID=40&md5=c21eb975e2dbd90a3522a61a24393af9	6	2018	FUNDING: THIS RESEARCH WAS FUNDED BY THE DONALD C. COOPER-FONDS AT ETH ZURICH (2-90065-91). NA NA	J INTELL	INSTITUTE FOR RESEARCH ON LEARNING AND INSTRUCTION	NOTREPORTED;INSTITUTE FOR RESEARCH ON LEARNING AND INSTRUCTION;NOTREPORTED		BERKOWITZ M, 2018, J INTELL	BERKOWITZ M, 2018, J INTELL	DEARY;GUSTAFSSON;TAUB;WAI;SHEA;WEBB;HSI;SORBY;STIEFF;KOZHEVNIKOV;HAMBRICK;SHIPLEY;HEGARTY;UTTAL;UTTAL;UTTAL;KELL;LUBINSKI;LOHMAN;THURSTONE;SPEARMAN;MCGEE;LOHMAN;CARROLL;LINN;SCHNEIDER;EKSTROM;VANDENBERG;SHEPARD;HEGARTY;MIYAKE;BOONE;STIEFF;FERRIMANROBERTSON;SORBY;WEI;BERKOWITZ;FRIEDMAN;NEWCOMBE;MIX;VAN DE WEIJERBERGSMA;CAEMMERER;CHENG;MILLER;ROHDE;TOLAR;GUILFORD;GRABNER;HAMBRICK;KLINE;MUTHEN;STEIG…	INTELLIGENCE;MULTIVAR. BEHAV. RES;SCH. PSYCHOL. Q;J. EDUC. PSYCHOL;J. EDUC. PSYCHOL;J. EDUC. PSYCHOL;J. ENG. EDUC;AUSTRALAS. J. ENG. EDUC;J. CHEM. EDUC;COGN. SCI;J. EXP. PSYCHOL. GEN;J. STRUCT. GEOL;LEARN. INDIVID. DIFFER;PSYCHOL. BULL;CURR. DIR. PSYCHOL. SCI;PSYCHOLOGY OF LEARNING AND MOTIVATION;PSYCHOL. SCI;PERSPECT. PSYCHOL. SCI;SPATIAL ABILITY: A REVIEW AND REANALYSIS OF THE CORRELATIONAL LIT…	SWITZERLAND	SWITZERLAND
54	WIDODO W;GUSTARI I;CHANDRAWATY C	ADVERSITY QUOTIENT; EMOTIONAL INTELLIGENCE; ORGANIZATIONAL CITIZENSHIP BEHAVIOR; PROFESSIONAL COMPETENCE; TEACHERS	ADVERSITY QUOTIENT; EMOTIONAL INTELLIGENCE; ORGANIZATIONAL CITIZENSHIP BEHAVIOR; PROFESSIONAL COMPETENCE; TEACHERS	SOCIAL SCIENCE EDUCATION DEPARTMENT, POSTGRADUATE FACULTY, UNIVERSITAS INDRAPRASTA PGRI, JAKARTA, 12530, INDONESIA; POSTGRADUATE SCHOOL, DOCTORAL PROGRAM IN ECONOMICS, UNIVERSITAS PANCASIULA, JAKARTA, 12640, INDONESIA; FACULTY OF TEACHER TRAINING AND EDUCATION, UNIVERSITAS MUHAMMADIYAH PROF. DR. HAMKA, JAKARTA, 12130, INDONESIA	ABLAÑA, M.V.V., ISIDRO, D.J., CABRERA, G.A., CORRELATION BETWEEN ADVERSITY QUOTIENT AND JOB PERFORMANCE OF LGU EMPLOYEES OF TAYABAS CITY: INPUT TO EFFECTIVE PUBLIC PERSONNEL MANAGEMENT (2016) JOURNAL OF RESEARCH OF THE COLLEGE OF ARTS AND SCIENCES, 8, PP. 109-122; ABU-BADER, S., JONES, T.V., STATISTICAL MEDIATION ANALYSIS USING THE SOBEL TEST AND HAYES SPSS PROCESS MACRO (2021) INTERNATIONAL JOUR…	J. INTELL.	TEACHERS’ PROFESSIONAL COMPETENCE HAS BECOME A POPULAR ISSUE SINCE THE COVID-19 PANDEMIC. THEREFORE, THIS STUDY INVESTIGATES TEACHERS’ PROFESSIONAL COMPETENCE, IN TERMS OF EMOTIONAL INTELLIGENCE (EI), ADVERSITY QUOTIENT (AQ), AND ORGANIZATIONAL CITIZENSHIP BEHAVIOR (OCB), WHEN TEACHERS NEED TO DEAL WITH ABNORMAL SITUATIONS, SUCH AS THE COVID-19 PANDEMIC. MOREOVER, THIS STUDY ALSO SEEKS TO EXPLORE…	44	WIDODO, W.; SOCIAL SCIENCE EDUCATION DEPARTMENT, INDONESIA; EMAIL: WIDMAG@GMAIL.COM	ARTICLE	10.3390/jintelligence10030044		20793200	JOURNAL OF INTELLIGENCE	ENGLISH	0	3		MDPI	SCOPUS	ADVERSITY QUOTIENT PROMOTES TEACHERS’ PROFESSIONAL COMPETENCE MORE STRONGLY THAN EMOTIONAL INTELLIGENCE: EVIDENCE FROM INDONESIA	https://www.scopus.com/inward/record.uri?eid=2-s2.0-85138623258&doi=10.3390%2fjintelligence10030044&partnerID=40&md5=e8579860ceddfe569028c627bf7dba1a	10	2022	NA NA NA	J INTELL	UNIVERSITAS INDRAPRASTA PGRI;UNIVERSITAS PANCASIULA;UNIVERSITAS MUHAMMADIYAH PROF. DR. HAMKA	NOTREPORTED;SOCIAL SCIENCE EDUCATION DEPARTMENT;NOTREPORTED		WIDODO W, 2022, J INTELL	WIDODO W, 2022, J INTELL	ABLAÑA;ABUBADER;AMALIA;ANDRIANI;AVAL;BARSULAI;BRADBERRY;CASCIO;CHENG;COOPER;COSTELLO;DOAN;EPSTEIN;FINN;FULLER;GAN;GARCÍAMARTÍNEZ;GLICKMAN;GOLEMAN;GOODWIN;GRADY;HAIR;HASTUTI;HELLRIEGEL;HUDA;ISSAH;JAN;JAYA;JIE;KOCK;KOOKER;LONE;MAHANTA;MAJEED;MAKOVEC;MALHOTRA;MARASHI;MARASHI;MARIYANTI;MAYER;MCLACHLAN;MCSHANE;MENIADO;MIAO;MIAO;MULDER;NISA;ORAZBAYEVA;ORGAN;ORGAN;PAPANIKITAS;PAPATHANASIOU;PARVATHY;PERV…	JOURNAL OF RESEARCH OF THE COLLEGE OF ARTS AND SCIENCES;INTERNATIONAL JOURNAL OF QUANTITATIVE AND QUALITATIVE RESEARCH METHODS;KNE SOCIAL SCIENCES;INTERNATIONAL JOURNAL OF ACADEMIC RESEARCH AND DEVELOPMENT;INTERDISCIPLINARY JOURNAL OF EDUCATION;EUROPEAN JOURNAL OF HOSPITALITY AND TOURISM RESEARCH;EMOTIONAL INTELLIGENCE 2.0;MANAGING HUMAN RESOURCES: PRODUCTIVITY;EXECUTIVE EQ: EMOTIONAL INTELLIGENC…	INDONESIA;INDONESIA;INDONESIA	INDONESIA
55	PEI Y;HAN J;ZHAO J;LIU M;PANG W	AFFECTIVE EMPATHY; COGNITIVE EMPATHY; CREATIVE EVALUATION; SYMPATHY	AFFECTIVE EMPATHY; COGNITIVE EMPATHY; CREATIVE EVALUATION; SYMPATHY	INSTITUTE OF DEVELOPMENTAL AND EDUCATIONAL PSYCHOLOGY, SCHOOL OF PSYCHOLOGY AND COGNITIVE SCIENCE, EAST CHINA NORMAL UNIVERSITY, SHANGHAI, 200062, CHINA; SCHOOL OF EDUCATIONAL SCIENCE, ANHUI NORMAL UNIVERSITY, WUHU, 241000, CHINA; COUNSELING AND SUPPORT SERVICES, SHANGHAI JIAO TONG UNIVERSITY, SHANGHAI, 200030, CHINA; SCHOOL OF EDUCATION, ZHEJIANG INTERNATIONAL STUDIES UNIVERSITY, HANGZHOU, 31002…	AMABILE, T.M., SOCIAL PSYCHOLOGY OF CREATIVITY: A CONSENSUAL ASSESSMENT TECHNIQUE (1982) JOURNAL OF PERSONALITY AND SOCIAL PSYCHOLOGY, 43, PP. 997-1013; AMABILE, T.M., CREATIVITY IN CONTEXT: UPDATE TO THE SOCIAL PSYCHOLOGY OF CREATIVITY (1996) HIGH ABILITY STUDIES, 2; ARCHAMBAULT, J., CÔTÉ, D., RAYNAULT, M.-F., EARLY CHILDHOOD EDUCATION AND CARE ACCESS FOR CHILDREN FROM DISADVANTAGED BACKGROUNDS:…	J. INTELL.	SUCCESSFUL INTELLIGENCE THEORY SUGGESTS THAT CREATIVITY IS NECESSARY FOR PERSONAL ACHIEVEMENT OUTSIDE OF INTELLIGENCE. UNLIKE INTELLIGENCE, CREATIVITY CAN DEVELOP IN A SUPPORTIVE ENVIRONMENT. PEOPLE SHOULD CONSIDER THE SITUATION OF DISADVANTAGED GROUPS, WHICH ARE CHARACTERIZED BY LOW PERSONAL ACHIEVEMENT AND A BAD GROWTH ENVIRONMENT IN CREATIVITY EVALUATION FROM A CARING PERSPECTIVE. THIS STUDY F…	75	PANG, W.; INSTITUTE OF DEVELOPMENTAL AND EDUCATIONAL PSYCHOLOGY, CHINA; EMAIL: WGPANG@PSY.ECNU.EDU.CN	ARTICLE	10.3390/jintelligence10040075	PROGRAM FOR PROFESSOR OF SPECIAL APPOINTMENT (EASTERN SCHOLAR) AT SHANGHAI INSTITUTIONS OF HIGHER LEARNINGPROGRAM FOR PROFESSOR OF SPECIAL APPOINTMENT (EASTERN SCHOLAR) AT SHANGHAI INSTITUTIONS OF HIGHER LEARNING, TP2020013	20793200	JOURNAL OF INTELLIGENCE	ENGLISH	0	4		MDPI	SCOPUS	THE EFFECTS OF THE CREATOR’S SITUATION ON CREATIVITY EVALUATION: THE RATER’S COGNITIVE EMPATHY AND AFFECTIVE EMPATHY MATTER IN RATING CREATIVE WORKS	https://www.scopus.com/inward/record.uri?eid=2-s2.0-85144645063&doi=10.3390%2fjintelligence10040075&partnerID=40&md5=77deb50c0574a2f65a449d3334a729ec	10	2022	RESEARCH SUPPORTED BY THE PROGRAM FOR PROFESSOR OF SPECIAL APPOINTMENT AT SHANGHAI INSTITUTIONS OF HIGHER LEARNING (NO. TP2020013). NA NA	J INTELL	EAST CHINA NORMAL UNIVERSITY;ANHUI NORMAL UNIVERSITY;SHANGHAI JIAO TONG UNIVERSITY;ZHEJIANG INTERNATIONAL STUDIES UNIVERSITY	NOTREPORTED;INSTITUTE OF DEVELOPMENTAL AND EDUCATIONAL PSYCHOLOGY;NOTREPORTED		PEI Y, 2022, J INTELL	PEI Y, 2022, J INTELL	AMABILE;AMABILE;ARCHAMBAULT;BAO;BATSON;BATSON;BATSON;BATSON;BATSON;BEGHETTO;BEGHETTO;BENNETT;BLACK;BLOOM;BRAY;BULLOCK;CARDOZO;CARLOZZI;CASE;CHENG;CLARK;COHEN;COOKSEY;CORAZZA;COZZARELLI;DE ROOIJ;DECETY;DECETY;DECI;DIEDRICH;DOLLINGER;DOSTÁL;EISENBERG;EISENBERG;EISENBERG;ENGLE;FEHR;FODOR;GERACE;GLĂVEANU;GRAZIANO;GRYNBERG;HAN;HAN;HAYES;HENNESSEY;HOGAN;HON;KARWOWSKI;KARWOWSKI;KAUFMAN;KAUFMAN;KAUFMAN;K…	JOURNAL OF PERSONALITY AND SOCIAL PSYCHOLOGY;EARLY CHILDHOOD EDUCATION JOURNAL;BRUCER: BROADLY USEFUL CONVENIENT AND EFFICIENT R FUNCTIONS. R PACKAGE VERSION 0.8.X;ADVANCES IN EXPERIMENTAL SOCIAL PSYCHOLOGY;PSYCHOLOGICAL INQUIRY;PERSONALITY AND SOCIAL PSYCHOLOGY BULLETIN;JOURNAL OF PERSONALITY AND SOCIAL PSYCHOLOGY;THE OXFORD HANDBOOK OF PROSOCIAL BEHAVIOR;PSYCHOLOGY OF AESTHETICS CREATIVITY AND …	CHINA;CHINA;CHINA;CHINA	CHINA
56	VAN DIJK M;BLOM E;KROESBERGEN EH;LESEMAN PPM	AFFORDANCES; CREATIVITY; IMMEDIATE SITUATION; PERCEPTION-ACTION PERSPECTIVE; SELECTIVE ATTENTION; STIMULUS ENVIRONMENT	AFFORDANCES; CREATIVITY; IMMEDIATE SITUATION; PERCEPTION-ACTION PERSPECTIVE; SELECTIVE ATTENTION; STIMULUS ENVIRONMENT	DEPARTMENT OF PEDAGOGY AND EDUCATION: DEVELOPMENT & EDUCATION OF YOUTH IN DIVERSE SOCIETIES, UTRECHT UNIVERSITY, HEIDELBERGLAAN 1, UTRECHT, 3584CS, NETHERLANDS; DEPARTMENT OF LANGUAGE AND CULTURE, UIT THE ARCTIC UNIVERSITY OF NORWAY, P.O. BOX 6050 LANGNES, TROMSØ, NO-9037, NORWAY; BEHAVIOURAL SCIENCE INSTITUTE, RADBOUD UNIVERSITY, P.O. BOX 9104, NIJMEGEN, 6500 HE, NETHERLANDS	AGNOLI, SERGIO, FRANCHIN, LAURA, RUBALTELLI, ENRICO, CORAZZA, GIOVANNI E., AN EYE-TRACKING ANALYSIS OF IRRELEVANCE PROCESSING AS MODERATOR OF OPENNESS AND CREATIVE PERFORMANCE (2015) CREATIVITY RESEARCH JOURNAL, 27, PP. 125-132; ANSBURG, PAMELA I., HILL, KATHERINE, CREATIVE AND ANALYTIC THINKERS DIFFER IN THEIR USE OF ATTENTIONAL RESOURCES (2003) PERSONALITY AND INDIVIDUAL DIFFERENCES, 34, PP. 11…	J. INTELL.	TAKING A PERCEPTION-ACTION PERSPECTIVE, WE INVESTIGATED HOW THE PRESENCE OF DIFFERENT REAL OBJECTS IN CHILDREN’S IMMEDIATE SITUATION AFFECTED THEIR CREATIVITY AND WHETHER THIS EFFECT WAS MODERATED BY THEIR SELECTIVE ATTENTION. SEVENTY CHILDREN BETWEEN AGES 9 AND 12 YEARS OLD PARTICIPATED. VERBAL RESPONSES ON A VISUAL ALTERNATIVE USES TASK WITH A LOW STIMULUS AND HIGH STIMULUS CONDITION WERE CODED…	37	VAN DIJK, M.; DEPARTMENT OF PEDAGOGY AND EDUCATION: DEVELOPMENT & EDUCATION OF YOUTH IN DIVERSE SOCIETIES, HEIDELBERGLAAN 1, NETHERLANDS; EMAIL: M.VANDIJK3@UU.NL	ARTICLE	10.3390/jintelligence8040037	1065001	20793200	JOURNAL OF INTELLIGENCE	ENGLISH	9	4	1-20	MDPI AG	SCOPUS	THE INFLUENCE OF SITUATIONAL CUES ON CHILDREN’S CREATIVITY IN AN ALTERNATIVE USES TASK AND THE MODERATING EFFECT OF SELECTIVE ATTENTION	https://www.scopus.com/inward/record.uri?eid=2-s2.0-85094623045&doi=10.3390%2fjintelligence8040037&partnerID=40&md5=33c9ca947bc87f0f88d6ae8acdc55a52	8	2020	FUNDING: THIS RESEARCH WAS FUNDED BY DUTCH MINISTRY OF EDUCATION, CULTURE, AND SCIENCE, GRANT NUMBER 1065001. NA NA	J INTELL	UTRECHT UNIVERSITY;UIT THE ARCTIC UNIVERSITY OF NORWAY;RADBOUD UNIVERSITY	NOTREPORTED;NOTREPORTED;NOTREPORTED		VAN DIJK M, 2020, J INTELL	VAN DIJK M, 2020, J INTELL	AGNOLI;ANSBURG;BAER;BAI;BARAB;BARSALOU;BAUER;BEATY;BEATY;BEATY;BEATY;BENEDEK;BENEDEK;BENEDEK;BERNARD;BUILDING INDIVIDUAL SEMANTIC NETWORKS AND EXPLORING THEIR RELATIONSHIPS WITH CREATIVITY THE 41ST ANNUAL MEETING OF THE COGNITIVE SCIENCE SOCIETY;BOESCH;CALLEJAS;CHAN;CHRYSIKOU;CISEK;COHEN;DAVIES;DIAMOND;DUMAS;DUMAS;DUNCKER;EDL;FAUL;FINK;FORTHMANN;FORTHMANN;FORTMANN;FRIEDMAN;FRIEDMAN;GARON;GEORGE;G…	CREATIVITY RESEARCH JOURNAL;PERSONALITY AND INDIVIDUAL DIFFERENCES;ROEPER REVIEW;BAI;EDUCATIONAL PSYCHOLOGIST;ANNUAL REVIEW OF PSYCHOLOGY;MULTIVARIATE BEHAVIORAL RESEARCH;AUTOMATIC CREATIVITY ASSESSMENT WITH SEMDIS: AN OPEN PLATFORM FOR COMPUTING SEMANTIC DISTANCE;PSYCHOLOGY OF THE AESTHETICS;MEMORY AND COGNITION;TRENDS IN COGNITIVE SCIENCES;CURRENT OPINION IN BEHAVIORAL SCIENCES;INTELLIGENCE;NEU…	NETHERLANDS;NETHERLANDS;NORWAY	NETHERLANDS
57	COCODIA EA	AFRICA; ASIA; BEHAVIOR; CULTURE; INTELLIGENCE; IQ	AFRICA; ASIA; BEHAVIOR; CULTURE; INTELLIGENCE; IQ	UNIVERSITY OF NOTRE, DAME AUSTRALIA, BROADWAY 104NSW 2007, AUSTRALIA	NISBETT, R.E., INTELLIGENCE AND HOW TO GET IT: WHY SCHOOLS AND CULTURES COUNT (2010) CONTEMP. SOCIOL, 39, PP. 391-396; GRIGORENKO, E.L., GEISSLER, P.W., PRINCE, R., OKATCHA, F., NOKES, C., KENNY, D.A., BUNDY, D.A., STERNBERG, R.J., THE ORGANIZATION OF LUO CONCEPTIONS OF INTELLIGENCE: A STUDY OF IMPLICIT THEORIES IN A KENYAN VILLAGE (2001) INT. J. BEHAV. DEV, 25, PP. 367-378; AZUMA, H., KASHIWAGI,…	J. INTELL.	THIS PAPER ANALYZES NOTIONS OF CULTURE AND HUMAN INTELLIGENCE. DRAWING ON IMPLICIT AND EXPLICIT THEORY FRAMEWORKS, I EXPLORE DISCOURSES ABOUT PERCEPTIONS OF INTELLIGENCE AND CULTURE. THESE INCLUDE CULTURAL PERCEPTIONS AND MEANINGS OF INTELLIGENCE IN ASIA, AFRICA AND WESTERN CULTURES. WHILE THERE IS LITTLE CONSENSUS ON WHAT INTELLIGENCE REALLY MEANS FROM ONE CULTURE TO THE NEXT, THE LITERATURE SUG…		COCODIA, E.A.; UNIVERSITY OF NOTRE, BROADWAY 104, AUSTRALIA; EMAIL: EBINEPRE.COCODIA@ND.EDU.AU	ARTICLE	10.3390/jintelligence2040180		20793200	JOURNAL OF INTELLIGENCE	ENGLISH	11	4	180-196	MDPI AG	SCOPUS	CULTURAL PERCEPTIONS OF HUMAN INTELLIGENCE	https://www.scopus.com/inward/record.uri?eid=2-s2.0-85078931821&doi=10.3390%2fjintelligence2040180&partnerID=40&md5=61ca55604bb1d6b0804481b987181e60	2	2014	NA NA NA	J INTELL	UNIVERSITY OF NOTRE	NOTREPORTED;UNIVERSITY OF NOTRE;NOTREPORTED		COCODIA EA, 2014, J INTELL	COCODIA EA, 2014, J INTELL	NISBETT;GRIGORENKO;AZUMA;OGBU;MACMILLAN NEW YORK;STERNBERG;SPEARMAN;JENSEN;EYSENCK;THURSTONE;JENSEN;GOTTFREDSON;CATTELL;HORN;MACMILLAN NEW YORK;MACKINTOSH;CATTELL;STERNBERG;STERNBERG;LI;STERNBERG;INTELLIGENCE AND ITS MEASUREMENT A SYMPOSIUM 1921 J EDUC PSYCHOL;HANDBOOK OF AMERICAN INDIAN LANGUAGES;WOBER;METHUEN LONDON;BERRY;MACMILLAN NEW YORK;ANASTASI;DAS;MACMILLAN NEW YORK;BYONGIK;HARVARD UNIVER…	CONTEMP. SOCIOL;INT. J. BEHAV. DEV;JPN. PSYCHOL. RES;ENCYCLOPAEDIA OF HUMAN INTELLIGENCE;MACMILLAN: NEW YORK;ABLEX: NORWOOD;AM. J. PSYCHOL;THE G FACTOR: THE SCIENCE OF MENTAL ABILITY;PERSONALITY;PSYCHOL. REV;INTELLIGENCE;INTELLIGENCE;J. EDUC. PSYCHOL;ENCYCLOPAEDIA OF HUMAN INTELLIGENCE;MACMILLAN: NEW YORK;IQ AND HUMAN INTELLIGENCE;ABILITIES: THEIR STRUCTURE;BEYOND IQ: A TRIARCHIC THEORY OF HUMAN …	AUSTRALIA	AUSTRALIA
58	SERPELL R;SIMATENDE B	AFRICA; CULTURE; EARLY CHILDHOOD; EDUCATIONAL ASSESSMENT; EDUCATIONAL POLICY; INITIAL LITERACY LEARNING; INTELLIGENCE; SOCIAL RESPONSIBILITY; STANDARDIZED TESTING; TERTIARY EDUCATIONAL SELECTION	AFRICA; CULTURE; EARLY CHILDHOOD; EDUCATIONAL ASSESSMENT; EDUCATIONAL POLICY; INITIAL LITERACY LEARNING; INTELLIGENCE; SOCIAL RESPONSIBILITY; STANDARDIZED TESTING; TERTIARY EDUCATIONAL SELECTION	PSYCHOLOGY DEPARTMENT, UNIVERSITY OF ZAMBIA, P.O. BOX 32379, LUSAKA, 10101, ZAMBIA	SERPELL, R., HAYNES, B., THE CULTURAL PRACTICE OF INTELLIGENCE TESTING: PROBLEMS OF INTERNATIONAL EXPORT (2004) CULTURE AND COMPETENCE: CONTEXTS OF LIFE SUCCESS, PP. 163-185. , STERNBERG, R.J., GRIGORENKO, E., EDS; AMERICAN PSYCHOLOGICAL ASSOCIATION: WASHINGTON, DC, USA; MATAFWALI, B., SERPELL, R., DESIGN AND VALIDATION OF ASSESSMENT TESTS FOR YOUNG CHILDREN IN ZAMBIA (2014) CHILD DEVELOPMENT IN …	J. INTELL.	NUMEROUS STUDIES IN AFRICA HAVE FOUND THAT INDIGENOUS CONCEPTUALIZATION OF INTELLIGENCE INCLUDES DIMENSIONS OF SOCIAL RESPONSIBILITY AND REFLECTIVE DELIBERATION, IN ADDITION TO THE DIMENSION OF COGNITIVE ALACRITY EMPHASIZED IN MOST INTELLIGENCE TESTS STANDARDIZED IN WESTERN SOCIETIES. IN CONTEMPORARY SOCIETIES UNDERGOING RAPID SOCIO-CULTURAL AND POLITICO-ECONOMIC CHANGE, THE TECHNOLOGY OF INTELLI…	3	SERPELL, R.; PSYCHOLOGY DEPARTMENT, P.O. BOX 32379, ZAMBIA; EMAIL: ROBERTNSERPELL@GMAIL.COM	ARTICLE	10.3390/jintelligence4010003		20793200	JOURNAL OF INTELLIGENCE	ENGLISH	8	1	1-19	MDPI AG	SCOPUS	CONTEXTUAL RESPONSIVENESS: AN ENDURING CHALLENGE FOR EDUCATIONAL ASSESSMENT IN AFRICA	https://www.scopus.com/inward/record.uri?eid=2-s2.0-85090185873&doi=10.3390%2fjintelligence4010003&partnerID=40&md5=34c1e26914f087216a8f607053a99ae6	4	2016	WE ARE GRATEFUL TO THE UNIVERSITY OF ZAMBIA FOR SUSTAINED SUPPORT OF EMPIRICAL RESEARCH ON ASSESSMENT OF INTELLIGENCE OVER THE YEARS FROM 1973 TO THE PRESENT. NA NA	J INTELL	UNIVERSITY OF ZAMBIA	NOTREPORTED;NOTREPORTED;NOTREPORTED		SERPELL R, 2016, J INTELL	SERPELL R, 2016, J INTELL	SERPELL;AMERICAN PSYCHOLOGICAL ASSOCIATION WASHINGTON;MATAFWALI;WILEY HOBOKEN;ZUILKOWSKI;JEREFOLOTIYA;SERPELL;PALGRAVE MACMILLAN LONDON;SIMATENDE;SERPELL;SERPELL;SERPELL;ALLYN BACON BOSTON;SERPELL;SERPELL;CAMBRIDGE UNIVERSITY PRESS CAMBRIDGE;NEW YORK;SERPELL;VERLAG BERLIN;LLOYD;THE ZONE OF PROXIMAL DEVELOPMENT;ROUTLEDGE LONDON;STERNBERG;LANSDOWN;DASEN;STUTTGART;VIENNA;ABUBAKAR;SCHIEFFELIN;CAMBRID…	CULTURE AND COMPETENCE: CONTEXTS OF LIFE SUCCESS;AMERICAN PSYCHOLOGICAL ASSOCIATION: WASHINGTON;CHILD DEVELOPMENT IN AFRICA: VIEWS FROM INSIDE. NEW DIRECTIONS FOR CHILD AND ADOLESCENT DEVELOPMENT;WILEY: HOBOKEN;J. CROSS-CULT. PSYCHOL;EDUC. TECHNOL. RES. DEV;EDUCATING FOR LANGUAGE AND LITERACY DIVERSITY;THE CONCEPT OF INTELLIGENCE AMONG THE LOZI PEOPLE OF ZAMBIA’S WESTERN PROVINCE: IN RELATION TO …	ZAMBIA	ZAMBIA
59	BULUT O;CORMIER DC;AQUILINA AM;BULUT HC	AGE; COGNITIVE ABILITY; INTELLIGENCE; INVARIANCE; PSYCHOMETRIC NETWORK MODELING; SEX	AGE; COGNITIVE ABILITIES; INTELLIGENCE; INVARIANCE; PSYCHOMETRIC NETWORK MODELING; SEX	CENTRE FOR RESEARCH IN APPLIED MEASUREMENT AND EVALUATION, UNIVERSITY OF ALBERTA, EDMONTON, AB T6G 2G5, CANADA; DEPARTMENT OF EDUCATIONAL PSYCHOLOGY, UNIVERSITY OF ALBERTA, EDMONTON, AB T6G 2G5, CANADA; DEPARTMENT OF EDUCATIONAL SCIENCES, CUKUROVA UNIVERSITY, ADANA, 01250, TURKEY	ARDEN, ROSALIND, PLOMIN, ROBERT, SEX DIFFERENCES IN VARIANCE OF INTELLIGENCE ACROSS CHILDHOOD (2006) PERSONALITY AND INDIVIDUAL DIFFERENCES, 41, PP. 39-48. , CROSSREF; BENSON, NICHOLAS, TAUB, GORDON E., INVARIANCE OF WOODCOCK-JOHNSON III SCORES FOR STUDENTS WITH LEARNING DISORDERS AND STUDENTS WITHOUT LEARNING DISORDERS (2013) SCHOOL PSYCHOLOGY QUARTERLY, 28, PP. 256-272. , CROSSREF PUBMED; BORSB…	J. INTELL.	THE WOODCOCK-JOHNSON IV TESTS OF COGNITIVE ABILITIES (WJ IV COG) IS A COMPREHENSIVE ASSESSMENT BATTERY DESIGNED TO ASSESS BROAD AND NARROW COGNITIVE ABILITIES, AS DEFINED BY THE CATTELL-HORN-CARROLL (CHC) THEORY OF INTELLIGENCE. PREVIOUS STUDIES EXAMINED THE INVARIANCE OF THE WJ ASSESSMENTS ACROSS SEX AND AGE GROUPS USING FACTOR ANALYTIC METHODS. PSYCHOMETRIC NETWORK MODELING IS AN ALTERNATIVE ME…	35	BULUT, O.; CENTRE FOR RESEARCH IN APPLIED MEASUREMENT AND EVALUATION, CANADA; EMAIL: BULUT@UALBERTA.CA	ARTICLE	10.3390/jintelligence9030035		20793200	JOURNAL OF INTELLIGENCE	ENGLISH	0	3		MDPI AG	SCOPUS	AGE AND SEX INVARIANCE OF THE WOODCOCK-JOHNSON IV TESTS OF COGNITIVE ABILITIES: EVIDENCE FROM PSYCHOMETRIC NETWORK MODELING	https://www.scopus.com/inward/record.uri?eid=2-s2.0-85110881925&doi=10.3390%2fjintelligence9030035&partnerID=40&md5=ef51da55987210b34ca89a531b00917b	9	2021	THE AUTHORS WANT TO THANK RIVERSIDE INSIGHTS (FORMERLY, RIVERSIDE PUBLISHING) FOR ALLOWING THEM TO USE THE NORMATIVE DATA OF THE WOODCOCK-JOHNSON IV TESTS OF COGNITIVE ABILITIES FOR THIS STUDY. NA NA	J INTELL	UNIVERSITY OF ALBERTA;UNIVERSITY OF ALBERTA;CUKUROVA UNIVERSITY	NOTREPORTED;CENTRE FOR RESEARCH IN APPLIED MEASUREMENT AND EVALUATION;NOTREPORTED		BULUT O, 2021, J INTELL	BULUT O, 2021, J INTELL	ARDEN;BENSON;BORSBOOM;BORSBOOM;BRANDMAIER;BULUT;BURNS;CAMARATA;CARROLL;CHEN;CHEN;COLOM;CORMIER;DOLAN;DOMBROWSKI;DOMBROWSKI;EPSKAMP;EPSKAMP;FLORESMENDOZA;FRENCH;HAJOVSKY;HEVEY;HORN;HORN;HORN;HORN;HU;JACKSON;JONES;JONES;KAN;KAUFMAN;KEITH;KEITH;KOVACS;LACHMAN;LAURITZEN;LYNN;LYNN;LYNN;LYNN;LYNN;MCGREW;MCGREW;MILFONT;NIILEKSELA;NIILEKSELA;PEZZUTI;PUTNICK;2021 R A LANGUAGE AND ENVIRONMENT FOR STATISTIC…	PERSONALITY AND INDIVIDUAL DIFFERENCES;SCHOOL PSYCHOLOGY QUARTERLY;JOURNAL OF CLINICAL PSYCHOLOGY;ANNUAL REVIEW OF CLINICAL PSYCHOLOGY;PSYCHOLOGICAL METHODS;PSYCHOMETRIC NETWORK MODELING WITH DATA;PERSONALITY AND INDIVIDUAL DIFFERENCES;INTELLIGENCE;HUMAN COGNITIVE ABILITIES: A SURVEY OF FACTOR-ANALYTIC STUDIES;PERSONALITY AND INDIVIDUAL DIFFERENCES;JOURNAL OF PSYCHOEDUCATIONAL ASSESSMENT;PERSONAL…	CANADA;CANADA;TURKEY	CANADA
60	HSU N;NEWMAN DA;BADURA KL	AGENCY; COMMUNION; EMOTIONAL INTELLIGENCE; FEMALE LEADERSHIP ADVANTAGE; GENDER; META-ANALYSIS; TRANSFORMATIONAL LEADERSHIP	AGENCY; COMMUNION; EMOTIONAL INTELLIGENCE; FEMALE LEADERSHIP ADVANTAGE; GENDER; META-ANALYSIS; TRANSFORMATIONAL LEADERSHIP	DEPARTMENT OF PSYCHOLOGY, VIRGINIA POLYTECHNIC INSTITUTE AND STATE UNIVERSITY, BLACKSBURG, VA 24060, UNITED STATES; DEPARTMENT OF PSYCHOLOGY, UNIVERSITY OF ILLINOIS AT URBANA-CHAMPAIGN, CHAMPAIGN, IL 61820, UNITED STATES; SCHELLER COLLEGE OF BUSINESS, GEORGIA INSTITUTE OF TECHNOLOGY, ATLANTA, GA 30308, UNITED STATES	ANDERSON, N., LIEVENS, F., VAN DAM, K., BORN, M., A CONSTRUCT-DRIVEN INVESTIGATION OF GENDER DIFFERENCES IN A LEADERSHIP-ROLE ASSESSMENT CENTER (2006) JOURNAL OF APPLIED PSYCHOLOGY, 91, PP. 555-566. , 16737354; BADURA, K.L., GRIJALVA, E., GALVIN, B.M., OWENS, B.P., JOSEPH, D.L.J., MOTIVATION TO LEAD: A META-ANALYSIS AND DISTAL-PROXIMAL MODEL OF MOTIVATION AND LEADERSHIP (2020) JOURNAL OF APPLIED …	J. INTELL.	EMOTIONAL INTELLIGENCE IS A SECOND-STRATUM FACTOR OF GENERAL INTELLIGENCE (MACCANN ET AL. 2014) THAT: (A) HAS BEEN POPULARLY TOUTED AS AN ESSENTIAL INDIVIDUAL DIFFERENCE FOR EFFECTIVE LEADERSHIP (GOLEMAN 1998), BUT ALSO (B) EXHIBITS LARGE GENDER GROUP DIFFERENCES FAVORING WOMEN (JOSEPH AND NEWMAN 2010). COMBINING THESE INSIGHTS, WE PROPOSE THAT EMOTIONAL INTELLIGENCE IS A KEY MECHANISM IN THE SO-…	104	HSU, N.; DEPARTMENT OF PSYCHOLOGY, UNITED STATES; EMAIL: NINGH@VT.EDU	ARTICLE	10.3390/jintelligence10040104		20793200	JOURNAL OF INTELLIGENCE	ENGLISH	0	4		MDPI	SCOPUS	EMOTIONAL INTELLIGENCE AND TRANSFORMATIONAL LEADERSHIP: META-ANALYSIS AND EXPLANATORY MODEL OF FEMALE LEADERSHIP ADVANTAGE	https://www.scopus.com/inward/record.uri?eid=2-s2.0-85144418463&doi=10.3390%2fjintelligence10040104&partnerID=40&md5=d77e5d364aa0fc9f42c8d4b5c06b9d82	10	2022	NA NA NA	J INTELL	VIRGINIA POLYTECHNIC INSTITUTE AND STATE UNIVERSITY;UNIVERSITY OF ILLINOIS AT URBANA-CHAMPAIGN;SCHELLER COLLEGE OF BUSINESS	NOTREPORTED;NOTREPORTED;NOTREPORTED		HSU N, 2022, J INTELL	HSU N, 2022, J INTELL	ANDERSON;BADURA;BADURA;BAKAN;BALES;A METHOD FOR THE STUDY OF SMALL GROUPS;BARON;BARON;BARRICK;BASS;BASS;BEM;CARLESS;CAZA;CHERNISS;CHEUNG;DAUS;DE RAAD;EAGLY;EAGLY;EAGLY;EAGLY;EAGLY;EAGLY;EAGLY;FIEDLER;FLEISHMAN;FLEISHMAN;FLEISHMAN;GEORGE;GOLEMAN;GOLEMAN;GOLEMAN;GOLEMAN;GRANT;HALPIN;HALPIN;HALPIN;HARMS;HEILMAN;HEILMAN;HEMPHILL;HERSEY;HERSEY;HILLER;HOGAN;HSU;HURTZ;JOSEPH;JOSEPH;JUDGE;KIM;KOENIG;LEE;…	JOURNAL OF APPLIED PSYCHOLOGY;JOURNAL OF APPLIED PSYCHOLOGY;PERSONNEL PSYCHOLOGY;THE DUALITY OF HUMAN EXISTENCE: AN ESSAY ON PSYCHOLOGY AND RELIGION;A METHOD FOR THE STUDY OF SMALL GROUPS;BARON EMOTIONAL QUOTIENT INVENTORY: TECHNICAL MANUAL;THE BAR-ON EMOTIONAL QUOTIENT INVENTORY (EQ-I): RATIONALE;PERSONNEL PSYCHOLOGY;LEADERSHIP AND PERFORMANCE BEYOND EXPECTATIONS;ORGANIZATIONAL DYNAMICS;JOURNAL …	USA;USA;USA	USA
61	STADLER M;HERBORN K;MUSTAFIĆ M;GREIFF S	AGENT TECHNOLOGIES; ASSESSMENT; BIG FIVE; COLLABORATIVE PROBLEM-SOLVING; PERSONALITY; PISA 2015	AGENT TECHNOLOGIES; ASSESSMENT; BIG FIVE; COLLABORATIVE PROBLEM SOLVING; PERSONALITY; PISA 2015	PSYCHOLOGIE UND PÄDAGOGIK, LUDWIG-MAXIMILIANS-UNIVERSITÄT MÜNCHEN, MUNICH, 80802, GERMANY; COMPUTER BASED ASSESSMENT, UNIVERSITY OF LUXEMBOURG, ESCH-SUR-ALZETTE, LUXEMBOURG, L-4366, LUXEMBOURG; INSTITUTE HUMANS IN COMPLEX SYSTEMS, SCHOOL OF APPLIED PSYCHOLOGY, UNIVERSITY OF APPLIED SCIENCES AN ARTS NORTHWESTERN SWITZERLAND, OLTEN, 4600, SWITZERLAND	GRIFFIN, P., CARE, E., (2015) (EDS.) ASSESSMENT AND TEACHING OF 21ST CENTURY SKILLS. METHODS AND APPROACH, , SPRINGER: DORDRECHT, THE NETHERLANDS, 9401793956; ROSEN, Y., TAGER, M., (2012) COMPUTER-BASED ASSESSMENT OF COLLABORATIVE PROBLEM SOLVING SKILLS: HUMAN-TO-AGENT VERSUS HUMAN-TO-HUMAN APPROACH, , PEARSON EDUCATION: BOSTON, MA, USA; GRIFFIN, P.E; MCGAW, B; CARE, E. ASSESSMENT AND TEACHING OF…	J. INTELL.	COLLABORATIVE PROBLEM SOLVING (CPS) IS AN ESSENTIAL 21ST CENTURY SKILL AT THE INTERSECTION OF SOCIAL COLLABORATION AND COGNITIVE PROBLEM SOLVING, AND IS INCREASINGLY INTEGRATED IN EDUCATIONAL PROGRAMS, SUCH AS THE INFLUENTIAL PROGRAMME FOR INTERNATIONAL STUDENT ASSESSMENT (PISA). AS RESEARCH HAS IDENTIFIED THE IMPACT OF THE BIG FIVE PERSONALITY TRAITS EITHER ON COGNITIVE ABILITY OR SOCIAL COLLABO…	15	STADLER, M.; PSYCHOLOGIE UND PÄDAGOGIK, GERMANY; EMAIL: MATTHIAS.STADLER@LMU.DE	ARTICLE	10.3390/jintelligence7030015	FONDS NATIONAL DE LA RECHERCHE LUXEMBOURGFONDS NATIONAL DE LA RECHERCHE LUXEMBOURG, FNR	20793200	JOURNAL OF INTELLIGENCE	ENGLISH	9	3		MDPI AG	SCOPUS	COMPUTER-BASED COLLABORATIVE PROBLEM SOLVING IN PISA 2015 AND THE ROLE OF PERSONALITY	https://www.scopus.com/inward/record.uri?eid=2-s2.0-85074339258&doi=10.3390%2fjintelligence7030015&partnerID=40&md5=7b1e40609190fcd96912ce30b205fb80	7	2019	FUNDING: THIS RESEARCH WAS FUNDED BY THE ORGANISATION FOR ECONOMIC COOPERATION AND DEVELOPMENT (OECD) AND THE FONDS NATIONAL DE LA RECHERCHE LUXEMBOURG (ATTRACT “ASKI21”) AWARDED TO SAMUEL GREIFF. NA NA	J INTELL	LUDWIG-MAXIMILIANS-UNIVERSITÄT MÜNCHEN;UNIVERSITY OF LUXEMBOURG;UNIVERSITY OF APPLIED SCIENCES AN ARTS NORTHWESTERN SWITZERLAND	NOTREPORTED;NOTREPORTED;NOTREPORTED		STADLER M, 2019, J INTELL	STADLER M, 2019, J INTELL	GRIFFIN;ROSEN;GRIFFIN;CARE;SPRINGER DORDRECHT;NEW YORK;ISBN 9400723245;ONEIL;SPRINGER BOSTON;TRILLING;JOHN WILEY SONS;PISA;OECD PUBLISHING;MORGESON;BROWN;ESCORIAL;GREIFF;ACKERMAN;ACKERMAN;CAMBRIDGE UNIVERSITY PRESS NEW YORK;ACKERMAN;2013 PISA 2015 DRAFT COLLABORATIVE PROBLEM SOLVING FRAMEWORK;2015 PISA 2015 RELEASED FIELD TRIAL COGNITIVE ITEMS;HOMAN;TETT;COSTA;LEPINE;LEPINE;PORTER;GEORGE;KICHUK;M…	ASSESSMENT AND TEACHING OF 21ST CENTURY SKILLS. METHODS AND APPROACH;COMPUTER-BASED ASSESSMENT OF COLLABORATIVE PROBLEM SOLVING SKILLS: HUMAN-TO-AGENT VERSUS HUMAN-TO-HUMAN APPROACH;NEW YORK;COMPUTER-BASED DIAGNOSTICS AND SYSTEMATIC ANALYSIS OF KNOWLEDGE;SPRINGER: BOSTON;21ST CENTURY SKILLS;JOHN WILEY & SONS;OECD PUBLISHING;PERS. PSYCHOL.;J. MANAG. INF. SYST.;PERSONAL. INDIVID. DIFFER.;LEARN. IND…	GERMANY;LUXEMBOURG;SWITZERLAND	GERMANY
62	GRAESSER A;KUO BC;LIAO CH	AGENTS; COLLABORATIVE PROBLEM-SOLVING; CONVERSATION-BASED ASSESSMENT	AGENTS; COLLABORATIVE PROBLEM SOLVING; CONVERSATION-BASED ASSESSMENT	PSYCHOLOGY AND THE INSTITUTE FOR INTELLIGENT SYSTEMS, UNIVERSITY OF MEMPHIS, MEMPHIS, TN 38152, UNITED STATES; GRADUATE INSTITUTE OF EDUCATIONAL INFORMATION AND MEASUREMENT, NATIONAL TAICHUNG UNIVERSITY OF EDUCATION, TAICHUNG, 403, TAIWAN; DEPARTMENT OF SPECIAL EDUCATION, NATIONAL TAICHUNG UNIVERSITY OF EDUCATION, TAICHUNG, 403, TAIWAN	GRIFFIN, P., CARE, E., ATC21S METHOD (2015) ASSESSMENT AND TEACHING OF 21ST CENTURY SKILLS: METHODS AND APPROACH, , GRIFFIN, P., CARE, E., EDS; SPRINGER: DORDRECHT, THE NETHERLANDS; HESSE, F., CARE, E., BUDER, J., SASSENBERG, K., GRIFFIN, P., A FRAMEWORK FOR TEACHABLE COLLABORATIVE PROBLEM SOLVING SKILLS (2015) ASSESSMENT AND TEACHING OF 21ST CENTURY SKILLS: METHODS AND APPROACH, PP. 37-56. , GRI…	J. INTELL.	COLLABORATIVE PROBLEM SOLVING (COLPS) PROFICIENCY WAS DEVELOPED AS A NEW ASSESSMENT FOR THE PROGRAMME FOR INTERNATIONAL STUDENT ASSESSMENT (PISA) IN THE 2015 INTERNATIONAL EVALUATION OF STUDENT SKILLS AND KNOWLEDGE. THE ASSESSMENT FRAMEWORK DEFINED BY THE PISA COLPS 2015 EXPERT GROUP CROSSED THREE MAJOR COLLABORATION PROCESSES WITH FOUR PROBLEM SOLVING PROCESSES THAT WERE ADOPTED FROM THE PISA 20…	10	GRAESSER, A.; PSYCHOLOGY AND THE INSTITUTE FOR INTELLIGENT SYSTEMS, UNITED STATES; EMAIL: GRAESSER@MEMPHIS.EDU	REVIEW	10.3390/jintelligence5020010	NATIONAL SCIENCE FOUNDATIONNATIONAL SCIENCE FOUNDATION, NSF DIRECTORATE FOR EDUCATION AND HUMAN RESOURCESDIRECTORATE FOR EDUCATION AND HUMAN RESOURCES, EHR, 0918409, 1418288 MINISTRY OF SCIENCE AND TECHNOLOGYMINISTRY OF SCIENCE AND TECHNOLOGY, MOST MINISTRY OF SCIENCE AND TECHNOLOGY, TAIWANMINISTRY OF SCIENCE AND TECHNOLOGY, TAIWAN, MOST, 103-2511-S-142 -010 -MY3, 103-2511-S-142 -011 -MY3 MINISTE…	20793200	JOURNAL OF INTELLIGENCE	ENGLISH	23	2	1-14	MDPI AG	SCOPUS	COMPLEX PROBLEM SOLVING IN ASSESSMENTS OF COLLABORATIVE PROBLEM SOLVING	https://www.scopus.com/inward/record.uri?eid=2-s2.0-85062672424&doi=10.3390%2fjintelligence5020010&partnerID=40&md5=c327783ef4f4c3676a1adf927d3fb964	5	2017	WE WOULD LIKE TO THANK THE REVIEWERS AND THE EDITOR FOR THEIR HELPFUL COMMENTS ON EARLIER VERSIONS OF THIS MANUSCRIPT. THE FIRST AUTHOR SERVED ON THE EXPERT GROUPS FOR THE PISA 2015 ASSESSMENT OF COLLABORATIVE PROBLEM SOLVING AND THE PISA 2012 ASSESSMENT OF COMPLEX PROBLEM SOLVING, BOTH FUNDED BY THE ORGANISATION FOR ECONOMIC CO-OPERATION AND DEVELOPMENT (OECD). THE RESEARCH OF THE FIRST AUTHOR O…	J INTELL	UNIVERSITY OF MEMPHIS;NATIONAL TAICHUNG UNIVERSITY OF EDUCATION;NATIONAL TAICHUNG UNIVERSITY OF EDUCATION	NOTREPORTED;PSYCHOLOGY AND THE INSTITUTE FOR INTELLIGENT SYSTEMS;NOTREPORTED		GRAESSER A, 2017, J INTELL	GRAESSER A, 2017, J INTELL	GRIFFIN;SPRINGER DORDRECHT;HESSE;SPRINGER DORDRECHT;2011 ASSESSING 21ST CENTURY SKILLS;2013 PISA 2015 COLLABORATIVE PROBLEM SOLVING FRAMEWORK;SOTTILARE;CESARENI;FIORE;SALAS;ARONSON;SCHWARTZ;SLAVIN;ROUTLEDGE PRESS NEW YORK;JANIS;DILLENBOURG;ADVANCES IN LEARNING AND INSTRUCTION SERIES;ROSEN;THEINER;ROUTLEDGE NEW YORK;LIU;IGI GLOBAL HERSHEY;VON DAVIER;EDUCATIONAL TESTING SERVICE PRINCETON;KLEIN;CLAR…	ASSESSMENT AND TEACHING OF 21ST CENTURY SKILLS: METHODS AND APPROACH;ASSESSMENT AND TEACHING OF 21ST CENTURY SKILLS: METHODS AND APPROACH;ASSESSING 21ST CENTURY SKILLS;PISA 2015 COLLABORATIVE PROBLEM SOLVING FRAMEWORK;INT. J. ARTIF. INTELL. EDUC;INT. J. COMPUT. SUPPORT. COLLAB. LEARN;AVIAT. SPACE ENVIRON. MED;HUM. FACTORS;THE JIGSAW CLASSROOM: BUILDING COOPERATION IN THE CLASSROOM;J. LEARN. SCI;H…	CHINA;CHINA;USA	USA
63	PESTA BJ	AGGREGATE IQ; G NEXUS; NAEP; PIAAC; STATE IQ; WELL-BEING	AGGREGATE IQ; G NEXUS; NAEP; PIAAC; STATE IQ; WELL-BEING	DEPARTMENT OF MANAGEMENT, CLEVELAND STATE UNIVERSITY, CLEVELAND, OH 44115, UNITED STATES	ALEXANDER, HERBERT B., A COMPARISON OF THE RANKS OF AMERICAN STATES IN ARMY ALPHA AND IN SOCIAL-ECONOMIC STATUS (1922) SCHOOL & SOCIETY, 16, PP. 388-392; BELASEN, ARIEL, HAFER, RICK W., IQ AND ALCOHOL CONSUMPTION: INTERNATIONAL DATA (2013) INTELLIGENCE, 41, PP. 615-621. , CROSSREF; (2021) BRFSS PREVALENCE AND TRENDS DATA, , HTTPS://WWW.CDC.GOV/BRFSS/BRFSSPREVALENCE/INDEX.HTML, (ACCESSED ON 17 JAN…	J. INTELL.	AT THE LEVEL OF THE 50 U.S. STATES, AN INTERCONNECTED NEXUS OF WELL-BEING VARIABLES EXISTS. THESE VARIABLES STRONGLY CORRELATE WITH ESTIMATES OF STATE IQ IN INTERESTING WAYS. HOWEVER, THE STATE IQ ESTIMATES ARE NOW MORE THAN 16 YEARS OLD, AND THE STATE WELL-BEING ESTIMATES ARE OVER 12 YEARS OLD. UPDATED STATE IQ AND WELL-BEING ESTIMATES ARE THEREFORE NEEDED. THUS, I FIRST CREATED NEW STATE IQ EST…	15	PESTA, B.J.; DEPARTMENT OF MANAGEMENT, UNITED STATES; EMAIL: B.PESTA@CSUOHIO.EDU	ARTICLE	10.3390/jintelligence10010015		20793200	JOURNAL OF INTELLIGENCE	ENGLISH	0	1		MDPI	SCOPUS	UPDATED IQ AND WELL-BEING SCORES FOR THE 50 U.S. STATES	https://www.scopus.com/inward/record.uri?eid=2-s2.0-85125776164&doi=10.3390%2fjintelligence10010015&partnerID=40&md5=3ce4b48f95b3c49155b9086cf87fc0b5	10	2022	NA NA NA	J INTELL	CLEVELAND STATE UNIVERSITY	NOTREPORTED;NOTREPORTED;NOTREPORTED		PESTA BJ, 2022, J INTELL	PESTA BJ, 2022, J INTELL	ALEXANDER;BELASEN;2021 BRFSS PREVALENCE AND TRENDS DATA;2021 PRESIDENTIAL ELECTION RESULTS AND EDITORIAL;2021 AVERAGE ANNUAL TEMPERATURE FOR EACH US STATE;2019 MEDIAN HOME VALUES BY STATE;2019 CRIME IN THE US 2019;FUERST;2019 MISSISSIPPI;GANZACH;GOTTFREDSON;JENSEN;2021 CUMULATIVE COVID19 CASES AND DEATHS;LEON;MCDANIEL;MEISENBERG;MOFFITT;MONTEZ;2021;2021 MINIMUM WAGE BY STATE AND 2021 INCREASES;PE…	SCHOOL & SOCIETY;INTELLIGENCE;BRFSS PREVALENCE AND TRENDS DATA;PRESIDENTIAL ELECTION RESULTS AND EDITORIAL;AVERAGE ANNUAL TEMPERATURE FOR EACH U.S. STATE;MEDIAN HOME VALUES BY STATE;CRIME IN THE U.S. 2019;MANKIND QUARTERLY;MISSISSIPPI;INTELLIGENCE;INTELLIGENCE;THE G FACTOR: THE SCIENCE OF MENTAL ABILITY;CUMULATIVE COVID-19 CASES AND DEATHS;JOURNAL OF INDIVIDUAL DIFFERENCES;INTELLIGENCE;INTELLIGEN…	USA	USA
64	LI W;ZHANG L;QIN Z;CHEN J;LIU C	AGGRESSION; CHILDHOOD TRAUMA; COLLEGE STUDENTS; MALEVOLENT CREATIVITY; PSYCHOLOGICAL RESILIENCE	AGGRESSION; CHILDHOOD TRAUMA; COLLEGE STUDENTS; MALEVOLENT CREATIVITY; PSYCHOLOGICAL RESILIENCE	SCHOOL OF MENTAL HEALTH, JINING MEDICAL UNIVERSITY, JINING, 272067, CHINA; DEPARTMENT OF CHILD AND ADOLESCENT PSYCHIATRY, SHANDONG DAIZHUANG HOSPITAL, JINING, 272051, CHINA; LABOUR UNION, JINING MEDICAL UNIVERSITY, JINING, 272067, CHINA	ACLAND, E.L., JAMBON, M., MALTI, T., CHILDREN’S EMOTION RECOGNITION AND AGGRESSION: A MULTI-COHORT LONGITUDINAL STUDY (2021) AGGRESSIVE BEHAVIOR, 47, PP. 646-658; ANDERSON, C.A., BUSHMAN, B.J., HUMAN AGGRESSION (2002) ANNUAL REVIEW OF PSYCHOLOGY, 53, PP. 27-51. , 11752478; ANSER, M.K., ZAHID, Y., MUHAMMAD, S., WANG, Y., ABDU, M., MUHAMMAD, Y., INVESTIGATING EMPLOYEE CREATIVITY THROUGH EMPLOYEE PO…	J. INTELL.	ALTHOUGH A PREVIOUS STUDY HAS SHOWN THAT CHILDHOOD TRAUMA INFLUENCES MALEVOLENT CREATIVITY, AGGRESSION AND PSYCHOLOGICAL RESILIENCE HAVE BEEN LINKED WITH CHILDHOOD TRAUMA AND CREATIVITY. HOWEVER, LITTLE IS KNOWN ABOUT THE COMPLEX CORRELATIONS AMONG THESE FACTORS IN CHINESE COLLEGE STUDENTS. THE PRESENT STUDY AIMED TO INVESTIGATE THE MEDIATING ROLE OF AGGRESSION AND THE MODERATING ROLE OF PSYCHOLO…	97	LI, W.; SCHOOL OF MENTAL HEALTH, CHINA; EMAIL: WENFULEE@MAIL.JNMC.EDU.CN; CHEN, J.; LABOUR UNION, CHINA; EMAIL: CHENJINGTING@MAIL.JNMC.EDU.CN	ARTICLE	10.3390/jintelligence10040097		20793200	JOURNAL OF INTELLIGENCE	ENGLISH	0	4		MDPI	SCOPUS	CHILDHOOD TRAUMA AND MALEVOLENT CREATIVITY IN CHINESE COLLEGE STUDENTS: MODERATED MEDIATION BY PSYCHOLOGICAL RESILIENCE AND AGGRESSION	https://www.scopus.com/inward/record.uri?eid=2-s2.0-85144715021&doi=10.3390%2fjintelligence10040097&partnerID=40&md5=38a6b323db054d3bcde6b381defa3236	10	2022	THIS WORK WAS SUPPORTED BY THE SPECIAL PROJECT OF INNOVATION QUALITY OF EDUCATIONAL SCIENCES PLANNING OF SHANDONG PROVINCE, GRANT NUMBER 2022CYB207. NA NA	J INTELL	JINING MEDICAL UNIVERSITY;SHANDONG DAIZHUANG HOSPITAL;JINING MEDICAL UNIVERSITY	NOTREPORTED;SCHOOL OF MENTAL HEALTH;NOTREPORTED;NOTREPORTED;LABOUR UNION;NOTREPORTED		LI W, 2022, J INTELL	LI W, 2022, J INTELL	ACLAND;ANDERSON;ANSER;ANYAN;BAAS;BEAUSSART;BERNARDES;BERNSTEIN;BERNSTEIN;BLAND;BUSS;CANALE;CHANG;CHEN;CHEN;CHIASSON;CLARK;COHEN;CONNOR;CROPLEY;CROPLEY;CROPLEY;DE BEILIS;DE DREU;DOBA;FAVA;FEDINA;FINCHAM;FLETCHER;GAWRONSKI;GEORGIEVA;GEREVICH;GILL;GONG;GONG;GUO;GUTWORTH;HANCOCK;HAO;HAO;HARRIS;HARRIS;HAYES;HE;INFURNA;JAMES;JIA;JONASON;KALISCH;KIM;LAWRENCEWOOD;LEE;LI;LLORCA;LOGANGREENE;MA;MARWA;MASTEN…	AGGRESSIVE BEHAVIOR;ANNUAL REVIEW OF PSYCHOLOGY;EUROPEAN JOURNAL OF INNOVATION MANAGEMENT;JOURNAL OF AFFECTIVE DISORDERS;PERSONALITY AND SOCIAL PSYCHOLOGY BULLETIN;THINKING SKILLS AND CREATIVITY;EUROPEAN CHILD AND ADOLESCENT PSYCHIATRY;CHILD ABUSE AND NEGLECT;THE AMERICAN JOURNAL OF PSYCHIATRY;CLINICAL PSYCHOLOGY REVIEW;JOURNAL OF PERSONALITY AND SOCIAL PSYCHOLOGY;JOURNAL OF BEHAVIORAL ADDICTIONS…	CHINA;CHINA;CHINA	CHINA
65	SCHUBERT AL;HAGEMANN D;LÖFFLER C;FRISCHKORN GT	AGING; DIFFUSION MODEL; EEG; ERP; INTELLIGENCE; MENTAL SPEED; REACTION TIME	AGING; DIFFUSION MODEL; EEG; ERP; INTELLIGENCE; MENTAL SPEED; REACTION TIME	INSTITUTE OF PSYCHOLOGY, HEIDELBERG UNIVERSITY, HAUPTSTRASSE 47-51, HEIDELBERG, D-69117, GERMANY; DEPARTMENT OF PSYCHOLOGY, UNIVERSITY OF ZURICH, BINZMUEHLESTRASSE 14, ZURICH, 8050, SWITZERLAND	ANSTEYKAARIN, J., LUSZCZ, M.A., SANCHEZ, L., A REEVALUATION OF THE COMMON FACTOR THEORY OF SHARED VARIANCE AMONG AGE, SENSORY FUNCTION, AND COGNITIVE FUNCTION IN OLDER ADULTS (2001) THE JOURNALS OF GERONTOLOGY. SERIES B, PSYCHOLOGICAL SCIENCES AND SOCIAL SCIENCES, 56, PP. P3-P11; BALTES, P.B., THEORETICAL PROPOSITIONS OF LIFE-SPAN DEVELOPMENTAL PSYCHOLOGY: ON THE DYNAMICS BETWEEN GROWTH AND DECLI…	J. INTELL.	SEVERAL STUDIES HAVE DEMONSTRATED THAT INDIVIDUAL DIFFERENCES IN PROCESSING SPEED FULLY MEDIATE THE ASSOCIATION BETWEEN AGE AND INTELLIGENCE, WHEREAS THE ASSOCIATION BETWEEN PROCESSING SPEED AND INTELLIGENCE CANNOT BE EXPLAINED BY AGE DIFFERENCES. BECAUSE MEASURES OF PROCESSING SPEED REFLECT A PLETHORA OF COGNITIVE AND MOTIVATIONAL PROCESSES, IT CANNOT BE DETERMINED WHICH SPECIFIC PROCESSES GIVE …	1	SCHUBERT, A.-L.; INSTITUTE OF PSYCHOLOGY, HAUPTSTRASSE 47-51, GERMANY; EMAIL: ANNA-LENA.SCHUBERT@PSYCHOLOGIE.UNI-HEIDELBERG.DE	ARTICLE	10.3390/jintelligence8010001		20793200	JOURNAL OF INTELLIGENCE	ENGLISH	14	1		MDPI AG	SCOPUS	DISENTANGLING THE EFFECTS OF PROCESSING SPEED ON THE ASSOCIATION BETWEEN AGE DIFFERENCES AND FLUID INTELLIGENCE	https://www.scopus.com/inward/record.uri?eid=2-s2.0-85077684248&doi=10.3390%2fjintelligence8010001&partnerID=40&md5=46aaceef7e21fbee48b464822c4b2ac1	8	2020	NA NA NA	J INTELL	HEIDELBERG UNIVERSITY;UNIVERSITY OF ZURICH	SCHUBERT;INSTITUTE OF PSYCHOLOGY;EMAIL: ANNA-LENA.SCHUBERT@PSYCHOLOGIE.UNI-HEIDELBERG.DE		SCHUBERT AL, 2020, J INTELL	SCHUBERT AL, 2020, J INTELL	ANSTEYKAARIN;BALTES;BAZANA;BENTLER;BIRREN;BIRREN;BORS;BROWNE;BUCIK;DEARY;DE;DIRK;DULLY;FINKEL;FOLSTEIN;FRIEDMAN;FRISCHKORN;FRISCHKORN;GAJEWSKI;GRATTON;HÄMMERER;HARTLEY;HARTSHORNE;HEDDEN;HEDDEN;HEYWOOD;HORN;HU;HUFF;JÄGER;JENSENARTHUR;LEE;LERCHE;LERCHE;LINDENBERGER;MCGARRYROBERTS;NETTELBECK;NUNEZ;OSCHWALD;PICARD;POLICH;POLICH;PRICE;RATCLIFF;RATCLIFF;ROGER;ROGER;ROGER;RHEMTULLA;ROBITAILLE;ROSSEEL;SA…	THE JOURNALS OF GERONTOLOGY. SERIES B;DEVELOPMENTAL PSYCHOLOGY;JOURNAL OF PERSONALITY AND SOCIAL PSYCHOLOGY;PSYCHOLOGICAL BULLETIN;THE AMERICAN PSYCHOLOGIST;ANNUAL REVIEW OF PSYCHOLOGY;AGE;SOCIOLOGICAL METHODS & RESEARCH;PERSONALITY AND INDIVIDUAL DIFFERENCES;PSYCHOLOGY AND AGING;NEUROBIOLOGY OF AGING;JOURNAL OF INTELLIGENCE;BEHAVIOURAL BRAIN RESEARCH;PSYCHOLOGY AND AGING;PSYCHOPHYSIOLOGY;IN THE …	GERMANY;SWITZERLAND	GERMANY
66	DIRK J;KRATZSCH GK;PRINDLE JJ;KRÖHNE U;GOLDHAMMER F;SCHMIEDEK F	AGING; DIFFUSION MODEL; PAPER-BASED ASSESSMENT; PROCESSING SPEED	AGING; DIFFUSION MODEL; PAPER-BASED ASSESSMENT; PROCESSING SPEED	DEPARTMENT OF EDUCATION AND HUMAN DEVELOPMENT, GERMAN INSTITUTE FOR INTERNATIONAL EDUCATIONAL RESEARCH (DIPF), FRANKFURT AM MAIN, 60486, GERMANY; DEPARTMENT OF PSYCHOLOGY, GOETHE UNIVERSITY, FRANKFURT AM MAIN, 60232, GERMANY; SUZANNE DWORAK-PECK SCHOOL OF SOCIAL WORK, UNIVERSITY OF SOUTHERN CALIFORNIA, LOS ANGELES, CA 90007, UNITED STATES; DEPARTMENT OF EDUCATIONAL QUALITY AND EVALUATION, GERMAN …	DIRK, J., SCHMIEDEK, F., PROCESSING SPEED (2012) THE WILEY-BLACKWELL HANDBOOK OF ADULTHOOD AND AGING, PP. 135-153. , EDITED BY S. KRAUSS WHITBOURNE AND M.J. SLIWINSKI. HOBOKEN, NJ, USA: WILEY-BLACKWELL; VERHAEGHEN, P., CERELLA, J., EVERYTHING WE KNOW ABOUT AGING AND RESPONSE TIMES: A META-ANALYTIC INTEGRATION (2008) HANDBOOK OF COGNITIVE AGING: INTERDISCIPLINARY PERSPECTIVES, PP. 134-150. , EDITE…	J. INTELL.	THE EFFECTS OF AGING ON RESPONSE TIME WERE EXAMINED IN A PAPER-BASED LEXICAL-DECISION EXPERIMENT WITH YOUNGER (AGE 18-36) AND OLDER (AGE 64-75) ADULTS, APPLYING RATCLIFF’S DIFFUSION MODEL. USING DIGITAL PENS ALLOWED THE PAPER-BASED ASSESSMENT OF RESPONSE TIMES FOR SINGLE ITEMS. AGE DIFFERENCES PREVIOUSLY REPORTED BY RATCLIFF AND COLLEAGUES IN COMPUTER-BASED EXPERIMENTS WERE PARTLY REPLICATED: OLD…	12	DIRK, J.; DEPARTMENT OF EDUCATION AND HUMAN DEVELOPMENT, GERMANY; EMAIL: SCHMIEDEK@DIPF.DE	ARTICLE	10.3390/jintelligence5020012		20793200	JOURNAL OF INTELLIGENCE	ENGLISH	6	2	1-16	MDPI AG	SCOPUS	PAPER-BASED ASSESSMENT OF THE EFFECTS OF AGING ON RESPONSE TIME: A DIFFUSION MODEL ANALYSIS	https://www.scopus.com/inward/record.uri?eid=2-s2.0-85071708481&doi=10.3390%2fjintelligence5020012&partnerID=40&md5=b3e963e8da3c25226f1aee173599c321	5	2017	PAPER-BASED ASSESSMENT OF AGE-RELATED DIFFERENCES IN PROCESSING SPEED USING DIGITAL PENS AT THE GERMAN INSTITUTE FOR INTERNATIONAL EDUCATIONAL RESEARCH IN FRANKFURT, GERMANY. THIS PROJECT WAS FUNDED BY A STARTING PAPGERRA-BNAT SFERDOMAS STEHSESGMEERNMT AONF AIGNES-TRIETULATTEE DFODR IFIFNETREERNNCAETSIOINNAEPLDR OUCCEASTSIIONNGALS PREEESDEAURSCIHN.G WDIEG ITTAHLAPNEKN SPHATILTIHPEP GWSEERIMME AAN…	J INTELL	GERMAN INSTITUTE FOR INTERNATIONAL EDUCATIONAL RESEARCH (DIPF);GOETHE UNIVERSITY;UNIVERSITY OF SOUTHERN CALIFORNIA;GERMAN INSTITUTE FOR INTERNATIONAL EDUCATIONAL RESEARCH (DIPF);CENTRE FOR INTERNATIONAL STUDENT ASSESSMENT (ZIB)	NOTREPORTED;NOTREPORTED;EMAIL: SCHMIEDEK@DIPF.DE		DIRK J, 2017, J INTELL	DIRK J, 2017, J INTELL	DIRK;VERHAEGHEN;BIRREN;WELFORD;CERELLA;SALTHOUSE;RATCLIFF;RATCLIFF;RATCLIFF;RATCLIFF;RATCLIFF;RATCLIFF;RATCLIFF;RATCLIFF;RATCLIFF;VOSS;VOSS;KROEHNE;MEAD;PARSHALL;LUONG;FAZELI;CUTLER;STEIMLE;COHEN;KROEHNE;RATCLIFF;ALLEN;BAAYEN;DUYCK;WECHSLER;RAVEN;HOYER;VERHAEGHEN;VOSS;RATCLIFF;THAPAR;ROBERTS	THE WILEY-BLACKWELL HANDBOOK OF ADULTHOOD AND AGING;HANDBOOK OF COGNITIVE AGING: INTERDISCIPLINARY PERSPECTIVES;BEHAVIOR;BEHAVIOR;PSYCHOL. BULL;PSYCHOL. REV;PSYCHON. BULL. REV;PSYCHOL. AGING;J. MEM. LANG;PSYCHOL. AGING;J. EXP. PSYCHOL. GEN;COGN. PSYCHOL;PSYCHOL. REV;PSYCHON. BULL. REV;PSYCHOL. SCI;BEHAV. RES. METHODS;FRONT. PSYCHOL;Z. ERZIEH;PSYCHOL. BULL;PRACTICAL CONSIDERATIONS IN COMPUTER-BASE…	GERMANY;GERMANY;GERMANY;GERMANY;USA	GERMANY
67	KAUFMAN AS	AGING-IQ RESEARCH; COMPUTERIZED ADAPTIVE TESTING; CRYSTALLIZED KNOWLEDGE; FEDERAL JUDGES; FLUID REASONING; INTELLIGENCE; IQ; MENTAL SPEED SUPREME COURT; TEST CONSTRUCTION; WAIS-IV; WECHSLER SCALES; WORKING MEMORY	AGING-IQ RESEARCH; COMPUTERIZED ADAPTIVE TESTING; CRYSTALLIZED KNOWLEDGE; FEDERAL JUDGES; FLUID REASONING; INTELLIGENCE; IQ; PROCESSING SPEED; SUPREME COURT; TEST CONSTRUCTION; WAIS-IV; WECHSLER SCALES; WORKING MEMORY	YALE UNIVERSITY CHILD STUDY CENTER, SCHOOL OF MEDICINE, NEW HAVEN, CT 06519, UNITED STATES	ACKERMAN, PHILLIP L., DOMAIN-SPECIFIC KNOWLEDGE AS THE “DARK MATTER” OF ADULT INTELLIGENCE: GF/GC, PERSONALITY AND INTEREST CORRELATES (2000) JORNAL OF GERONTOLOGY: PSYCHOLOGICAL SCIENCES, 55B, PP. P69-P84. , CROSSREF; ACKERMAN, PHILLIP L., INTELLIGENCE-AS-PROCESS, PERSONALITY, INTERESTS, AND INTELLIGENCE-AS-KNOWLEDGE: A FRAMEWORK FOR ADULT INTELLECTUAL DEVELOPMENT (2018) CONTEMPORARY INTELLECTUA…	J. INTELL.	U. S. SUPREME COURT JUSTICES AND OTHER FEDERAL JUDGES ARE, EFFECTIVELY, APPOINTED FOR LIFE, WITH NO BUILT-IN CHECK ON THEIR COGNITIVE FUNCTIONING AS THEY APPROACH OLD AGE. THERE IS ABOUT A CENTURY OF RESEARCH ON AGING AND INTELLIGENCE THAT SHOWS THE VULNERABILITY OF PROCESSING SPEED, FLUID REASONING, VISUAL-SPATIAL PROCESSING, AND WORKING MEMORY TO NORMAL AGING FOR MEN AND WOMEN AT ALL LEVELS OF …	52	KAUFMAN, A.S.; YALE UNIVERSITY CHILD STUDY CENTER, UNITED STATES; EMAIL: ALANSKAUFMAN@GMAIL.COM	ARTICLE	10.3390/jintelligence9040052	1973–1979	20793200	JOURNAL OF INTELLIGENCE	ENGLISH	1	4		MDPI	SCOPUS	THE PRECIPITOUS DECLINE IN REASONING AND OTHER KEY ABILITIES WITH AGE AND ITS IMPLICATIONS FOR FEDERAL JUDGES	https://www.scopus.com/inward/record.uri?eid=2-s2.0-85118135038&doi=10.3390%2fjintelligence9040052&partnerID=40&md5=195af1227c56b86c87219a5dc150d0b7	9	2021	I AM INDEBTED TO A NUMBER OF EXCEPTIONAL PROFESSIONALS WHOSE INPUT TO THIS ARTICLE HAS BEEN PRICELESS. THE PAPER NEVER WOULD HAVE SEEN THE LIGHT OF DAY WITHOUT THE GENEROUS CONTRIBUTIONS OF THREE BRILLIANT SEPTUAGENARIANS: ROBERT STERNBERG; BRIAN HAYS; AND THOMAS DILLON. BOB PROVIDED HIS ENCOURAGEMENT, SUPPORT, WISDOM, PRACTICAL INTELLIGENCE, AND TRANSFORMATIONAL GIFTEDNESS. TOM AND BRIAN TIRELES…	J INTELL	YALE UNIVERSITY CHILD STUDY CENTER	NOTREPORTED;YALE UNIVERSITY CHILD STUDY CENTER;NOTREPORTED		KAUFMAN AS, 2021, J INTELL	KAUFMAN AS, 2021, J INTELL	ACKERMAN;ACKERMAN;ACKERMAN;ANSTEY;ARBUCKLE;BALTES;BEIER;BERTUA;BIRREN;INTELLECTUAL ABILITIES 1977 HANDBOOK OF THE PSYCHOLOGY OF AGING;CARROLL;CARROLL;CARROLL;CHRISTENSEN;COHEN;CRAIK;DE AYALA;FLANAGAN;FLYNN;FLYNN;GHISELLI;GLUCK;HAMBRICK;HERTZOG;HERTZOG;HOLLAND;HORN;HORN;HULTSCH;HUNTER;KAHNEMAN;KAHNEMAN;A FLAW IN HUMAN JUDGEMENT;KAUFMAN;KAUFMAN;KAUFMAN;KAUFMAN;KAUFMAN;KAUFMAN;KAUFMAN;KAUFMAN;KRAMPE…	JORNAL OF GERONTOLOGY: PSYCHOLOGICAL SCIENCES;CONTEMPORARY INTELLECTUAL ASSESSMENT: THEORIES;CAMBRIDGE HANDBOOK OF INTELLIGENCE;GERONTOLOGY;PSYCHOLOGY AND AGING;ANNUAL REVIEW OF PSYCHOLOGY;PSYCHOLOGY AND AGING;JOURNAL OF OCCUPATIONAL AND ORGANIZATIONAL PSYCHOLOGY;JOURNAL OF GERONTOLOGY;HANDBOOK OF THE PSYCHOLOGY OF AGING;JOURNAL OF EDUCATIONAL PSYCHOLOGY;INTELLIGENCE: ITS STRUCTURE;HUMAN COGNITIV…	USA	USA
68	SAVINOVA A;KOROVKIN S	AHA! EXPERIENCE; EXPECTATION; INSIGHT; INSIGHT PROBLEM-SOLVING; PREDICTION ERROR	AHA! EXPERIENCE; EXPECTATION; INSIGHT; INSIGHT PROBLEM SOLVING; PREDICTION ERROR	LABORATORY FOR COGNITIVE RESEARCH, YAROSLAVL STATE UNIVERSITY, PR-D MATROSOVA, 9, 204, YAROSLAVL, 150057, RUSSIAN FEDERATION; DEPARTMENT OF PSYCHOLOGY, YAROSLAVL STATE UNIVERSITY, PR-D MATROSOVA, 9, 204, YAROSLAVL, 150057, RUSSIAN FEDERATION	AIRENTI, G., PLAYING WITH EXPECTATIONS: A CONTEXTUAL VIEW OF HUMOR DEVELOPMENT (2016) FRONTIERS IN PSYCHOLOGY, 7, P. 1392; AMMALAINEN, A., MOROSHKINA, N., THE EFFECT OF TRUE AND FALSE UNREPORTABLE HINTS ON ANAGRAM PROBLEM SOLVING, RESTRUCTURING, AND THE AHA!-EXPERIENCE (2021) JOURNAL OF COGNITIVE PSYCHOLOGY, 33, PP. 644-658; ATTARDO, S., RASKIN, V., SCRIPT THEORY REVIS(IT)ED: JOKE SIMILARITY AND …	J. INTELL.	INSIGHT PROBLEMS—AS A TYPE OF ILL-DEFINED PROBLEMS—ARE OFTEN SOLVED WITHOUT AN ARTICULATE PLAN, AND FINDING THEIR SOLUTION IS ACCOMPANIED BY THE AHA! EXPERIENCE (POSITIVE FEELING FROM SUDDENLY FINDING A SOLUTION). HOWEVER, THE SOLUTION OF SUCH PROBLEMS CAN ALSO BE GUIDED, FOR EXAMPLE, BY EXPECTATIONS IN TERMS OF CRITERIA FOR ACHIEVING THE GOAL. WE HYPOTHESIZE THAT ADJUSTING THE EXPECTATION ACCURA…	98	SAVINOVA, A.; LABORATORY FOR COGNITIVE RESEARCH, PR-D MATROSOVA, 9, 204, RUSSIAN FEDERATION; EMAIL: ANUTA1334@YANDEX.RU	ARTICLE	10.3390/jintelligence10040098	MINISTRY OF EDUCATION AND SCIENCE OF THE RUSSIAN FEDERATIONMINISTRY OF EDUCATION AND SCIENCE OF THE RUSSIAN FEDERATION, MINOBRNAUKA, 075-15-2020-798	20793200	JOURNAL OF INTELLIGENCE	ENGLISH	0	4		MDPI	SCOPUS	SURPRISE! WHY INSIGHTFUL SOLUTION IS PLEASURABLE	https://www.scopus.com/inward/record.uri?eid=2-s2.0-85144639325&doi=10.3390%2fjintelligence10040098&partnerID=40&md5=8381716303e31e71a0cdba6722fd6dba	10	2022	THE AUTHORS WERE CARRIED OUT WITH FINANCIAL SUPPORT OF THE MINISTRY OF SCIENCE AND HIGHER EDUCATION OF THE RUSSIAN FEDERATION (PROJECT “NEW TENDENCIES OF THE HUMANITIES AND SOCIAL SCIENCES DEVELOPMENT IN THE CONTEXT OF DIGITALIZATION AND NEW SOCIAL PROBLEMS AND THREATS: INTERDISCIPLINARY APPROACH”, AGREEMENT NO. 075-15-2020-798). NA NA	J INTELL	YAROSLAVL STATE UNIVERSITY;YAROSLAVL STATE UNIVERSITY	NOTREPORTED;LABORATORY FOR COGNITIVE RESEARCH;NOTREPORTED		SAVINOVA A, 2022, J INTELL	SAVINOVA A, 2022, J INTELL	AIRENTI;AMMALAINEN;ATTARDO;AUBLE;BARNETT;BIANCHI;BILALIĆ;BILALIĆ;CANESTRARI;CHETVERIKOV;CHRONICLE;CLARK;DANEK;DANEK;DANEK;DANEK;DANEK;DANEK;DAY;DETTERMAN;DUBEY;FRISTON;GICK;HURON;KIZILIRMAK;KUBOVY;KURTZ;LAUKKONEN;LAUKKONEN;LAUKKONEN;LEE;LUCHINS;MACGREGOR;METCALFE;NEWELL;OHLSSON;OHLSSON;ÖLLINGER;ORMEROD;SALVI;SCHULTZ;THREADGOLD;WEBB;WEBB;ZAMANI	FRONTIERS IN PSYCHOLOGY;JOURNAL OF COGNITIVE PSYCHOLOGY;HUMOR: INTERNATIONAL JOURNAL OF HUMOR RESEARCH;MEMORY & COGNITION;PSYCHOLOGICAL BULLETIN;JOURNAL OF COGNITIVE PSYCHOLOGY;COGNITIVE SCIENCE;COGNITION;FRONTIERS IN PSYCHOLOGY;ACTA PSYCHOLOGICA;JOURNAL OF EXPERIMENTAL PSYCHOLOGY: LEARNING;BEHAVIORAL AND BRAIN SCIENCES;FRONTIERS IN PSYCHOLOGY;COGNITION;PSYCHOLOGICAL RESEARCH;FRONTIERS IN PSYCHOL…
69	AMMALAINEN A;MOROSHKINA N	AHA!-EXPERIENCE; ANAGRAMS; CREATIVE PROBLEM-SOLVING; INSIGHT; PROCESSING FLUENCY; SEMANTIC HINTS	AHA!-EXPERIENCE; ANAGRAMS; CREATIVE PROBLEM SOLVING; INSIGHT; PROCESSING FLUENCY; SEMANTIC HINTS	LABORATORY FOR COGNITIVE RESEARCH, RUSSIAN ACADEMY OF NATIONAL ECONOMY AND PUBLIC ADMINISTRATION, MOSCOW, 119571, RUSSIAN FEDERATION; INSTITUTE FOR COGNITIVE STUDIES, SAINT PETERSBURG STATE UNIVERSITY, SAINT PETERSBURG, 199034, RUSSIAN FEDERATION	AMMALAINEN, A., MOROSHKINA, N., THE EFFECT OF TRUE AND FALSE UNREPORTABLE HINTS ON ANAGRAM PROBLEM SOLVING, RESTRUCTURING, AND THE AHA!-EXPERIENCE (2021) JOURNAL OF COGNITIVE PSYCHOLOGY, 33, PP. 644-658; ASH, I., CUSHEN, P., WILEY, J., OBSTACLES IN INVESTIGATING THE ROLE OF RESTRUCTURING IN INSIGHTFUL PROBLEM SOLVING (2009) JOURNAL OF PROBLEM SOLVING, 2, P. 3; BATES, D., MÄCHLER, M., BOLKER, B., …	J. INTELL.	INSIGHT INTERESTS RESEARCHERS GIVEN ITS SPECIAL COGNITIVE MECHANISMS AND PHENOMENOLOGY (AN AHA! EXPERIENCE OR EUREKA MOMENT). THERE IS A CONSIDERABLE AMOUNT OF RESEARCH ON THE EFFECT OF HINTS ON PERFORMANCE IN INSIGHT PROBLEM SOLVING. HOWEVER, ONLY A FEW STUDIES ADDRESS THE EFFECT OF HINTS ON THE SUBJECTIVE EXPERIENCES OF SOLVERS, AND THE PICTURE THEIR RESULTS PROVIDE IS UNCLEAR. WE ANALYZE THE E…	110	AMMALAINEN, A.; LABORATORY FOR COGNITIVE RESEARCH, RUSSIAN FEDERATION; EMAIL: AMMARTTURI@GMAIL.COM	ARTICLE	10.3390/jintelligence10040110	MINISTRY OF EDUCATION AND SCIENCE OF THE RUSSIAN FEDERATIONMINISTRY OF EDUCATION AND SCIENCE OF THE RUSSIAN FEDERATION, MINOBRNAUKA, 075-15-2020-798	20793200	JOURNAL OF INTELLIGENCE	ENGLISH	0	4		MDPI	SCOPUS	WHERE DOES EUREKA COME FROM? THE EFFECT OF UNREPORTABLE HINTS ON THE PHENOMENOLOGY OF INSIGHT	https://www.scopus.com/inward/record.uri?eid=2-s2.0-85144705843&doi=10.3390%2fjintelligence10040110&partnerID=40&md5=ef7c2a1e03c2a3a766ac7e765c981454	10	2022	THE RESEARCH WAS CARRIED OUT WITH A FINANCIAL SUPPORT OF THE MINISTRY OF SCIENCE AND HIGHER EDUCATION OF THE RUSSIAN FEDERATION (PROJECT “NEW TENDENCIES OF THE HUMANITIES AND SOCIAL SCIENCES DEVELOPMENT IN THE CONTEXT OF DIGITALIZATION AND NEW SOCIAL PROBLEMS AND THREATS: INTERDISCIPLINARY APPROACH”, AGREEMENT NO. 075-15-2020-798). THIS RESEARCH WAS FUNDED BY MINISTRY OF SCIENCE AND HIGHER EDUCAT…	J INTELL	RUSSIAN ACADEMY OF NATIONAL ECONOMY AND PUBLIC ADMINISTRATION;SAINT PETERSBURG STATE UNIVERSITY	NOTREPORTED;LABORATORY FOR COGNITIVE RESEARCH;NOTREPORTED		AMMALAINEN A, 2022, J INTELL	AMMALAINEN A, 2022, J INTELL	AMMALAINEN;ASH;BATES;BECKER;BILALIĆ;BILALIĆ;BOWDEN;BOWDEN;BOWDEN;CHRONICLE;CRANFORD;DANEK;DANEK;DANEK;DANEK;DANEK;DANEK;DAVIDSON;DUNCKER;ELLIS;FLECK;GABLE;GREEN;GRIMMER;HATTORI;JACOBY;JUNGBEEMAN;KERSHAW;KLEIN;KOUNIOS;LAUKKONEN;LÜDECKE;MAIER;MOROSHKINA;OHLSSON;OHLSSON;OVERGAARD;PEIRCE;PÉTERVÁRI;2017 R A LANGUAGE AND ENVIRONMENT FOR STATISTICAL COMPUTING;REBER;SADLERSMITH;SEIFERT;SHEN;2022;SPIRIDON…	JOURNAL OF COGNITIVE PSYCHOLOGY;JOURNAL OF PROBLEM SOLVING;JOURNAL OF STATISTICAL SOFTWARE;PSYCHOLOGICAL RESEARCH;COGNITIVE SCIENCE;THINKING & REASONING;CONSCIOUSNESS AND COGNITION;BEHAVIOR RESEARCH METHODS;TRENDS IN COGNITIVE SCIENCES;THE QUARTERLY JOURNAL OF EXPERIMENTAL PSYCHOLOGY SECTION A;THE JOURNAL OF PROBLEM SOLVING;INSIGHT: ON THE ORIGINS OF NEW IDEAS;FRONTIERS IN PSYCHOLOGY;COGNITION;AI…
70	REYNA V	ALLAIS PARADOX; BIASES; FRAMING EFFECTS; GIST; HEURISTICS; RATIONALITY; WISDOM	ALLAIS PARADOX; BIASES; FRAMING EFFECTS; GIST; HEURISTICS; RATIONALITY; WISDOM	DEPARTMENT OF HUMAN DEVELOPMENT, HUMAN NEUROSCIENCE INSTITUTE, CORNELL UNIVERSITY, ITHACA, NY 14850, UNITED STATES	STANOVICH, K.E., RATIONAL AND IRRATIONAL THOUGHT: THE THINKING THAT IQ TESTS MISS (2015) SCI. AM. MIND SPEC. COLLECT. ED, 23, PP. 12-17. , CROSSREF; CECI, S.J., (1996) ON INTELLIGENCE: A BIO-ECOLOGICAL TREATISE ON INTELLECTUAL DEVELOPMENT, , HARVARD UNIVERSITY PRESS: CAMBRIDGE, MA, USA; STERNBERG, R.J., SPECULATIONS ON THE ROLE OF SUCCESSFUL INTELLIGENCE IN SOLVING CONTEMPORARY WORLD PROBLEMS (20…	J. INTELL.	I TAKE A DECISION-MAKING APPROACH TO CONSIDER WAYS OF ADDRESSING THE “UNRESOLVED AND DRAMATIC PROBLEMS IN THE WORLD”. TRADITIONAL APPROACHES TO GOOD DECISION-MAKING ARE REVIEWED. THESE APPROACHES REDUCE COMPLEX DECISIONS TO TRADEOFFS BETWEEN MAGNITUDES OF PROBABILITIES, AND OUTCOMES IN WHICH THE QUANTITY AND PRECISION OF INFORMATION ARE KEY TO MAKING GOOD DECISIONS. I DISCUSS A CONTRASTING FRAMEW…		REYNA, V.; DEPARTMENT OF HUMAN DEVELOPMENT, UNITED STATES; EMAIL: VR53@CORNELL.EDU	ARTICLE	10.3390/jintelligence6020029	NATIONAL INSTITUTES OF HEALTHNATIONAL INSTITUTES OF HEALTH, NIH NATIONAL INSTITUTE OF NURSING RESEARCHNATIONAL INSTITUTE OF NURSING RESEARCH, NINR, R21NR016905 NATIONAL INSTITUTE OF FOOD AND AGRICULTURENATIONAL INSTITUTE OF FOOD AND AGRICULTURE, NIFA, NYC-321407 PATIENT-CENTERED OUTCOMES RESEARCH INSTITUTEPATIENT-CENTERED OUTCOMES RESEARCH INSTITUTE, PCORI, R01NR014368	20793200	JOURNAL OF INTELLIGENCE	ENGLISH	16	2		MDPI	SCOPUS	WHEN IRRATIONAL BIASES ARE SMART: A FUZZY-TRACE THEORY OF COMPLEX DECISION MAKING	https://www.scopus.com/inward/record.uri?eid=2-s2.0-85062632412&doi=10.3390%2fjintelligence6020029&partnerID=40&md5=1bf710477ccd642eef668f952de80234	6	2018	FUNDING: PREPARATION OF THIS ARTICLE WAS SUPPORTED IN PART BY THE NATIONAL INSTITUTES OF HEALTH (NATIONAL INSTITUTE OF NURSING RESEARCH R21NR016905) AND THE NATIONAL INSTITUTE OF FOOD AND AGRICULTURE (NYC-321407). VALERIE F. REYNA RECEIVED RESEARCH SUPPORT THROUGH GRANTS FROM THE PATIENT-CENTERED OUTCOMES RESEARCH INSTITUTE (PCORI) AND THE NATIONAL INSTITUTES OF HEALTH (R01NR014368). NA NA	J INTELL	CORNELL UNIVERSITY	NOTREPORTED;NOTREPORTED;NOTREPORTED		REYNA V, 2018, J INTELL	REYNA V, 2018, J INTELL	STANOVICH;CECI;STERNBERG;KINTSCH;REYNA;BRONIATOWSKI;REYNA;NISBETT;PINKER;HTTPCOALITION4EVIDENCEORGWPCONTENTUPLOADS201504COALITIONBOARDOFADVISORSUPDATE042415PDF;BREWER;BRONIATOWSKI;GILOVICH;HTTPSWWWCDCGOVDRUGOVERDOSEDATASTATEDEATHSHTML;KREBS;2017 PAIN MANAGEMENT AND THE OPIOID EPIDEMIC BALANCING SOCIETAL AND INDIVIDUAL BENEFITS AND RISKS OF PRESCRIPTION OPIOID USE;2014 RESULTS FROM THE 2013 NATION…	SCI. AM. MIND SPEC. COLLECT. ED;ON INTELLIGENCE: A BIO-ECOLOGICAL TREATISE ON INTELLECTUAL DEVELOPMENT;J. INTELL;TOP. COGN. SCI;J. APPL. RES. MEM. COGN;DECISION;JUDGM. DECIS. MAK;HUMAN INFERENCE: STRATEGIES AND SHORTCOMINGS OF SOCIAL JUDGMENT;THE BETTER ANGELS OF OUR NATURE: WHY VIOLENCE HAS DECLINED;PSYCHOL. SCI. PUBLIC INTEREST;MED. DECIS. MAK;HEURISTICS AND BIASES: THE PSYCHOLOGY OF INTUITIVE …	USA	USA
71	PERRET P;DAUVIER B	ALLOCATION OF STUDY TIME; COGNITIVE DEVELOPMENT; RAVEN’S PROGRESSIVE MATRICES; REASONING	ALLOCATION OF STUDY TIME; COGNITIVE DEVELOPMENT; RAVEN’S PROGRESSIVE MATRICES; REASONING	AIX MARSEILLE UNIV, PSYCLE, AIX-EN-PROVENCE, FRANCE	VODEGEL MATZEN, L.B., VAN DER MOLEN, M.W., DUDINK, A.C., ERROR ANALYSIS OF RAVEN TEST PERFORMANCE (1994) PERSONAL. INDIVID. DIFFER, 16, PP. 433-445. , CROSSREF; CARPENTER, P.A., JUST, M.A., SHELL, P., WHAT ONE INTELLIGENCE TEST MEASURES: A THEORETICAL ACCOUNT OF THE PROCESSING IN THE RAVEN PROGRESSIVE MATRICES TEST (1990) PSYCHOL. REV, 97, PP. 404-431. , CROSSREF PUBMED; PENNINGS, A.B., HESSELS, …	J. INTELL.	THE ACUITY OF REASONING ON RAVEN’S PROGRESSIVE MATRICES IS STRONGLY INFLUENCED BY STRATEGIC DETERMINANTS. BUILDING ON METAMEMORY STUDIES THAT HIGHLIGHT THE INFLUENCE OF STUDY-TIME ALLOCATION ON MEMORY DEVELOPMENT, WE INVESTIGATED CHILDREN’S ALLOCATION OF STUDY TIME WHILE SOLVING THESE MATRICES. A TOTAL OF 170 CHILDREN AGED 6–12 YEARS COMPLETED A COMPUTERIZED SHORT-FORM VERSION OF THE STANDARD MAT…	9	PERRET, P.; AIX MARSEILLE UNIV, FRANCE; EMAIL: PATRICK.PERRET@UNIV-AMU.FR	ARTICLE	10.3390/jintelligence6010009		20793200	JOURNAL OF INTELLIGENCE	ENGLISH	3	1	1-11	MDPI AG	SCOPUS	CHILDREN’S ALLOCATION OF STUDY TIME DURING THE SOLUTION OF RAVEN’S PROGRESSIVE MATRICES	https://www.scopus.com/inward/record.uri?eid=2-s2.0-85090203137&doi=10.3390%2fjintelligence6010009&partnerID=40&md5=3192e402f33c999f74bce6831948a794	6	2018	NA NA NA	J INTELL	AIX MARSEILLE UNIV	NOTREPORTED;AIX MARSEILLE UNIV;EMAIL: PATRICK.PERRET@UNIV-AMU.FR		PERRET P, 2018, J INTELL	PERRET P, 2018, J INTELL	VODEGEL MATZEN;CARPENTER;PENNINGS;DAUVIER;SNOW;LAWRENCE ERLBAUM ASSOCIATES HILLSDALE;VIGNEAU;MITCHUM;ARENDASY;CHEN;RESING;SON;METCALFE;FLAVELL;ERLBAUM PORTLAND;DESTAN;DUFRESNE;LOCKL;SCHNEIDER;ERLBAUM MAHWAH;BJORKLUND;ACKERMAN;PSYCHOLOGY PRESS ABINGDON;NELSON;ACADEMIC NEW YORK;GOLDHAMMER;CRONE;RATCLIFF;WOOD;2017 R A LANGUAGE AND ENVIRONMENT FOR STATISTICAL COMPUTING;WILKINSON;WOOD;WOOD;MAIR;MELLA;…	PERSONAL. INDIVID. DIFFER;PSYCHOL. REV;INTELLIGENCE;DEV. PSYCHOL;APTITUDE;LAWRENCE ERLBAUM ASSOCIATES: HILLSDALE;INTELLIGENCE;J. EXP. PSYCHOL. LEARN. MEMORY COGNIT;INTELLIGENCE;DEV. PSYCHOLOGY;J. EXP. CHILD PSYCHOL;J. EXP. PSYCHOL. LEARN. MEMORY COGNIT;CURR. DIR. PSYCHOL. SCI;PERSPECTIVES ON THE DEVELOPMENT OF MEMORY AND COGNITION;ERLBAUM: PORTLAND;J. EXP. CHILD PSYCHOL;J. EXP. CHILD PSYCHOL;EUR.…	FRANCE	FRANCE
72	SHEN EQL;FRIEDMAN D;BLOOM PA;METCALFE J	ALPHA; ALPHA SUPPRESSION; CONSCIOUSNESS; CURIOSITY; ERP; METACOGNITION; SPECTRAL ANALYSIS; TIP-OF-THE-TONGUE (TOT)	ALPHA; ALPHA SUPPRESSION; CONSCIOUSNESS; CURIOSITY; ERP; METACOGNITION; SPECTRAL ANALYSIS; TIP-OF-THE-TONGUE (TOT)	DEPARTMENT OF PSYCHOLOGY, COLUMBIA UNIVERSITY, NEW YORK, NY 10027, UNITED STATES	ABLIN, P., CARDOSO, J.-F., GRAMFORT, A., FASTER INDEPENDENT COMPONENT ANALYSIS BY PRECONDITIONING WITH HESSIAN APPROXIMATIONS (2018) IEEE TRANSACTIONS ON SIGNAL PROCESSING, 66, PP. 4040-4049. , HTTPS://ARXIV.ORG/ABS/1706.08171, AVAILABLE ONLINE; ACKERMAN, R., THOMPSON, V.A., META-REASONING: MONITORING AND CONTROL OF THINKING AND REASONING (2017) TRENDS IN COGNITIVE SCIENCES, 21, PP. 607-617. , 28…	J. INTELL.	THE TIP-OF-THE-TONGUE (TOT) STATE IS A SPONTANEOUSLY OCCURRING METACOGNITIVE STATE THAT INDICATES THAT THE ANSWER TO A QUERY IS ALMOST, BUT NOT QUITE, AT HAND, I.E., THAT RESOLUTION IS IMMINENT. SINCE THE TIME OF WILLIAM JAMES, A DISTINCTIVE FEELING OF NAGGING FRUSTRATION HAS BEEN OBSERVED TO BE ASSOCIATED WITH TOT STATES. ON A MORE POSITIVE NOTE, TOT STATES ARE ALSO ASSOCIATED WITH INTENSE GOAL-…	121	METCALFE, J.; DEPARTMENT OF PSYCHOLOGY, UNITED STATES; EMAIL: JM348@COLUMBIA.EDU	ARTICLE	10.3390/jintelligence10040121	NATIONAL SCIENCE FOUNDATIONNATIONAL SCIENCE FOUNDATION, NSF, 1824193	20793200	JOURNAL OF INTELLIGENCE	ENGLISH	0	4		MDPI	SCOPUS	ALPHA SUPPRESSION IS ASSOCIATED WITH THE TIP-OF-THE-TONGUE (TOT) STATE WHEREAS ALPHA EXPRESSION IS ASSOCIATED WITH KNOWING THAT ONE DOES NOT KNOW	https://www.scopus.com/inward/record.uri?eid=2-s2.0-85144342777&doi=10.3390%2fjintelligence10040121&partnerID=40&md5=d9785f752dafa3b52a5feedfa10ef01e	10	2022	THIS PROJECT WAS SUPPORTED BY NATIONAL SCIENCE FOUNDATION GRANT 1824193 AWARDED TO JANET METCALFE. THE AUTHORS ARE SOLELY RESPONSIBLE FOR THE CONTENT OF THIS ARTICLE. NA NA	J INTELL	COLUMBIA UNIVERSITY	NOTREPORTED;NOTREPORTED;NOTREPORTED		SHEN EQL, 2022, J INTELL	SHEN EQL, 2022, J INTELL	ABLIN;ACKERMAN;ARNAU;BACIGALUPO;BALDWIN;BERLYNE;BLOOM;BOCK;BOWERS;BOZHILOVA;BRENNEN;BROOKS;BROWN;BROWN;BUJÁN;BURKE;CARRUTHERS;CLEARY;CLEARY;CLEARY;COOPER;DELORME;DIAZ;FASTRICH;FINK;FITZGIBBON;FUNNELL;GALDOALVAREZ;GARDINER;GOLLAN;GRUBER;HEINE;JACOBS;JAMES;JAUK;JIN;KANG;KIKYO;KLIMESCH;KLIMESCH;KLIMESCH;KORIAT;KORIAT;KORIAT;KOTHE;KUHBANDNER;KUHBANDNER;LAU;LOEWENSTEIN;LOEWENSTEIN;MACKAY;MAGAZZINI;MAR…	IEEE TRANSACTIONS ON SIGNAL PROCESSING;TRENDS IN COGNITIVE SCIENCES;PSYCHOPHYSIOLOGY;THE JOURNAL OF NEUROSCIENCE;FRONTIERS IN HUMAN NEUROSCIENCE;BRITISH JOURNAL OF PSYCHOLOGY;CONSCIOUSNESS AND COGNITION;PROGRESS IN THE PSYCHOLOGY OF LANGUAGE;COGNITIVE PSYCHOLOGY;BEHAVIOURAL BRAIN RESEARCH;EVIDENCE FROM AN UNWRITTEN LANGUAGE MEMORY;MEMORY;TIP OF THE TONGUE STATE;JOURNAL OF VERBAL LEARNING & BEHAVI…	USA	USA
73	BAI H;LESEMAN PPM;MOERBEEK M;KROESBERGEN EH;MULDER H	ALTERNATIVE USES TASK; DIVERGENT THINKING; EXECUTIVE FUNCTIONS; FIVE-TO SIX-YEAR-OLDS; SELECTIVE ATTENTION; SERIAL ORDER EFFECT	ALTERNATIVE USES TASK; DIVERGENT THINKING; EXECUTIVE FUNCTIONS; FIVE-TO SIX-YEAR-OLDS; SELECTIVE ATTENTION; SERIAL ORDER EFFECT	DEPARTMENT OF PEDAGOGY AND EDUCATION DEVELOPMENT & EDUCATION OF YOUTH IN DIVERSE SOCIETIES, UTRECHT UNIVERSITY, HEIDELBERGLAAN 1, UTRECHT, 3584 CS, NETHERLANDS; DEPARTMENT OF METHODOLOGY AND STATISTICS, UTRECHT UNIVERSITY, PADUALAAN 14, UTRECHT, 3584 CH, NETHERLANDS; BEHAVIOURAL SCIENCE INSTITUTE, RADBOUD UNIVERSITY, P.O. BOX 9104, NIJMEGEN, 6500 HE, NETHERLANDS	BAI, HONGHONG, MULDER, HANNA, MOERBEEK, MIRJAM, KROESBERGEN, EVELYN H., LESEMAN, PAUL P.M., DIVERGENT THINKING IN FOUR-YEAR-OLD CHILDREN: AN ANALYSIS OF THINKING PROCESSES IN PERFORMING THE ALTERNATIVE USES TASK (2021) THINKING SKILLS AND CREATIVITY, 40, P. 100814. , CROSSREF; BAI, HONGHONG, MULDER, HANNA, MOERBEEK, MIRJAM, LESEMAN, PAUL P.M., KROESBERGEN, EVELYN H., UNDER REVIEW. THE DEVELOPMENT…	J. INTELL.	THIS STUDY EXAMINED THE UNFOLDING IN REAL TIME OF ORIGINAL IDEAS DURING DIVERGENT THINKING (DT) IN FIVE-TO SIX-YEAR-OLDS AND RELATED INDIVIDUAL DIFFERENCES IN DT TO EXECUTIVE FUNCTIONS (EFS). THE ALTERNATIVE USES TASK WAS ADMINISTERED WITH VERBAL PROMPTS THAT ENCOURAGED CHILDREN TO REPORT ON THEIR THINKING PROCESSES WHILE GENERATING USES FOR DAILY OBJECTS. IN ADDITION TO CODING THE ORIGINALITY OF…	20	BAI, H.; DEPARTMENT OF PEDAGOGY AND EDUCATION DEVELOPMENT & EDUCATION OF YOUTH IN DIVERSE SOCIETIES, HEIDELBERGLAAN 1, NETHERLANDS; EMAIL: HONGHONG.BAI@OUTLOOK.COM	ARTICLE	10.3390/jintelligence9020020	CHINA SCHOLARSHIP COUNCILCHINA SCHOLARSHIP COUNCIL, CSC, 201506870016	20793200	JOURNAL OF INTELLIGENCE	ENGLISH	6	2		MDPI AG	SCOPUS	SERIAL ORDER EFFECT IN DIVERGENT THINKING IN FIVE-TO SIX-YEAR-OLDS: INDIVIDUAL DIFFERENCES AS RELATED TO EXECUTIVE FUNCTIONS	https://www.scopus.com/inward/record.uri?eid=2-s2.0-85108429431&doi=10.3390%2fjintelligence9020020&partnerID=40&md5=298d74bc657c5d4b613c867eb89a071e	9	2021	THIS RESEARCH WAS FUNDED BY CHINA SCHOLARSHIP COUNCIL, GRANT NUMBER 201506870016. NA NA	J INTELL	UTRECHT UNIVERSITY;UTRECHT UNIVERSITY;RADBOUD UNIVERSITY	NOTREPORTED;NOTREPORTED;NOTREPORTED		BAI H, 2021, J INTELL	BAI H, 2021, J INTELL	BAI;BAI;BEATY;BEATY;BEATY;BECK;BENEDEK;BENEDEK;BENEDEK;BENEDEK;BIJVOETVAN DEN BERG;BROWN;CHRISTENSEN;COLLINS;CONEY;CONWAY;CRAMOND;DE DREU;DIAMOND;DOEBEL;EDL;FORTHMANN;FORTHMANN;GILHOOLY;GRALEWSKI;GUILFORD;GUILFORD;HASS;HEDEKER;HENDRY;HOICKA;KARR;KHARKHURIN;KRAMPEN;KRUMM;LANDIS;LEE;LOCKMAN;LU;MEDNICK;MILGRAM;MIYAKE;MORIGUCHI;MULDER;NEWMAN;NGUYEN;NIJSTAD;NUSBAUM;PRINGLE;RADEL;ROMINGER;RUNCO;RUNCO;R…	THINKING SKILLS AND CREATIVITY;BAI;PSYCHOLOGY OF AESTHETICS;MEMORY AND COGNITION;TRENDS IN COGNITIVE SCIENCES;JOURNAL OF COGNITION AND DEVELOPMENT;CURRENT OPINION IN BEHAVIORAL SCIENCES;PERSONALITY AND INDIVIDUAL DIFFERENCES;PSYCHOLOGY OF AESTHETICS;INTELLIGENCE;DEVELOPMENTAL PSYCHOLOGY;BULLETIN OF THE PSYCHONOMIC SOCIETY;JOURNAL OF EXPERIMENTAL PSYCHOLOGY;PSYCHOLOGICAL REVIEW;THE JOURNAL OF CREA…	NETHERLANDS;NETHERLANDS;NETHERLANDS	NETHERLANDS
74	HALLIDAY DWR;STAWSKI RS;CERINO ES;DECARLO CA;GREWAL K;MACDONALD SWS	ALZHEIMER’S DISEASE; COGNITIVE IMPAIRMENT; DISPERSION; INTRAINDIVIDUAL VARIABILITY; MILD COGNITIVE IMPAIRMENT; NEUROPSYCHOLOGICAL ASSESSMENT	ALZHEIMER’S DISEASE; COGNITIVE IMPAIRMENT; DISPERSION; INTRAINDIVIDUAL VARIABILITY; MILD COGNITIVE IMPAIRMENT; NEUROPSYCHOLOGICAL ASSESSMENT	DEPARTMENT OF PSYCHOLOGY, UNIVERSITY OF VICTORIA, VICTORIA, BC V8P 5C2, CANADA; INSTITUTE ON AGING AND LIFELONG HEALTH, UNIVERSITY OF VICTORIA, VICTORIA, BC V8P 5C2, CANADA; SCHOOL OF SOCIAL AND BEHAVIORAL HEALTH SCIENCES, OREGON STATE UNIVERSITY, CORVALLIS, OR 97331, UNITED STATES	GRAND, J.H.G., STAWSKI, R.S., MACDONALD, S.W.S., COMPARING INDIVIDUAL DIFFERENCES IN INCONSISTENCY AND PLASTICITY AS PREDICTORS OF COGNITIVE FUNCTION IN OLDER ADULTS (2016) J. CLIN. EXP. NEUROPSYCHOL, 38, PP. 534-550. , CROSSREF PUBMED; ROSANO, C., BRACH, J., STUDENSKI, S., LONGSTRETH, W.T., NEWMAN, A.B., GAIT VARIABILITY IS ASSOCIATED WITH SUBCLINICAL BRAIN VASCULAR ABNORMALITIES IN HIGH-FUNCTIO…	J. INTELL.	OBJECTIVE: INCREASED INTRAINDIVIDUAL VARIABILITY (IIV) IN FUNCTION HAS BEEN LINKED TO VARIOUS AGE-RELATED OUTCOMES INCLUDING COGNITIVE DECLINE AND DEMENTIA. MOST STUDIES HAVE OPERATIONALIZED IIV AS FLUCTUATIONS ACROSS TRIALS (E.G., RESPONSE LATENCIES) FOR A SINGLE TASK, WITH COMPARATIVELY FEW STUDIES EXAMINING VARIABILITY ACROSS MULTIPLE TASKS FOR A GIVEN INDIVIDUAL. IN THE PRESENT STUDY, WE DERI…	12	HALLIDAY, D.W.R.; DEPARTMENT OF PSYCHOLOGY, CANADA; EMAIL: DREWH@UVIC.CA; HALLIDAY, D.W.R.; INSTITUTE ON AGING AND LIFELONG HEALTH, CANADA; EMAIL: DREWH@UVIC.CA	ARTICLE	10.3390/jintelligence6010012	NATIONAL INSTITUTES OF HEALTHNATIONAL INSTITUTES OF HEALTH, NIH NATIONAL INSTITUTE ON AGINGNATIONAL INSTITUTE ON AGING, NIA, R21AG045575 CANADIAN INSTITUTES OF HEALTH RESEARCHCANADIAN INSTITUTES OF HEALTH RESEARCH, CIHR NATURAL SCIENCES AND ENGINEERING RESEARCH COUNCIL OF CANADANATURAL SCIENCES AND ENGINEERING RESEARCH COUNCIL OF CANADA, NSERC ROYAL SOCIETY OF CANADAROYAL SOCIETY OF CANADA, RSC M…	20793200	JOURNAL OF INTELLIGENCE	ENGLISH	13	1	1-12	MDPI AG	SCOPUS	INTRAINDIVIDUAL VARIABILITY ACROSS NEUROPSYCHOLOGICAL TESTS: DISPERSION AND DISENGAGED LIFESTYLE INCREASE RISK FOR ALZHEIMER’S DISEASE	https://www.scopus.com/inward/record.uri?eid=2-s2.0-85055098243&doi=10.3390%2fjintelligence6010012&partnerID=40&md5=6a549dd323e5b36a2d3c5dd6fb84e43d	6	2018	ACKNOWLEDGMENTS: THIS RESEARCH WAS SUPPORTED BY A CANADA GRADUATE SCHOLARSHIP FROM THE CANADIAN INSTITUTES OF HEALTH RESEARCH TO D.W.R. HALLIDAY, AND BY GRANTS TO S.W.S. MACDONALD AND R.S. STAWSKI FROM THE NATIONAL INSTITUTE ON AGING AT THE NATIONAL INSTITUTES OF HEALTH (R21 AG045575), THE NATURAL SCIENCES AND ENGINEERING RESEARCH COUNCIL OF CANADA, AND THE MICHAEL SMITH FOUNDATION FOR HEALTH RES…	J INTELL	UNIVERSITY OF VICTORIA;UNIVERSITY OF VICTORIA;OREGON STATE UNIVERSITY	NOTREPORTED;NOTREPORTED;NOTREPORTED;NOTREPORTED;INSTITUTE ON AGING AND LIFELONG HEALTH;NOTREPORTED		HALLIDAY DWR, 2018, J INTELL	HALLIDAY DWR, 2018, J INTELL	GRAND;ROSANO;JENNINGS;ARMBRUSTERGENÇ;GARRETT;MACDONALD;ROUTLEDGE NEW YORK;DIXON;DUCHEK;HULTSCH;MACDONALD;CHRISTENSEN;HULTSCH;HILBORN;MELLA;PETERS;RABINOWITZ;HOLTZER;VAUGHAN;HERTZOG;WIRTH;WANG;SALTHOUSE;GOW;PETERSEN;PETERSEN;PETERSEN;2000 DIAGNOSTIC AND STATISTICAL MANUAL OF MENTAL DISORDERS DSMIVTR;TUOKKO;IVNIK;STEINBERG;JOPP;DIXON;HALE;STAWSKI;PALMER;VERGHESE;VERGHESE	J. CLIN. EXP. NEUROPSYCHOL;NEUROEPIDEMIOLOGY;PSYCHOPHYSIOLOGY;J. NEUROSCI;NEUROSCI. BIOBEHAV. REV;HANDBOOK OF INTRAINDIVIDUAL VARIABILITY ACROSS THE LIFE SPAN;ROUTLEDGE: NEW YORK;NEUROPSYCHOLOGY;NEUROPSYCHOLOGY;NEUROPSYCHOLOGY;PSYCHOL. AGING;AGING NEUROPSYCHOL. COGN;J. GERONTOL. PSYCHOL. SCI;J. CLIN. EXP. NEUROPSYCHOL;J. CLIN. EXP. NEUROPSYCHOL;J. CLIN. EXP. NEUROPSYCHOL;NEUROPSYCHOLOGY;JAMA;CURR…	CANADA;CANADA;USA	CANADA
75	WEBER EMG;DIRK J;SCHMIEDEK F	AMBULATORY ASSESSMENT; COGNITIVE DEVELOPMENT; HIERARCHICAL MODELING; INTRA-INDIVIDUAL VARIABILITY; MICRO-LONGITUDINAL DESIGN; SPATIAL PRECISION; WORKING MEMORY UPDATING	AMBULATORY ASSESSMENT; COGNITIVE DEVELOPMENT; HIERARCHICAL MODELING; INTRA-INDIVIDUAL VARIABILITY; MICRO-LONGITUDINAL DESIGN; SPATIAL PRECISION; WORKING MEMORY UPDATING	GERMAN INSTITUTE FOR INTERNATIONAL EDUCATIONAL RESEARCH (DIPF), FRANKFURT AM MAIN, FRANKFURT, 60486, GERMANY; INDIVIDUAL DEVELOPMENT AND ADAPTIVE EDUCATION (IDEA) CENTER, FRANKFURT, 60486, GERMANY	BADDELEY, A.D., HITCH, G., WORKING MEMORY (1974) PSYCHOL. LEARN. MOTIV, 8, PP. 47-89; COWAN, N., THE MAGICAL NUMBER 4 IN SHORT-TERM MEMORY: A RECONSIDERATION OF MENTAL STORAGE CAPACITY (2001) BEHAV. BRAIN SCI, 24, PP. 87-185. , CROSSREF PUBMED; MA, W.J., HUSAIN, M., BAYS, P.M., CHANGING CONCEPTS OF WORKING MEMORY (2014) NAT. NEUROSCI, 17, PP. 347-356. , CROSSREF PUBMED; PALMER, J., ATTENTIONAL LI…	J. INTELL.	COGNITIVE MODELING STUDIES IN ADULTS HAVE ESTABLISHED THAT VISUAL WORKING MEMORY (WM) CAPACITY DEPENDS ON THE REPRESENTATIONAL PRECISION, AS WELL AS ITS VARIABILITY FROM MOMENT TO MOMENT. BY CONTRAST, VISUOSPATIAL WM PERFORMANCE IN CHILDREN HAS BEEN TYPICALLY INDEXED BY RESPONSE ACCURACY—A BINARY MEASURE THAT PROVIDES LESS INFORMATION ABOUT PRECISION WITH WHICH ITEMS ARE STORED. HERE, WE AIMED AT…	8	WEBER, E.M.G.; GERMAN INSTITUTE FOR INTERNATIONAL EDUCATIONAL RESEARCH (DIPF)GERMANY; EMAIL: ELENA.GALEANO-WEBER@DIPF.DE; WEBER, E.M.G.; INDIVIDUAL DEVELOPMENT AND ADAPTIVE EDUCATION (IDEA) CENTERGERMANY; EMAIL: ELENA.GALEANO-WEBER@DIPF.DE	ARTICLE	10.3390/jintelligence6010008		20793200	JOURNAL OF INTELLIGENCE	ENGLISH	5	1	1-19	MDPI AG	SCOPUS	VARIABILITY IN THE PRECISION OF CHILDREN’S SPATIAL WORKING MEMORY	https://www.scopus.com/inward/record.uri?eid=2-s2.0-85064186404&doi=10.3390%2fjintelligence6010008&partnerID=40&md5=fe170e24504df3aa8715dfbc4e36d9a6	6	2018	ACKNOWLEDGMENTS: THIS RESEARCH WAS FUNDED BY THE GERMAN INSTITUTE FOR INTERNATIONAL EDUCATIONAL RESEARCH (DIPF), FRANKFURT, GERMANY. WE OWE SPECIAL THANKS TO VERENA DIEL, PHILIPP WIESEMANN AND A TEAM OF HIGHLY COMMITTED STUDENT ASSISTANTS FOR THEIR IMPORTANT ROLES IN CONDUCTING THIS STUDY. NA NA	J INTELL	GERMAN INSTITUTE FOR INTERNATIONAL EDUCATIONAL RESEARCH (DIPF);INDIVIDUAL DEVELOPMENT AND ADAPTIVE EDUCATION (IDEA) CENTER	NOTREPORTED;GERMAN INSTITUTE FOR INTERNATIONAL EDUCATIONAL RESEARCH (DIPF)GERMANY;NOTREPORTED;NOTREPORTED;INDIVIDUAL DEVELOPMENT AND ADAPTIVE EDUCATION (IDEA) CENTERGERMANY;NOTREPORTED		WEBER EMG, 2018, J INTELL	WEBER EMG, 2018, J INTELL	BADDELEY;COWAN;MA;PALMER;PASHLER;ALLOWAY;LOGIE;SWANSON;MIYAKE;SHAH;FUKUDA;GIOFRÈ;SWANSON;ALLOWAY;BAYS;ZHANG;BAYS;OBERAUER;WILKEN;FOUGNIE;VAN DEN BERG;VAN DEN BERG;LARA;LI;COOLS;MÜLLER;LECERF;LI;RIEDIGER;SCHMIEDEK;SCHMIEDEK;SLIWINSKI;BROSE;BROSE;MELLA;ASTLE;DIRK;KÖNEN;MELLA;BURNETT HEYES;BURNETT HEYES;SARIGIANNIDIS;SIMMERING;SIMMERING;ZOKAEI;BALTES;SIEGLER;KUHN;WILEY HOBOKEN;SLIWINSKI;LEONHARDT;KÖ…	PSYCHOL. LEARN. MOTIV;BEHAV. BRAIN SCI;NAT. NEUROSCI;J. EXP. PSYCHOL. HUM. PERCEPT. PERFORM;PERCEPT. PSYCHOPHYS;LEARN. INDIVID. DIFFER;MEM. COGNIT;J. EDUC. PSYCHOL;MODELS OF WORKING MEMORY: MECHANISMS OF ACTIVE MAINTENANCE AND EXECUTIVE CONTROL;J. EXP. PSYCHOL. GEN;PSYCHON. BULL. REV;INTELLIGENCE;INTELLIGENCE;J. EXP. CHILD PSYCHOL;SCIENCE;NATURE;J. VIS;J. EXP. PSYCHOL. GEN;J. VIS;NAT. COMMUN;PROC…	GERMANY;GERMANY	GERMANY
76	JOLY-BURRA E;LINDEN MV;GHISLETTA P	AMPLITUDE OF FLUCTUATIONS; AUTOREGRESSIVE PARAMETER; FUNCTIONAL ADAPTABILITY; FUNCTIONAL DIVERSITY; GO/NOGO SART TASK; INTRAINDIVIDUAL VARIABILITY; PREPOTENT RESPONSE INHIBITION; PROSPECTIVE MEMORY; RANDOM PROCESS FLUCTUATION	AMPLITUDE OF FLUCTUATIONS; AUTOREGRESSIVE PARAMETER; FUNCTIONAL ADAPTABILITY; FUNCTIONAL DIVERSITY; GO/NOGO SART TASK; INTRAINDIVIDUAL VARIABILITY; PREPOTENT RESPONSE INHIBITION; PROSPECTIVE MEMORY; RANDOM PROCESS FLUCTUATION	FACULTY OF PSYCHOLOGY AND EDUCATIONAL SCIENCES, UNIVERSITY OF GENEVA, GENEVA, CH-1211, SWITZERLAND; SWISS CENTRE FOR AFFECTIVE SCIENCES, UNIVERSITY OF GENEVA, GENEVA, CH-1211, SWITZERLAND; DEPARTMENT OF PSYCHOLOGY, UNIVERSITY OF LIÈGE, LIÈGE, B-4000, BELGIUM; FACULTY OF PSYCHOLOGY (FRENCH), SWISS DISTANCE LEARNING UNIVERSITY, BRIG, CH-3900, SWITZERLAND; SWISS NATIONAL CENTRE OF COMPETENCE IN RESE…	HARADA, C.N., LOVE, M.C.N., TRIEBEL, K.L., NORMAL COGNITIVE AGING (2013) CLIN. GERIATR. MED, 29, PP. 737-752. , CROSSREF PUBMED; MOLENAAR, P.C.M., A MANIFESTO ON PSYCHOLOGY AS IDIOGRAPHIC SCIENCE: BRINGING THE PERSON BACK INTO SCIENTIFIC PSYCHOLOGY, THIS TIME FOREVER (2004) MEAS. INTERDISCIP. RES. PERSPECT, 2, PP. 201-218. , CROSSREF; FISKE, D.W., RICE, L., INTRA-INDIVIDUAL RESPONSE VARIABILITY (…	J. INTELL.	SUCCESSFUL PROSPECTIVE MEMORY (PM) PERFORMANCE RELIES ON EXECUTIVE FUNCTIONS, INCLUDING INHIBITION. HOWEVER, PM AND INHIBITION ARE USUALLY ASSESSED IN SEPARATE TASKS, AND ANALYTICALLY THE FOCUS IS EITHER ON GROUP DIFFERENCES OR AT MOST ON INTERINDIVIDUAL DIFFERENCES. CONJOINT MEASURES OF PM AND INHIBITION PERFORMANCE THAT TAKE INTO ACCOUNT INTRAINDIVIDUAL VARIABILITY (IIV) ARE THUS MISSING. IN TH…	13	JOLY-BURRA, E.; FACULTY OF PSYCHOLOGY AND EDUCATIONAL SCIENCES, SWITZERLAND; EMAIL: EMILIE.JOLY@UNIGE.CH	ARTICLE	10.3390/jintelligence6010013	SCHWEIZERISCHER NATIONALFONDS ZUR FÖRDERUNG DER WISSENSCHAFTLICHEN FORSCHUNGSCHWEIZERISCHER NATIONALFONDS ZUR FÖRDERUNG DER WISSENSCHAFTLICHEN FORSCHUNG, SNF, FNS—100019_159359/1	20793200	JOURNAL OF INTELLIGENCE	ENGLISH	5	1	1-27	MDPI AG	SCOPUS	INTRAINDIVIDUAL VARIABILITY IN INHIBITION AND PROSPECTIVE MEMORY IN HEALTHY OLDER ADULTS: INSIGHTS FROM RESPONSE REGULARITY AND RAPIDITY	https://www.scopus.com/inward/record.uri?eid=2-s2.0-85090216084&doi=10.3390%2fjintelligence6010013&partnerID=40&md5=fa55f57f5b072789f1639b08fab65278	6	2018	ACKNOWLEDGMENTS: THIS PROJECT WAS SUPPORTED BY THE SWISS NATIONAL SCIENCE FOUNDATION GRANT FNS—100019_159359/1. WE THANK ELISA GALLERNE FOR HER HELP IN DATA COLLECTION AND GLOBAL CONTRIBUTION TO THE WHOLE RESEARCH PROJECT. WE ADDITIONALLY THANK NICOLA BALLHAUSEN, ALEXANDRA HERING AND SASCHA ZUBER FOR THEIR MOST HELPFUL COMMENTS AND SUGGESTIONS REGARDING TASK DESIGN AND DATA INTERPRETATION. THIS P…	J INTELL	UNIVERSITY OF GENEVA;UNIVERSITY OF GENEVA;UNIVERSITY OF LIÈGE;SWISS DISTANCE LEARNING UNIVERSITY;UNIVERSITIES OF LAUSANNE AND OF GENEVA	NOTREPORTED;FACULTY OF PSYCHOLOGY AND EDUCATIONAL SCIENCES;NOTREPORTED		JOLY-BURRA E, 2018, J INTELL	JOLY-BURRA E, 2018, J INTELL	HARADA;MOLENAAR;FISKE;HULTSCH;OXFORD UNIVERSITY PRESS NEW YORK;NESSELROADE;LAWRENCE ERLBAUM ASSOCIATES HILLSDALE;NESSELROADE;SHAMMI;ANSTEY;HULTSCH;MACDONALD;STUSS;ANSTEY;HULTSCH;WEST;BUNCE;GHISLETTA;LÖVDÉN;BURTON;MACDONALD;GHISLETTA;KOCHAN;BIELAK;ELLIS;PSYCHOLOGY PRESS HOVE;KLIEGEL;UTTL;UTTL;KLIEGEL;BURGESS;KVAVILASHVILI;LAWRENCE ERLBAUM ASSOCIATES MAHWAY;EINSTEIN;LAWRENCE ERLBAUM ASSOCIATES MAHW…	CLIN. GERIATR. MED;MEAS. INTERDISCIP. RES. PERSPECT;PSYCHOL. BULL;NEW FRONTIERS IN COGNITIVE AGING;OXFORD UNIVERSITY PRESS: NEW YORK;VISIONS OF AESTHETICS;LAWRENCE ERLBAUM ASSOCIATES: HILLSDALE;MULTIVAR. BEHAV. RES;AGING NEUROPSYCHOL. COGN;AGING NEUROPSYCHOL. COGN;J. GERONTOL. B PSYCHOL. SCI. SOC. SCI;PSYCHOL. AGING;BRAIN;NEUROPSYCHOLOGIA;NEUROPSYCHOLOGY;BRAIN COGN;BRAIN COGN;GEROPSYCH;NEUROPSYCH…	BELGIUM;SWITZERLAND;SWITZERLAND;SWITZERLAND;SWITZERLAND	SWITZERLAND
77	VOGELAAR B;SWEIJEN SW;RESING WCM	ANALOGICAL REASONING; DYNAMIC TESTING; GIFTED; GRADUATED PROMPTS	ANALOGICAL REASONING; DYNAMIC TESTING; GIFTED; GRADUATED PROMPTS	DEVELOPMENTAL AND EDUCATIONAL PSYCHOLOGY, LEIDEN UNIVERSITY, LEIDEN, 2300 RB, NETHERLANDS	GENTNER, D., MARAVILLA, F., ANALOGICAL REASONING (2018) INTERNATIONAL HANDBOOK OF THINKING & REASONING, PP. 186-203. , BALL, L.J., THOMPSON, V.A., EDS; PSYCHOLOGY PRESS: NEW YORK, NY, USA; RICHLAND, L.E., SIMMS, N., ANALOGY, HIGHER ORDER THINKING, AND EDUCATION (2015) WILEY INTERDISCIP. REV. COGN. SCI., 6, PP. 177-192; CSAPÓ, B., THE DEVELOPMENT OF INDUCTIVE REASONING: CROSS-SECTIONAL ASSESSMENTS…	J. INTELL.	ANALOGICAL REASONING IS ASSUMED TO PLAY A LARGE ROLE IN LEARNING AND PROBLEM SOLVING IN EVERYDAY AND SCHOOL SETTINGS. IT WAS EXAMINED WHETHER A NEWLY DEVELOPED DYNAMIC TEST OF ANALOGICAL REASONING WOULD BE SUFFICIENTLY DIFFICULT FOR IDENTIFYING YOUNG GIFTED CHILDREN’S POTENTIAL FOR SOLVING ANALOGIES. THE STUDY INCLUDED 74 GIFTED (N = 31) AND AVERAGE-ABILITY (N = 43) CHILDREN BETWEEN 7 AND 8 YEARS…	19	VOGELAAR, B.; DEVELOPMENTAL AND EDUCATIONAL PSYCHOLOGY, NETHERLANDS; EMAIL: B.VOGELAAR@FSW.LEIDENUNIV.NL	ARTICLE	10.3390/jintelligence7030019		20793200	JOURNAL OF INTELLIGENCE	ENGLISH	3	3		MDPI AG	SCOPUS	GIFTED AND AVERAGE-ABILITY CHILDREN’S POTENTIAL FOR SOLVING ANALOGY ITEMS	https://www.scopus.com/inward/record.uri?eid=2-s2.0-85074323607&doi=10.3390%2fjintelligence7030019&partnerID=40&md5=e53cc750eb31a09b6ce5d3d10780819d	7	2019	FUNDING: THIS RESEARCH WAS FUNDED BY STICHTING ABBAS, GRANT NUMBER ABBAS ONTWIKKELINGSUBSIDIE 2017. NA NA	J INTELL	LEIDEN UNIVERSITY	NOTREPORTED;NOTREPORTED;EMAIL: B.VOGELAAR@FSW.LEIDENUNIV.NL		VOGELAAR B, 2019, J INTELL	VOGELAAR B, 2019, J INTELL	GENTNER;PSYCHOLOGY PRESS NEW YORK;RICHLAND;CSAPÓ;GOSWAMI;SPRINGER NEW YORK;KLAUER;STERNBERG;GENTNER;ELSEVIER OXFORD;CAROPRESO;GEAKE;HOLYOAK;PRADE;RAM;SPRINGER BERLIN;SIEGLER;ELLIOTT;STERNBERG;CAMBRIDGE UNIVERSITY PRESS NEW YORK;ROBINSONZAÑARTU;GEISINGER;AMERICAN PSYCHOLOGICAL ASSOCIATION WASHINGTON;SKUY;BOLIG;PERSSON;CALERO;TZURIEL;CHAFFEY;KANEVSKY;HELLER;ELSEVIER OXFORD;LIDZ;VOGELAAR;VYGOTSKY;CO…	INTERNATIONAL HANDBOOK OF THINKING & REASONING;PSYCHOLOGY PRESS: NEW YORK;WILEY INTERDISCIP. REV. COGN. SCI.;INT. J. BEHAV. DEV.;ENCYCLOPEDIA OF THE SCIENCES OF LEARNING;SPRINGER: NEW YORK;REV. EDUC. RES.;BEYOND IQ: A TRIARCHIC THEORY OF HUMAN INTELLIGENCE;ENCYCLOPEDIA OF HUMAN BEHAVIOR;J. EDUC. RES.;NEUROIMAGE;THE CAMBRIDGE HANDBOOK OF THINKING AND REASONING;CASE-BASED REASONING RESEARCH AND DEV…	NETHERLANDS	NETHERLANDS
78	CHENG L;YAN J;MA X;CHEN X;LIU Z	ANALYTICAL ABILITY; AURORA BATTERY; CREATIVE ABILITY; PRACTICAL ABILITY; SUCCESSFUL INTELLIGENCE	ANALYTICAL ABILITY; AURORA BATTERY; CREATIVE ABILITY; PRACTICAL ABILITY; SUCCESSFUL INTELLIGENCE	FACULTY OF EDUCATION, BEIJING NORMAL UNIVERSITY, BEIJING, 100875, CHINA; DEVELOPMENTAL AND EDUCATIONAL RESEARCH CENTER FOR CHILDREN’S CREATIVITY, FACULTY OF EDUCATION, BEIJING NORMAL UNIVERSITY, BEIJING, 100875, CHINA; INSTITUTE OF PSYCHOLOGY, CHINESE ACADEMY OF SCIENCES, BEIJING, 100101, CHINA; DEPARTMENT OF PSYCHOLOGY, UNIVERSITY OF CHINESE ACADEMY OF SCIENCES, BEIJING, 100101, CHINA; INSTITUTE…	AGHABABAEI, S., MALEKPOUR, M., KAJBAF, M.B., ABEDI, A., CONFIRMATORY FACTOR ANALYSIS OF AURORA-A BATTERY ON CHILDREN (2016) MODERN APPLIED SCIENCE, 10, P. 99; ALJUGHAIMAN, A.M., AYOUB, A.E.A., THE EFFECT OF AN ENRICHMENT PROGRAM ON DEVELOPING ANALYTICAL, CREATIVE, AND PRACTICAL ABILITIES OF ELEMENTARY GIFTED STUDENTS (2012) JOURNAL FOR THE EDUCATION OF THE GIFTED, 35, PP. 153-174; ALJUGHAIMAN, A.…	J. INTELL.	AURORA BATTERY IS A CORRESPONDING TEST OF SUCCESSFUL INTELLIGENCE. THIS STUDY AIMS TO EXAMINE THE FACTORIAL STRUCTURE OF THE CHINESE VERSION OF AURORA BATTERY AND TO INVESTIGATE ITS INTERNAL CONSISTENCY AND VALIDITY, AS WELL AS TO DISCOVER THE DEVELOPMENTAL FEATURES OF CHINESE STUDENTS. A TOTAL NUMBER OF 2007 STUDENTS WERE RECRUITED FROM 13 SCHOOLS ACROSS EASTERN, CENTRAL, AND WESTERN CHINA, RANG…	120	YAN, J.; INSTITUTE OF PSYCHOLOGY, CHINA; EMAIL: JINGLU.YAN@UQ.EDU.AU; LIU, Z.; INSTITUTE OF PSYCHOLOGY, CHINA; EMAIL: LIUZK@PSYCH.AC.CN	ARTICLE	10.3390/jintelligence10040120	BEIJING NORMAL UNIVERSITYBEIJING NORMAL UNIVERSITY, BNU, ICER201904	20793200	JOURNAL OF INTELLIGENCE	ENGLISH	0	4		MDPI	SCOPUS	THE REVISION AND APPLICATION OF AURORA IN CHINA: BASED ON SUCCESSFUL INTELLIGENCE	https://www.scopus.com/inward/record.uri?eid=2-s2.0-85144721650&doi=10.3390%2fjintelligence10040120&partnerID=40&md5=02756c72ba6cf89533b40cfca8a59029	10	2022	THIS RESEARCH WAS FUNDED BY THE INTERNATIONAL JOINT RESEARCH PROJECT OF FACULTY OF EDUCATION, BEIJING NORMAL UNIVERSITY GRANT NUMBER ICER201904. NA NA	J INTELL	BEIJING NORMAL UNIVERSITY;BEIJING NORMAL UNIVERSITY;INSTITUTE OF PSYCHOLOGY;UNIVERSITY OF CHINESE ACADEMY OF SCIENCES;THE UNIVERSITY OF QUEENSLAND;SHENZHEN NANSHAN LONGYUAN SCHOOL	NOTREPORTED;INSTITUTE OF PSYCHOLOGY;NOTREPORTED;NOTREPORTED;INSTITUTE OF PSYCHOLOGY;NOTREPORTED		CHENG L, 2022, J INTELL	CHENG L, 2022, J INTELL	AGHABABAEI;ALJUGHAIMAN;ALJUGHAIMAN;ALLAN;BAER;BAER;BARBOT;BENTLER;BRODY;BROWN;BROWN;BYRNE;CAMP;CANIVEZ;CHARALAMBOUS;CHART;CHEN;CHEUNG;CHEUNG;CIANCIOLO;CLAXTON;CLIFFORD;DU;DUCKWORTH;DUNN;FERRANDO;FLYNN;GATHERCOLE;GEARY;GEORGE;GERWIG;GOTTFREDSON;GUBBELS;GUBBELS;HEIN;HEIN;HUNT;KARWOWSKI;KARWOWSKI;KARWOWSKI;KELL;KHARKHURIN;KUNCEL;LAU;LIU;LIU;MANDELMAN;MANDELMAN;MANDELMAN;MOURGUES;MUTHÉN;NOBLE;PHILLIP…	MODERN APPLIED SCIENCE;JOURNAL FOR THE EDUCATION OF THE GIFTED;TALENT DEVELOPMENT AND EXCELLENCE;STUDIES IN HIGHER EDUCATION;JOURNAL OF CREATIVE BEHAVIOR;THE CAMBRIDGE HANDBOOK OF CREATIVITY;OPEN EDUCATION JOURNAL;EQS: STRUCTURAL EQUATIONS PROGRAM MANUAL;INTELLIGENCE (NORWOOD);TEST OF NONVERBAL INTELLIGENCE;TEST OF NONVERBAL INTELLIGENCE;STRUCTURAL EQUATION MODELING WITH EQS;CREATIVITY RESEARCH J…	AUSTRALIA;CHINA;CHINA;CHINA;CHINA;CHINA	CHINA
79	STERNBERG RJ;GLAVEANU V;KARAMI S;KAUFMAN JC;PHILLIPSON SN;PREISS DD	ANALYTICAL SKILLS AND ATTITUDES; CONSTRAINT; CREATIVE SKILLS AND ATTITUDES; INTELLECTUAL SKILLS AND ATTITUDES; META-INTELLIGENCE; PRACTICAL SKILLS AND ATTITUDES; PROBLEM-SOLVING; SOLUTIONS; SYSTEMS; WICS; WISDOM-BASED SKILLS AND ATTITUDES	ANALYTICAL SKILLS AND ATTITUDES; CONSTRAINT; CREATIVE SKILLS AND ATTITUDES; INTELLECTUAL SKILLS AND ATTITUDES; META-INTELLIGENCE; PRACTICAL SKILLS AND ATTITUDES; PROBLEM-SOLVING; SOLUTIONS; SYSTEMS; WICS; WISDOM-BASED SKILLS AND ATTITUDES	DEPARTMENT OF HUMAN DEVELOPMENT, CORNELL UNIVERSITY, ITHACA, NY 14853, UNITED STATES; DEPARTMENT OF PSYCHOLOGY AND COUNSELLING, WEBSTER UNIVERSITY GENEVA, BELLEVUE, 1293, SWITZERLAND; CENTRE FOR THE SCIENCE OF LEARNING AND TECHNOLOGY, UNIVERSITY OF BERGEN, BERGEN, 5007, NORWAY; EDUCATIONAL PSYCHOLOGY FACULTY, MISSISSIPPI STATE UNIVERSITY, STARKVILLE, MS 39762, UNITED STATES; NEAG SCHOOL OF EDUCAT…	ACKERMAN, PHILLIP L., A THEORY OF ADULT INTELLECTUAL DEVELOPMENT: PROCESS, PERSONALITY, INTERESTS, AND KNOWLEDGE (1996) INTELLIGENCE, 22, PP. 227-257. , CROSSREF; ACKERMAN, PHILLIP L., KANFER, RUTH, WORK IN THE 21ST CENTURY: NEW DIRECTIONS FOR AGING AND ADULT DEVELOPMENT (2020) AMERICAN PSYCHOLOGIST, 75, PP. 486-498. , CROSSREF PUBMED; ANDERSON, LORIN A., KRATHWOHL, DAVID, (2000) A TAXONOMY FOR L…	J. INTELL.	A DEEPER UNDERSTANDING OF THE PROCESSES LEADING TO PROBLEM FRAMING AND BEHIND FINDING SOLUTIONS TO PROBLEMS SHOULD HELP EXPLAIN VARIABILITY IN THE QUALITY OF THE SOLUTIONS TO THOSE PROBLEMS. USING STERNBERG’S WICS MODEL AS THE CONCEPTUAL BASIS OF PROBLEM SOLVING, THIS ARTICLE DISCUSSES THE RELATIONS BETWEEN CREATIVE, ANALYTICAL, PRACTICAL, AND WISDOM-BASED APPROACHES AS BASES FOR SOLUTIONS TO PRO…	19	STERNBERG, R.J.; DEPARTMENT OF HUMAN DEVELOPMENT, UNITED STATES; EMAIL: ROBERT.STERNBERG@CORNELL.EDU	REVIEW	10.3390/jintelligence9020019	FONDO NACIONAL DE DESARROLLO CIENTÍFICO Y TECNOLÓGICOFONDO NACIONAL DE DESARROLLO CIENTÍFICO Y TECNOLÓGICO, FONDECYT, 1181095	20793200	JOURNAL OF INTELLIGENCE	ENGLISH	6	2		MDPI AG	SCOPUS	META-INTELLIGENCE: UNDERSTANDING, CONTROL, AND INTERACTIVITY BETWEEN CREATIVE, ANALYTICAL, PRACTICAL, AND WISDOM-BASED APPROACHES IN PROBLEM SOLVING	https://www.scopus.com/inward/record.uri?eid=2-s2.0-85107158026&doi=10.3390%2fjintelligence9020019&partnerID=40&md5=630af4f5d37db2822a576e0ae9706555	9	2021	FUNDING: THE WORK OF DAVID D. PREISS IN THIS PAPER WAS SUPPORTED BY GRANT FONDECYT NO 1181095 FROM ANID. NA NA	J INTELL	CORNELL UNIVERSITY;WEBSTER UNIVERSITY GENEVA;UNIVERSITY OF BERGEN;MISSISSIPPI STATE UNIVERSITY;UNIVERSITY OF CONNECTICUT;MONASH UNIVERSITY;PONTIFICIA UNIVERSIDAD CATÓLICA DE CHILE	NOTREPORTED;NOTREPORTED;NOTREPORTED		STERNBERG RJ, 2021, J INTELL	STERNBERG RJ, 2021, J INTELL-a-b	ACKERMAN;ACKERMAN;ANDERSON;ARLIN;BERRY;BINET;BLÖMEKE;BRANSFORD;CARROLL;CATTELL;COLE;COLE;DANNER;DEYOUNG;ERICSSON;FERRARI;FLYNN;FRENSCH;GALENSON;GARDNER;GETZELS;GLAVEANU;GLAVEANU;GLAVEANU;GLÜCK;GREENFIELD;HEDLUND;HENNESSEY;KAUFMAN;KAUFMAN;KAUFMAN;KAUFMAN;KAUFMAN;KHARKHURIN;KRUGMAN;LUBART;MACKINTOSH;MALONE;MCGREW;MISCHEL;MOUNK;MUMFORD;NIU;NIU;PAULUS;PHILLIPSON;PIAGET;PREISS;PREISS;PREISS;PREISS;REI…	INTELLIGENCE;AMERICAN PSYCHOLOGIST;A TAXONOMY FOR LEARNING;EDUCATIONAL HORIZONS;CULTURE AND COGNITION: READINGS IN CROSS-CULTURAL PSYCHOLOGY;THE DEVELOPMENT OF INTELLIGENCE IN CHILDREN;ZEITSCHRIFT FÜR PSYCHOLOGIE;THE IDEAL PROBLEM SOLVER: A GUIDE FOR IMPROVING;HUMAN COGNITIVE ABILITIES: A SURVEY OF FACTOR-ANALYTIC STUDIES;ABILITIES: THEIR STRUCTURE;CULTURAL PSYCHOLOGY: A ONCE AND FUTURE DISCIPLIN…	AUSTRALIA;CHILE;NORWAY;SWITZERLAND;USA;USA;USA	USA
80	CHOOI WT;LONG HE;THOMPSON LA	ANALYTICAL; CONFIRMATORY FACTOR ANALYSIS; CREATIVITY; GENERAL INTELLIGENCE (G); PRACTICAL ABILITY	ANALYTICAL; CONFIRMATORY FACTOR ANALYSIS; CREATIVITY; GENERAL INTELLIGENCE; PRACTICAL ABILITY	ADVANCED MEDICAL & DENTAL INSTITUTE, UNIVERSITI SAINS MALAYSIA, BANDAR PUTRA BERTAM, KEPALA BATASPULAU PINANG 13200, MALAYSIA; CASE WESTERN RESERVE UNIVERSITY, 10900 EUCLID AVENUE, CLEVELAND, OH 44106, UNITED STATES	BRODY, N., CONSTRUCT VALIDITY OF THE STERNBERG TRIARCHIC ABILITIES TEST: COMMENT AND ANALYSIS (2003) INTELLIGENCE, 31, PP. 319-329; GOTTFREDSON, L.S., DISSECTING PRACTICAL INTELLIGENCE THEORY: ITS CLAIMS AND EVIDENCE (2003) INTELLIGENCE, 31, PP. 343-397; STERNBERG, R.J., OUR RESEARCH PROGRAM VALIDATING THE TRIARCHIC THEORY OF SUCCESSFUL INTELLIGENCE: REPLY TO GOTTFREDSON (2003) INTELLIGENCE, 31, …	J. INTELL.	ALTHOUGH THE CONSENSUS IN THE FIELD OF HUMAN INTELLIGENCE HOLDS THAT A UNITARY FACTOR (G) ACCOUNTS FOR THE MAJORITY OF THE VARIANCE AMONG INDIVIDUALS, THERE ARE STILL SOME WHO ARGUE THAT INTELLIGENCE IS COMPOSED OF SEPARATE ABILITIES AND INDIVIDUAL DIFFERENCES ACROSS ABILITIES IN COMBINATION ARE WHAT CONSTITUTES INTELLIGENCE. IN KEEPING WITH THE LATTER THEORETICAL SUPPORT, THE STERNBERG TRIARCHIC…		CHOOI, W.-T.; ADVANCED MEDICAL & DENTAL INSTITUTE, BANDAR PUTRA BERTAM, KEPALA BATAS, MALAYSIA; EMAIL: WENGTINK@AMDI.USM.EDU.MY; CHOOI, W.-T.; CASE WESTERN RESERVE UNIVERSITY, 10900 EUCLID AVENUE, UNITED STATES; EMAIL: WENGTINK@AMDI.USM.EDU.MY	ARTICLE	10.3390/jintelligence2030056		20793200	JOURNAL OF INTELLIGENCE	ENGLISH	7	3	56-67	MDPI AG	SCOPUS	THE STERNBERG TRIARCHIC ABILITIES TEST (LEVEL-H) IS A MEASURE OF G	https://www.scopus.com/inward/record.uri?eid=2-s2.0-85009281787&doi=10.3390%2fjintelligence2030056&partnerID=40&md5=c2a42c24ab381586f91eb3760e169182	2	2014	NA NA NA	J INTELL	UNIVERSITI SAINS MALAYSIA;CASE WESTERN RESERVE UNIVERSITY	NOTREPORTED;ADVANCED MEDICAL AND DENTAL INSTITUTE;NOTREPORTED;NOTREPORTED;CASE WESTERN RESERVE UNIVERSITY;NOTREPORTED		CHOOI WT, 2014, J INTELL	CHOOI WT, 2014, J INTELL	BRODY;GOTTFREDSON;STERNBERG;JENSEN;DEARY;ZHANG;VON STUMM;ZHANG;SALEKIN;NADERI;STERNBERG;STERNBERG;STERNBERG;KOKE;HUNT;HUNT;CATTELL;STERNBERG;CARLSTEDT;CAMBRIDGE UNIVERSITY PRESS NEW YORK;STERNBERG;CAMBRIDGE UNIVERSITY PRESS NEW YORK;STERNBERG;JOHNSON;JOHNSON;JOHNSON;HU;DEARY;HU;SAGE THOUSAND OAKS;FREY;BULL;GIOFRE	INTELLIGENCE;INTELLIGENCE;INTELLIGENCE;THE G FACTOR: THE SCIENCE OF MENTAL ABILITY;TRENDS COGNIT. SCI;EUR. J. PSYCHOL. EDUC;BR. J. PSYCHOL;J. PSYCHOL: INTERDISCIP. APPL;J. CLIN. CHILD ADOLESC. PSYCHOL;J. AM. SCI;TRENDS COGNIT. SCI;PRACTICAL INTELLIGENCE IN EVERYDAY LIFE;EUR. J. PSYCHOL. ASSESS;PERS. INDIVID. DIFFER;WILL WE BE SMART ENOUGH? A COGNITIVE ANALYSIS OF THE COMING WORKFORCE;HUMAN INTELL…	MALAYSIA;USA	MALAYSIA
81	BRÄUER J;HANUS D;PIKA S;GRAY R;UOMINI N	ANIMAL COGNITION; ANIMAL MINDS; ANIMAL PSYCHOLOGY; COGNITIVE EVOLUTION; COMPARATIVE COGNITION; COMPARATIVE PSYCHOLOGY	ANIMAL COGNITION; ANIMAL MINDS; ANIMAL PSYCHOLOGY; COGNITIVE EVOLUTION; COMPARATIVE COGNITION; COMPARATIVE PSYCHOLOGY	MAX PLANCK INSTITUTE FOR THE SCIENCE OF HUMAN HISTORY, DEPARTMENT OF LINGUISTIC AND CULTURAL EVOLUTION, KAHLAISCHE STRASSE 10, JENA, 07745, GERMANY; DEPARTMENT OF GENERAL PSYCHOLOGY, FRIEDRICH-SCHILLER-UNIVERSITY, AM STEIGER 3, JENA, 07743, GERMANY; MAX PLANCK INSTITUTE FOR EVOLUTIONARY ANTHROPOLOGY, DEPARTMENT OF DEVELOPMENTAL AND COMPARATIVE PSYCHOLOGY, DEUTSCHER PLATZ 6, LEIPZIG, 04103, GERMAN…	AGRILLO, CHRISTIAN, PIFFER, LAURA, BISAZZA, ANGELO, BUTTERWORTH, BRIAN, EVIDENCE FOR TWO NUMERICAL SYSTEMS THAT ARE SIMILAR IN HUMANS AND GUPPIES (2012) PLOS ONE, 7, P. E31923. , CROSSREF PUBMED; ALLEN, COLIN, ASSESSING ANIMAL COGNITION: ETHOLOGICAL AND PHILOSOPHICAL PERSPECTIVES (1998) JOURNAL OF ANIMAL SCIENCE, 76, PP. 42-47. , CROSSREF; ALLEN, COLIN, ON (NOT) DEFINING COGNITION (2017) SYNTHESE…	J. INTELL.	USING THE COMPARATIVE APPROACH, RESEARCHERS DRAW INFERENCES ABOUT THE EVOLUTION OF COGNITION. PSYCHOLOGISTS HAVE POSTULATED SEVERAL HYPOTHESES TO EXPLAIN WHY CERTAIN SPECIES ARE COGNITIVELY MORE FLEXIBLE THAN OTHERS, AND THESE HYPOTHESES ASSUME THAT CERTAIN COGNITIVE SKILLS ARE LINKED TOGETHER TO CREATE A GENERALLY “SMART” SPECIES. HOWEVER, EMPIRICAL FINDINGS SUGGEST THAT SEVERAL ANIMAL SPECIES A…	28	BRÄUER, J.; MAX PLANCK INSTITUTE FOR THE SCIENCE OF HUMAN HISTORY, KAHLAISCHE STRASSE 10, GERMANY; EMAIL: BRAEUER@SHH.MPG.DE; BRÄUER, J.; DEPARTMENT OF GENERAL PSYCHOLOGY, AM STEIGER 3, GERMANY; EMAIL: BRAEUER@SHH.MPG.DE	REVIEW	10.3390/jintelligence8030028	EUROPEAN RESEARCH COUNCILEUROPEAN RESEARCH COUNCIL, ERC, 772000 MAX-PLANCK-GESELLSCHAFTMAX-PLANCK-GESELLSCHAFT, MPG TEMPLETON WORLD CHARITY FOUNDATIONTEMPLETON WORLD CHARITY FOUNDATION, TWCF, 0271	20793200	JOURNAL OF INTELLIGENCE	ENGLISH	17	3	1-25	MDPI AG	SCOPUS	OLD AND NEW APPROACHES TO ANIMAL COGNITION: THERE IS NOT “ONE COGNITION”	https://www.scopus.com/inward/record.uri?eid=2-s2.0-85087449331&doi=10.3390%2fjintelligence8030028&partnerID=40&md5=b8878339cffa8ef102004476eb50fc1e	8	2020	FUNDING: WE THANK THE MAX PLANCK SOCIETY FOR SUPPORTING OUR RESEARCH, THE EUROPEAN RESEARCH COUNCIL (772000—TURNTAKING, SP), AND THE SUPPORT OF A GRANT FROM THE TEMPLETON WORLD CHARITY FOUNDATION (HTTPS://WWW.TEMPLETONWORLDCHARITY.ORG/) #0271 (NU). NA NA	J INTELL	MAX PLANCK INSTITUTE FOR THE SCIENCE OF HUMAN HISTORY;FRIEDRICH-SCHILLER-UNIVERSITY;MAX PLANCK INSTITUTE FOR EVOLUTIONARY ANTHROPOLOGY;UNIVERSITY OF OSNABRÜCK	NOTREPORTED;NOTDECLARED;NOTREPORTED;NOTREPORTED;NOTREPORTED;NOTREPORTED		BRÄUER J, 2020, J INTELL	BRÄUER J, 2020, J INTELL	AGRILLO;ALLEN;ALLEN;ALLEN;ARVIDSSON;AUERSPERG;BALDA;BALDA;BARRETT;BATES;BEACH;BENSONAMRAM;BERAN;BOESCH;BOESCH;BOESCH;BOESCH;BOESCH;BORREGO;BOTIGUÉ;BRÄUER;BRÄUER;BRÄUER;BRÄUER;BRÄUER;BRÄUER;BRÄUER;BSHARY;BSHARY;BUENOGUERRA;BUGNYAR;BURKART;BURKART;BURKART;BURROWS;BYRNE;BYRNE;BYRNE;CALL;CALL;CALL;WASHINGTON AMERICAN PSYCHOLOGICAL ASSOCIATION;CAMPBELL;CANTLON;CLAYTON;CLAYTON;CRAIG;CROCKFORD;CROCKFORD…	PLOS ONE;JOURNAL OF ANIMAL SCIENCE;SYNTHESE;THE BLACKWELL COMPANION TO CONSCIOUSNESS;PHYSIOLOGY BEHAVIOUR;PROCEEDINGS OF THE ROYAL SOCIETY B: BIOLOGICAL SCIENCES;ANIMAL BEHAVIOUR;CURRENT ORNITHOLOGY;THE BEHAVIOR ANALYST;METHODS;THE AMERICAN PSYCHOLOGIST;ANIMAL BEHAVIOUR;INTERNATIONAL JOURNAL OF COMPARATIVE PSYCHOLOGY;JOURNAL OF COMPARATIVE PSYCHOLOGY;ANIMAL BEHAVIOR AND COGNITION;THE CHIMPANZEES …	GERMANY;GERMANY;GERMANY;GERMANY	GERMANY
82	HUNT E;JAEGGI SM	APPLICATIONS OF INTELLIGENCE; IMPROVEMENT OF INTELLIGENCE; INTELLIGENCE; PLASTICITY	APPLICATIONS OF INTELLIGENCE; IMPROVEMENT OF INTELLIGENCE; INTELLIGENCE; PLASTICITY	DEPARTMENT OF PSYCHOLOGY, UNIVERSITY OF WASHINGTON, SEATTLE, WA 98195-1525, UNITED STATES; SCHOOL OF EDUCATION, UNIVERSITY OF CALIFORNIA, IRVINE, IRVINE, CA 92697, UNITED STATES	CATTELL, R.B., EFFECTS OF HUMAN FERTILITY TRENDS UPON THE DISTRIBUTION OF INTELLIGENCE AND CULTURE (1940) INTELLIGENCE IN NATURE AND NURTURE. THIRTY NINTH YEARBOOK OF THE NATIONAL SOCIETY FOR THE STUDY OF EDUCATION, PART I, , SOCIETY FOR THE STUDY OF EDUCATION: BLOOMINGTON, IL, USA; TUDDENHAM, R.D., SOLDIER INTELLIGENCE IN WORLD WARS I AND II (1948) AM. PSYCHOL, 3, PP. 54-56; FLYNN, J.R., (2012) …	J. INTELL.	AFTER 100 YEARS OF RESEARCH, THE DEFINITION OF THE FIELD IS STILL INADEQUATE. THE BIGGEST CHALLENGE WE SEE IS MOVING AWAY FROM A DE-FACTOR DEFINITION OF INTELLIGENCE IN TERMS OF TEST SCORES, BUT AT THE SAME TIME MAKING CLEAR WHAT THE BOUNDARIES OF THE FIELD ARE. WE THEN PRESENT FOUR CHALLENGES FOR THE FIELD, TWO WITHIN A BIOLOGICAL AND TWO WITHIN A SOCIAL CONTEXT. THESE REVOLVE AROUND THE ISSUES …		HUNT, E.; DEPARTMENT OF PSYCHOLOGY, UNITED STATES; EMAIL: EHUNT@U.WASHINGTON.EDU	ARTICLE	10.3390/jintelligence1010036		20793200	JOURNAL OF INTELLIGENCE	ENGLISH	22	1	36-54	MDPI AG	SCOPUS	CHALLENGES FOR RESEARCH ON INTELLIGENCE	https://www.scopus.com/inward/record.uri?eid=2-s2.0-85090248090&doi=10.3390%2fjintelligence1010036&partnerID=40&md5=edee3aea451e0dd1fcf9177bea03eaa1	1	2013	NA NA NA	J INTELL	UNIVERSITY OF WASHINGTON;UNIVERSITY OF CALIFORNIA	NOTREPORTED;NOTREPORTED;NOTREPORTED		HUNT E, 2013, J INTELL	HUNT E, 2013, J INTELL	CATTELL;TUDDENHAM;FLYNN;DE BOECK;SIMONS;BORING;SCOVILLE;KAUFMAN;KAHNEMAN;HAIDT;STANOVICH;HTTPWWWOEDCOMVIEWENTRY97396RSKEYJXL0GURESULT1ISADVANCEDFALSEEID;OXFORD U PRESS OXFORD;LIPPMANN;LIPPMANN;KAUFMAN;STERNBERG;CAMBRIDGE U PRESS NEW YORK;HUNT;HUNT;MARTINEZ;REICH;GARDNER;GARDNER;HUNT;DEARY;HUNT;CAMPBELL;ERLBAUM ASSOC MAHWAH;DAMASIO;MCDANIEL;WICKETT;CHOI;COLOM;COLOM;JUNG;SCHAIE;DEARY;JAEGGI;JAEGGI;…	INTELLIGENCE IN NATURE AND NURTURE. THIRTY NINTH YEARBOOK OF THE NATIONAL SOCIETY FOR THE STUDY OF EDUCATION;AM. PSYCHOL;ARE WE GETTING SMARTER? RISING IQ IN THE TWENTY-FIRST CENTURY;J. INTELL;PERCEPTION;NEW REPUB;J. NEUROL. NEUROSURG. PSYCHIATRY;UNGIFTED: INTELLIGENCE REDEFINED;THINKING FAST AND SLOW;THE HAPPINESS HYPOTHESIS: FINDING MODERN TRUTH IN ANCIENT WISDOM;WHAT INTELLIGENCE TESTS MISS;NE…	USA;USA	USA
83	CSÍKOS C	ARITHMETIC; COGNITIVE DEVELOPMENT; METACOGNITION; WORD PROBLEMS	ARITHMETIC; COGNITIVE DEVELOPMENT; METACOGNITION; WORD PROBLEMS	INSTITUTE OF EDUCATION, UNIVERSITY OF SZEGED, SZEGED, 6722, HUNGARY	AFFLERBACH, P., PEARSON, P.D., PARIS, S.G., CLARIFYING DIFFERENCES BETWEEN READING SKILLS AND READING STRATEGIES (2008) THE READING TEACHER, 61, PP. 364-373; ALEXANDER, J.M., CARR, M., SCHWANENFLUGEL, P.J., DEVELOPMENT OF METACOGNITION IN GIFTED CHILDREN: DIRECTIONS FOR FUTURE RESEARCH (1995) DEVELOPMENTAL REVIEW, 15, PP. 1-37; ALLAIN, P., VERNY, C., AUBIN, G., PINON, K., BONNEAU, D., DUBAS, F., …	J. INTELL.	THE NATURE OF THE DEVELOPMENT OF ARITHMETIC PERFORMANCE HAS LONG BEEN INTENSIVELY STUDIED, AND AVAILABLE SCIENTIFIC EVIDENCE CAN BE EVALUATED AND SYNTHESIZED IN LIGHT OF NELSON AND NARENS’ MODEL OF METACOGNITION. ACCORDING TO THE NELSON–NARENS MODEL, HUMAN COGNITION CAN BE SPLIT INTO TWO OR MORE INTERRELATED LEVELS. OBVIOUSLY, IN THE CASE OF MORE THAN TWO LEVELS, COGNITIVE PROCESSES FROM AT LEAST…	53	CSÍKOS, C.; INSTITUTE OF EDUCATION, HUNGARY; EMAIL: CSIKOSCS@EDPSY.U-SZEGED.HU	ARTICLE	10.3390/jintelligence10030053	MAGYAR TUDOMÁNYOS AKADÉMIAMAGYAR TUDOMÁNYOS AKADÉMIA, MTA	20793200	JOURNAL OF INTELLIGENCE	ENGLISH	0	3		MDPI	SCOPUS	METACOGNITIVE AND NON-METACOGNITIVE PROCESSES IN ARITHMETIC PERFORMANCE: CAN THERE BE MORE THAN ONE META-LEVEL?	https://www.scopus.com/inward/record.uri?eid=2-s2.0-85138694691&doi=10.3390%2fjintelligence10030053&partnerID=40&md5=7c93a745c9f749f7562b46c165d5f74f	10	2022	THIS RESEARCH WAS FUNDED BY THE RESEARCH PROGRAMME FOR PUBLIC EDUCATION DEVELOPMENT OF THE HUNGARIAN ACADEMY OF SCIENCES. NA NA	J INTELL	UNIVERSITY OF SZEGED	NOTREPORTED;INSTITUTE OF EDUCATION;NOTREPORTED		CSÍKOS C, 2022, J INTELL	CSÍKOS C, 2022, J INTELL	AFFLERBACH;ALEXANDER;ALLAIN;ALMASI;AZEVEDO;BAKER;BALL;BATEN;BELLON;BERTELETTI;BROWN;CAMPBELL;CAMPIONE;CANOBI;CARPENTER;CRAGG;CSÍKOS;CSÍKOS;CSÍKOS;DAMORE;DANTHIIR;DARLING;DE CORTE;DE CORTE;DESOETE;DUFFY;ESTES;FLAVELL;FLAVELL;FLEMING;FLEMING;FLETCHER;FUCHS;GILMORE;GILMORE;GINSBURG;GOOS;GOURGEY;GRABNER;GRABNER;HATANO;HE;HEGARTY;HIKOSAKA;HUDSON;JACOBSE;JAUSOVEC;KAVOUSI;KEREN;KLUWE;KONINKLIJKE NEDERLA…	THE READING TEACHER;DEVELOPMENTAL REVIEW;BRAIN AND COGNITION;TEACHING STRATEGIC PROCESSES IN READING;EDUCATIONAL PSYCHOLOGIST;ISSUES IN THE MEASUREMENT OF METACOGNITION;JOURNAL OF TEACHER EDUCATION;ZDM;JOURNAL OF EXPERIMENTAL CHILD PSYCHOLOGY;CORTEX;ADVANCES IN INSTRUCTIONAL PSYCHOLOGY (VOL. I);JOURNAL OF EXPERIMENTAL PSYCHOLOGY: GENERAL;THE TEACHING AND ASSESSING OF MATHEMATICAL PROBLEM SOLVING;…	HUNGARY	HUNGARY
84	WARNE RT;BURTON JZ;GIBBONS A;MELENDEZ DA	ARMY BETA; HISTORY OF PSYCHOLOGY; INTELLIGENCE; INTELLIGENCE TESTING; STEPHEN JAY GOULD; THE MISMEASURE OF MAN	ARMY BETA; HISTORY OF PSYCHOLOGY; INTELLIGENCE; INTELLIGENCE TESTING; STEPHEN JAY GOULD; THE MISMEASURE OF MAN	DEPARTMENT OF BEHAVIORAL SCIENCE, UTAH VALLEY UNIVERSITY, OREM, UT 84058, UNITED STATES; DEPARTMENT OF COUNSELING PSYCHOLOGY, UNIVERSITY OF DENVER, DENVER, CO 80210, UNITED STATES	GOULD, S.J., (1981) THE MISMEASURE OF MAN, , W. W. NORTON: NEW YORK, NY, USA; YORK, R., CLARK, B., DEBUNKING AS POSITIVE SCIENCE: REFLECTIONS IN HONOR OF THE TWENTY-FIFTH ANNIVERSARY OF STEPHEN JAY GOULD’S THE MISMEASURE OF MAN (2006) MON. REV., 57, PP. 3-15; CARROLL, J.B., REFLECTIONS ON STEPHEN JAY GOULD’S THE MISMEASURE OF MAN (1981): A RETROSPECTIVE REVIEW (1995) INTELLIGENCE, 21, PP. 121-134…	J. INTELL.	IN THE MISMEASURE OF MAN, STEPHEN JAY GOULD ARGUED THAT THE PRECONCEIVED BELIEFS AND BIASES OF SCIENTISTS INFLUENCE THEIR METHODS AND CONCLUSIONS. TO SHOW THE POTENTIAL CONSEQUENCES OF THIS, GOULD USED EXAMPLES FROM THE EARLY DAYS OF PSYCHOMETRICS AND ALLIED FIELDS, ARGUING THAT INAPPROPRIATE ASSUMPTIONS AND AN ELITIST DESIRE TO RANK INDIVIDUALS AND/OR GROUPS PRODUCED INCORRECT RESULTS. IN THIS A…	6	WARNE, R.T.; DEPARTMENT OF BEHAVIORAL SCIENCE, UNITED STATES; EMAIL: RWARNE@UVU.EDU	ARTICLE	10.3390/jintelligence7010006		20793200	JOURNAL OF INTELLIGENCE	ENGLISH	1	1		MDPI AG	SCOPUS	STEPHEN JAY GOULD’S ANALYSIS OF THE ARMY BETA TEST IN THE MISMEASURE OF MAN: DISTORTIONS AND MISCONCEPTIONS REGARDING A PIONEERING MENTAL TEST	https://www.scopus.com/inward/record.uri?eid=2-s2.0-85074376396&doi=10.3390%2fjintelligence7010006&partnerID=40&md5=9735165aab032618748705db8683d33b	7	2019	NA NA NA	J INTELL	UTAH VALLEY UNIVERSITY;UNIVERSITY OF DENVER	NOTREPORTED;DEPARTMENT OF BEHAVIORAL SCIENCE;NOTREPORTED		WARNE RT, 2019, J INTELL	WARNE RT, 2019, J INTELL	GOULD;YORK;CARROLL;JENSEN;SNYDERMAN;RINDERMANN;GOULD;MATARÉ;RUSHTON;SANDERS;LEWIS;WEISBERG;KAPLAN;MITCHELL;YERKES;YOAKUM;COBB;YERKES;YERKES;YERKES;CLARK UNIVERSITY PRESS WORCESTER;CARSON;ZENDERLAND;KEVLES;KANE;BRENNAN;PRAEGER PUBLISHERS WESTPORT;1913 THIRTEENTH CENSUS OF THE UNITED STATES TAKEN IN THE YEAR 1910;GOVERNMENT PRINTING OFFICE WASHINGTON;CLARIZIO;JENSEN;TERMAN;TERMAN;SPEARMAN;WARNE;SHU…	THE MISMEASURE OF MAN;MON. REV.;INTELLIGENCE;CONTEMP. EDUC. REV.;AM. PSYCHOL.;COGNITIVE CAPITALISM: HUMAN CAPITAL AND THE WELLBEING OF NATIONS;THE MISMEASURE OF MAN: REVISED AND EXPANDED;MANK. Q.;PERSONAL. INDIVID. DIFFER.;CAN. J. EDUC.;EVOL. DEV.;STUD. HIST. PHILOS. BIOL. BIOMED. SCI.;PSYCHOLOGICAL EXAMINING IN THE UNITED STATES ARMY;ARMY MENTAL TESTS;BULL. NATL. RES. COUNC.;EUGEN. REV.;ATLANT. …	USA;USA	USA
85	MARRONE R;TADDEO V;HILL G	ARTIFICIAL INTELLIGENCE; CREATIVITY; STUDENT ATTITUDES	ARTIFICIAL INTELLIGENCE; CREATIVITY; STUDENT ATTITUDES	THE CENTRE FOR CHANGE AND COMPLEXITY IN LEARNING, THE UNIVERSITY OF SOUTH AUSTRALIA, ADELAIDE, 5000, AUSTRALIA; CENTRE FOR RESEARCH IN EXPERTISE ACQUISITION, TRAINING AND EXCELLENCE, SCHOOL OF PSYCHOLOGY, UNIVERSITY OF BUCKINGHAM, BUCKINGHAMMK18 1EG, UNITED KINGDOM	ALVES-OLIVEIRA, P., ARRIAGA, P., PAIVA, A., HOFFMAN, G., YOLO, A ROBOT FOR CREATIVITY: A CO-DESIGN STUDY WITH CHILDREN (2017) PAPER PRESENTED AT THE 2017 CONFERENCE ON INTERACTION DESIGN AND CHILDREN, PP. 423-429. , STANFORD, CA, USA, JUNE 27–30; ASHOORI, M., WEISZ, J.D., IN AI WE TRUST? FACTORS THAT INFLUENCE TRUSTWORTHINESS OF AI-INFUSED DECISION-MAKING PROCESSES (2019) ARXIV, , 1912.02675; BEA…	J. INTELL.	CREATIVITY IS A CORE 21ST-CENTURY SKILL TAUGHT GLOBALLY IN EDUCATION SYSTEMS. AS ARTIFICIAL INTELLIGENCE (AI) IS BEING IMPLEMENTED IN CLASSROOMS WORLDWIDE, A KEY QUESTION IS PROPOSED: HOW DO STUDENTS PERCEIVE AI AND CREATIVITY? TWELVE FOCUS GROUPS AND EIGHT ONE-ON-ONE INTERVIEWS WERE CONDUCTED WITH SECONDARY SCHOOL-AGED STUDENTS AFTER THEY RECEIVED TRAINING IN BOTH CREATIVITY AND AI OVER EIGHT WE…	65	MARRONE, R.; THE CENTRE FOR CHANGE AND COMPLEXITY IN LEARNING, AUSTRALIA; EMAIL: REBECCA.MARRONE@UNISA.EDU.AU	ARTICLE	10.3390/jintelligence10030065		20793200	JOURNAL OF INTELLIGENCE	ENGLISH	0	3		MDPI	SCOPUS	CREATIVITY AND ARTIFICIAL INTELLIGENCE—A STUDENT PERSPECTIVE	https://www.scopus.com/inward/record.uri?eid=2-s2.0-85138621585&doi=10.3390%2fjintelligence10030065&partnerID=40&md5=1140dcdd5907e688a9a0d403aca8e6c9	10	2022	NA NA NA	J INTELL	THE UNIVERSITY OF SOUTH AUSTRALIA;UNIVERSITY OF BUCKINGHAM	NOTREPORTED;THE CENTRE FOR CHANGE AND COMPLEXITY IN LEARNING;NOTREPORTED		MARRONE R, 2022, J INTELL	MARRONE R, 2022, J INTELL	ALVESOLIVEIRA;ASHOORI;BEATY;BEGHETTO;BELPAEME;BODEN;CHAI;CHAI;CHIU;CHIU;CHIU;CHUN TIE;COHEN;COLTON;CROPLEY;CROPLEY;CROPLEY;CROPLEY;DEMING;FRAENKEL;GABRIEL;GORDON;HASSANI;HELM;KAFAI;KAUFMAN;LUNDBERG;MAKRIDAKIS;MARKAUSKAITE;OLSON;PATSTON;RHODES;RUNCO;RYU;TEO;TORRANCE;TRILLING;TUBB;VANLEHN;VYGOTSKY;WAGENAAR;YUFEIA	PAPER PRESENTED AT THE 2017 CONFERENCE ON INTERACTION DESIGN AND CHILDREN;ARXIV;BEHAVIOR RESEARCH METHODS;THE JOURNAL OF CREATIVE BEHAVIOR;SCIENCE ROBOTICS;ARTIFICIAL INTELLIGENCE 40 YEARS LATER;PAPER PRESENTED AT THE 2020 INTERNATIONAL SYMPOSIUM ON EDUCATIONAL TECHNOLOGY (ISET);EDUCATIONAL TECHNOLOGY & SOCIETY;BRITISH JOURNAL OF EDUCATIONAL TECHNOLOGY;IEEE TRANSACTIONS ON EDUCATION;SAGE OPEN MED…	AUSTRALIA;UNITED KINGDOM	AUSTRALIA
86	EFSTRATOPOULOU M;SOFOLOGI M;GIANNOGLOU S;BONTI E	ASD; BEHAVIORAL DIFFICULTIES; COPING STRATEGIES; NON-VERBAL CHILDREN; PARENTAL STRESS; SELF-REGULATION; SOCIAL SUPPORT	ASD; BEHAVIORAL DIFFICULTIES; COPING STRATEGIES; NON-VERBAL CHILDREN; PARENTAL STRESS; SELF-REGULATION; SOCIAL SUPPORT	DEPARTMENT OF SPECIAL EDUCATION (CEDU), UNITED ARAB EMIRATES UNIVERSITY (UAEU), P.O. BOX 15551, AL AIN, UNITED ARAB EMIRATES; LABORATORY OF PSYCHOLOGY, DEPARTMENT OF EARLY CHILDHOOD EDUCATION, SCHOOL OF EDUCATION, UNIVERSITY OF IOANNINA, IOANNINA, 45100, GREECE; INSTITUTE OF HUMANITIES AND SOCIAL SCIENCES, UNIVERSITY RESEARCH CENTRE OF IOANNINA (URCI), IOANNINA, 45110, GREECE; FIRST PSYCHIATRIC C…	ABIDIN, R. RICHARD, (1995) PARENTING STRESS INDEX: PROFESSIONAL MANUAL, , 3RD ED. ODESSA: PSYCHOLOGICAL ASSESSMENT RESOURCES; ACHENBACH, THOMAS M., IVANOVA, MASHA Y., RESCORLA, LESLIE A., EMPIRICALLY BASED ASSESSMENT AND TAXONOMY OF PSYCHOPATHOLOGY FOR AGES 112 –90+ YEARS: DEVELOPMENTAL, MULTI-INFORMANT, AND MULTICULTURAL FINDINGS (2017) COMPREHENSIVE PSYCHIATRY, 79, PP. 4-18. , CROSSREF; (2013) …	J. INTELL.	BACKGROUND: INCREASED PARENTAL STRESS IS STRONGLY RELATED TO THE SEVERITY OF AUTISM SPECTRUM DISORDER (ASD) SYMPTOMATOLOGY. PARENTS’ COPING STRATEGIES AND SOCIAL SUPPORT ISSUES ADD TO THE COMPLEXITY OF THIS RELATIONSHIP. AIM: THE PRESENT STUDY INVESTIGATED THE RELATIONSHIP BETWEEN SELFREGULATION SKILLS AND PARENTING STRESS IN PARENTS OF NONVERBAL CHILDREN WITH ASD. METHODS AND PROCEDURE: THE PARE…	4	BONTI, E.; FIRST PSYCHIATRIC CLINIC, RING ROAD THESSALONIKI, N. EFKARPIA, GREECE; EMAIL: BONTI@AUTH.GR	ARTICLE	10.3390/jintelligence10010004		20793200	JOURNAL OF INTELLIGENCE	ENGLISH	4	1		MDPI	SCOPUS	PARENTAL STRESS AND CHILDREN’S SELF-REGULATION PROBLEMS IN FAMILIES WITH CHILDREN WITH AUTISM SPECTRUM DISORDER (ASD)	https://www.scopus.com/inward/record.uri?eid=2-s2.0-85123924373&doi=10.3390%2fjintelligence10010004&partnerID=40&md5=b49f0905eb828141e09d3cba873b6d4e	10	2022	NA NA NA	J INTELL	UNITED ARAB EMIRATES UNIVERSITY (UAEU);UNIVERSITY OF IOANNINA;UNIVERSITY RESEARCH CENTRE OF IOANNINA (URCI);ARISTOTLE UNIVERSITY OF THESSALONI-KI;UNIVERSITY OF NICOSIA	NOTREPORTED;FIRST PSYCHIATRIC CLINIC;NOTREPORTED		EFSTRATOPOULOU M, 2022, J INTELL	EFSTRATOPOULOU M, 2022, J INTELL-a	ABIDIN;ACHENBACH;2013 DIAGNOSTIC AND STATISTICAL MANUAL OF MENTAL DISORDERS;BAIO;BARROSO;BENITZCHAK;BENSASSON;BENSON;BITSIKA;BOYD;BUNDY;2021 TREATMENT AND INTERVENTION SERVICES FOR AUTISM SPECTRUM DISORDER;CONNER;CRAIG;CRESWELL;DAVIS;DIAZHERRERO;EFSTRATOPOULOU;EFSTRATOPOULOU;FELDMAN;FOSTER;GIOVAGNOLI;GRAY;GUPTA;HASTINGS;HASTINGS;HASTINGS;HAYES;HELLAND;HORNER;HUTTON;JOHNSON;KASARI;KIAMI;LAI;LASSOU…	PARENTING STRESS INDEX: PROFESSIONAL MANUAL;COMPREHENSIVE PSYCHIATRY;DIAGNOSTIC AND STATISTICAL MANUAL OF MENTAL DISORDERS;SURVEILLANCE SUMMARIES;JOURNAL OF ABNORMAL CHILD PSYCHOLOGY;JOURNAL OF AUTISM AND DEVELOPMENTAL DISORDERS;JOURNAL OF CHILD PSYCHOLOGY AND PSYCHIATRY;RESEARCH IN AUTISM SPECTRUM DISORDERS;JOURNAL OF DEVELOPMENTAL AND PHYSICAL DISABILITIES;FOCUS ON AUTISM AND OTHER DEVELOPMENTA…	CYPRUS;GREECE;GREECE;GREECE	GREECE
87	YANG L;XIN T;ZHANG S;YU Y	ASSESSING WRITING; AUTOMATED SCORING; ORIGINALITY; SEMANTIC NETWORKS; TOPIC ANALYSIS	ASSESSING WRITING; AUTOMATED SCORING; ORIGINALITY; SEMANTIC NETWORKS; TOPIC ANALYSIS	COLLABORATIVE INNOVATION CENTER OF ASSESSMENT FOR BASIC EDUCATION QUALITY, BEIJING NORMAL UNIVERSITY, BEIJING, 100091, CHINA; SCHOOL OF FOREIGN LANGUAGES, SOUTHEAST UNIVERSITY, NANJING, 211189, CHINA	AHMED, S.T., FEIST, G.J., THE LANGUAGE OF CREATIVITY: VALIDATING LINGUISTIC ANALYSIS TO ASSESS CREATIVE SCIENTISTS AND ARTISTS (2021) FRONTIERS IN PSYCHOLOGY, 12, P. 724083. , 34867602; AIROLDI, E.M., BISCHOF, J.M., (2012) A POISSON CONVOLUTION MODEL FOR CHARACTERIZING TOPICAL CONTENT WITH WORD FREQUENCY AND EXCLUSIVITY, , HARVARD UNIVERSITY, CAMBRIDGE; AMABILE, T.M., THE SOCIAL PSYCHOLOGY OF CRE…	J. INTELL.	EXISTING ASSESSMENT METHODS OF WRITING ORIGINALITY HAVE BEEN CRITICIZED FOR DEPENDING HEAVILY ON SUBJECTIVE SCORING METHODS. THIS STUDY ATTEMPTED TO INVESTIGATE THE USE OF TOPIC ANALYSIS AND SEMANTIC NETWORKS IN ASSESSING WRITING ORIGINALITY. WRITTEN MATERIAL WAS COLLECTED FROM A CHINESE LANGUAGE TEST ADMINISTERED TO EIGHTH-GRADE STUDENTS. TWO STEPS WERE PERFORMED: 1. LATENT TOPICS OF ESSAYS IN E…	124	XIN, T.; COLLABORATIVE INNOVATION CENTER OF ASSESSMENT FOR BASIC EDUCATION QUALITY, CHINA; EMAIL: XINTAO@BNU.EDU.CN	ARTICLE	10.3390/jintelligence10040124	NATIONAL NATURAL SCIENCE FOUNDATION OF CHINANATIONAL NATURAL SCIENCE FOUNDATION OF CHINA, NSFC, 32071093, U1911201 NATIONAL KEY RESEARCH AND DEVELOPMENT PROGRAM OF CHINANATIONAL KEY RESEARCH AND DEVELOPMENT PROGRAM OF CHINA, NKRDPC, 2021YFC3340801	20793200	JOURNAL OF INTELLIGENCE	ENGLISH	0	4		MDPI	SCOPUS	PREDICATION OF WRITING ORIGINALITY BASED ON COMPUTATIONAL LINGUISTICS	https://www.scopus.com/inward/record.uri?eid=2-s2.0-85144638994&doi=10.3390%2fjintelligence10040124&partnerID=40&md5=beef4d0324b89516d7322aa5d4c1806e	10	2022	THE RESEARCH REPORTED HERE WAS SUPPORTED BY THE NATIONAL ASSESSMENT CENTER FOR EDUCATION QUALITY OF CHINESE MINISTRY OF EDUCATION. THE OPINIONS EXPRESSED ARE THOSE OF THE AUTHOR AND DO NOT REPRESENT VIEWS OF THE INSTITUTE. THIS RESEARCH WAS SUPPORTED BY THE NATIONAL NATURAL SCIENCE FOUNDATION OF CHINA (NOS. U1911201 AND 32071093), THE NATIONAL KEY R&D PROGRAM OF CHINA (NOS. 2021YFC3340801), AND T…	J INTELL	BEIJING NORMAL UNIVERSITY;SOUTHEAST UNIVERSITY	NOTREPORTED;COLLABORATIVE INNOVATION CENTER OF ASSESSMENT FOR BASIC EDUCATION QUALITY;NOTREPORTED		YANG L, 2022, J INTELL	YANG L, 2022, J INTELL	AHMED;AIROLDI;AMABILE;AMANCIO;ANTIQUEIRA;ATTALI;BARBOT;BEATY;BEATY;BENDETOWICZ;BENDETOWICZ;BENEDEK;BENEDEK;BERNARD;BLEI;BRIN;BUCZAK;BÜRKNER;BURSTEIN;BUTTS;BUTTS;CAO;CICCHETTI;COHEN;CSEH;DEVLIN;DUMAS;FOLTZ;FORTHMANN;FORTHMANN;FRIEDMAN;GRAESSER;GRAY;GUILFORD;HARBINSON;HARRIS;JOHNSON;KAKKONEN;KAUFMAN;KE;KENETT;KENETT;KENETT;KENETT;KENETT;KUMAR;LANDAUER;MAYFIELD;MEDNICK;MIKOLOV;MIKOLOV;MIMNO;MOHR;MOZ…	FRONTIERS IN PSYCHOLOGY;A POISSON CONVOLUTION MODEL FOR CHARACTERIZING TOPICAL CONTENT WITH WORD FREQUENCY AND EXCLUSIVITY;JOURNAL OF PERSONALITY AND SOCIAL PSYCHOLOGY;PHYSICA A: STATISTICAL MECHANICS AND ITS APPLICATIONS;PHYSICA A: STATISTICAL MECHANICS AND ITS APPLICATIONS;LEARNING AND INDIVIDUAL DIFFERENCES;BEHAVIOR RESEARCH METHODS;TRENDS IN COGNITIVE SCIENCES;CORTEX;BRAIN;PSYCHOLOGY OF AESTH…	CHINA;CHINA	CHINA
88	SCHMITZ F;WILHELM O	ASSESSMENT MODE; COMPUTER-BASED ASSESSMENT; MENTAL SPEED; PAPER AND PENCIL	ASSESSMENT MODE; COMPUTER-BASED ASSESSMENT; MENTAL SPEED; PAPER AND PENCIL	INSTITUTE OF PSYCHOLOGY, ULM UNIVERSITY, ALBERT-EINSTEIN ALLEE 47, ULM, 89081, GERMANY	HORN, J.L; NOLL, J. A SYSTEM FOR UNDERSTANDING COGNITIVE CAPABILITIES: A THEORY AND THE EVIDENCE ON WHICH IT IS BASED. IN CURRENT TOPICS IN HUMAN INTELLIGENCE THEORIES OF INTELLIGENCE; DETTERMAN, D.K., ED; ABLEX: NORWOOD, NJ, USA, 1994; VOLUME 4, PP. 151–203; GREGORY, R.J., (2004) PSYCHOLOGICAL TESTING: HISTORY, PRINCIPLES, AND APPLICATIONS, P. 694. , ALLYN & BACON: NEEDHAM, MA, USA; KYLLONEN, P.…	J. INTELL.	CURRENT TAXONOMIES OF INTELLIGENCE COMPRISE TWO FACTORS OF MENTAL SPEED, CLERICAL SPEED (GS), AND ELEMENTARY COGNITIVE SPEED (GT). BOTH ORIGINATED FROM DIFFERENT RESEARCH TRADITIONS AND ARE CONCEPTUALIZED AS DISSOCIABLE CONSTRUCTS IN CURRENT TAXONOMIES. HOWEVER, PREVIOUS RESEARCH SUGGESTS THAT TASKS OF ONE CATEGORY CAN BE TRANSFERRED INTO THE OTHER CATEGORY BY SIMPLY CHANGING THE MODE OF ADMINIST…	16	SCHMITZ, F.; INSTITUTE OF PSYCHOLOGY, ALBERT-EINSTEIN ALLEE 47, GERMANY; EMAIL: FLORIAN.SCHMITZ@UNI-ULM.DE	ARTICLE	10.3390/jintelligence7030016	DEUTSCHE FORSCHUNGSGEMEINSCHAFTDEUTSCHE FORSCHUNGSGEMEINSCHAFT, DFG, SCHM 3235/3-1 GERMAN-ISRAELI FOUNDATION FOR SCIENTIFIC RESEARCH AND DEVELOPMENTGERMAN-ISRAELI FOUNDATION FOR SCIENTIFIC RESEARCH AND DEVELOPMENT, GIF	20793200	JOURNAL OF INTELLIGENCE	ENGLISH	2	3		MDPI AG	SCOPUS	MENE MENE TEKEL UPHARSIN: CLERICAL SPEED AND ELEMENTARY COGNITIVE SPEED ARE DIFFERENT BY VIRTUE OF TEST MODE ONLY	https://www.scopus.com/inward/record.uri?eid=2-s2.0-85074338496&doi=10.3390%2fjintelligence7030016&partnerID=40&md5=cd73f1ba789248ad2150dd468b0523c0	7	2019	FUNDING: THIS RESEARCH WAS SUPPORTED BY A GRANT FROM THE GERMAN RESEARCH FOUNDATION (DEUTSCHE FORSCHUNGSGEMEINSCHAFT, DFG) (PROJECT SCHM 3235/3-1). NA NA	J INTELL	ULM UNIVERSITY	SCHMITZ;INSTITUTE OF PSYCHOLOGY;EMAIL: FLORIAN.SCHMITZ@UNI-ULM.DE		SCHMITZ F, 2019, J INTELL	SCHMITZ F, 2019, J INTELL	NOLL;DETTERMAN;ABLEX NORWOOD;VOLUME 4;GREGORY;KYLLONEN;ROUTLEDGETAYLOR FRANCIS GROUP LONDON;HORN;GUILFORD PRESS NEW YORK;CARROLL;MCGREW;FLANAGAN;GUILFORD PRESS NEW YORK;DANTHIIR;SAGE PUBLICATIONS;MURPHY;PRENTICEHALL;PRYOR;ROBERTS;HORN;GALTON;MCKEEN CATTELL;EYSENCK;ABLEX PUBLISHING WESTPORT;JENSEN;SPRINGER BERLIN;JENSEN;ABLEX PUBLISHING WESTPORT;BURNS;DEARY;DEARY;RITCHIE;RITCHIE;SHEPPARD;OCONNOR;D…	DETTERMAN;ABLEX: NORWOOD;PSYCHOLOGICAL TESTING: HISTORY;HANDBOOK OF EDUCATIONAL PSYCHOLOGY;CONTEMPORARY INTELLECTUAL ASSESSMENT: THEORIES;GUILFORD PRESS: NEW YORK;HUMAN COGNITIVE ABILITIES: A SURVEY OF FACTOR-ANALYTIC STUDIES;CONTEMPORARY INTELLECTUAL ASSESSMENT: THEORIES;FLANAGAN;GUILFORD PRESS: NEW YORK;HANDBOOK OF UNDERSTANDING AND MEASURING INTELLIGENCE;SAGE PUBLICATIONS;PRENTICE-HALL;BULL. A…	GERMANY	GERMANY
89	ANDREWS-TODD J;STEINBERG J;FLOR M;FORSYTH CM	ASSESSMENT; AUTOMATED ANNOTATION; CLUSTER ANALYSIS; COLLABORATION; COLLABORATIVE PROBLEM-SOLVING; MACHINE LEARNING; SKILL PROFILES	ASSESSMENT; AUTOMATED ANNOTATION; CLUSTER ANALYSIS; COLLABORATION; COLLABORATIVE PROBLEM SOLVING; MACHINE LEARNING; SKILL PROFILES	LEARNING AND ASSESSMENT FOUNDATIONS AND INNOVATION CENTER, EDUCATIONAL TESTING SERVICE, PRINCETON, NJ 08541, UNITED STATES; FOUNDATIONAL PSYCHOMETRIC AND STATISTICAL RESEARCH CENTER, EDUCATIONAL TESTING SERVICE, PRINCETON, NJ 08541, UNITED STATES	ANDREWS-TODD, JESSICA, FORSYTH, CAROL M., EXPLORING SOCIAL AND COGNITIVE DIMENSIONS OF COLLABORATIVE PROBLEM SOLVING IN AN OPEN ONLINE SIMULATION-BASED TASK (2020) COMPUTERS IN HUMAN BEHAVIOR, 104, P. 105759. , CROSSREF; ANDREWS-TODD, JESSICA, FORSYTH, CAROL M., FORTHCOMING. ASSESSMENT OF COLLABORATIVE PROBLEM SOLVING SKILLS INTERNATIONAL ENCYCLOPEDIA OF EDUCATION, , EDITED BY ROB TIERNEY, FAZAL …	J. INTELL.	COMPETENCY IN SKILLS ASSOCIATED WITH COLLABORATIVE PROBLEM SOLVING (CPS) IS CRITICAL FOR MANY CONTEXTS, INCLUDING SCHOOL, THE WORKPLACE, AND THE MILITARY. INNOVATIVE APPROACHES FOR ASSESSING INDIVIDUALS’ CPS COMPETENCY ARE NECESSARY, AS TRADITIONAL ASSESSMENT TYPES SUCH AS MULTIPLE-CHOICE ITEMS ARE NOT WELL SUITED FOR SUCH A PROCESS-ORIENTED COMPETENCY. IN A MOVE TO COMPUTER-BASED ENVIRONMENTS TO…	39	ANDREWS-TODD, J.; LEARNING AND ASSESSMENT FOUNDATIONS AND INNOVATION CENTER, UNITED STATES; EMAIL: JANDREWSTODD@ETS.ORG	ARTICLE	10.3390/jintelligence10030039	INSTITUTE OF EDUCATION SCIENCESINSTITUTE OF EDUCATION SCIENCES, IES, R305A170432	20793200	JOURNAL OF INTELLIGENCE	ENGLISH	1	3		MDPI	SCOPUS	EXPLORING AUTOMATED CLASSIFICATION APPROACHES TO ADVANCE THE ASSESSMENT OF COLLABORATIVE PROBLEM SOLVING SKILLS	https://www.scopus.com/inward/record.uri?eid=2-s2.0-85133840645&doi=10.3390%2fjintelligence10030039&partnerID=40&md5=ff6cf181e2b66fe5104778761c8f18a4	10	2022	THIS RESEARCH WAS FUNDED BY THE INSTITUTE OF EDUCATION SCIENCES, GRANT NUMBER R305A170432. THE OPINIONS EXPRESSED ARE THOSE OF THE AUTHORS AND DO NOT NECESSARILY REPRESENT THE VIEWS OF IES. NA NA	J INTELL	LEARNING AND ASSESSMENT FOUNDATIONS AND INNOVATION CENTER;FOUNDATIONAL PSYCHOMETRIC AND STATISTICAL RESEARCH CENTER	NOTREPORTED;LEARNING AND ASSESSMENT FOUNDATIONS AND INNOVATION CENTER;NOTREPORTED		ANDREWS-TODD J, 2022, J INTELL	ANDREWS-TODD J, 2022, J INTELL	ANDREWSTODD;ANDREWSTODD;ANDREWSTODD;ANDREWSTODD;EDITED BY KRISTY E BOYER AND MICHAEL YUDELSON BUFFALO INTERNATIONAL EDUCATIONAL DATA MINING SOCIETY;ANDREWSTODD;ANDREWSTODD;EDITED BY ARMIN WEINBERGER;2017 BARRONS PROFILE OF AMERICAN COLLEGES;BOJANOWSKI;BOWKER;BRODT;CAI;EDITED BY WEN CHEN AND SHAOZI LI GUANGZHOU IEEE PRESS;CARE;CARE;CHUNG;CLARK;CLARK;COHEN;COVER;DAVEY;DOWELL;DOWELL;EATON;LOS ANGELE…	COMPUTERS IN HUMAN BEHAVIOR;ANDREWS-TODD;INTERNATIONAL JOURNAL OF TESTING;THE 11TH INTERNATIONAL CONFERENCE ON EDUCATIONAL DATA MINING;STABILITY OF COLLABORATIVE PROBLEM SOLVING PROFILE MEMBERSHIP ACROSS TASKS;THE 15TH INTERNATIONAL CONFERENCE ON COMPUTER SUPPORTED COLLABORATIVE LEARNING—CSCL;EDITED BY ARMIN WEINBERGER;BARRON’S PROFILE OF AMERICAN COLLEGES;TRANSACTIONS OF THE ASSOCIATION FOR COMP…	USA;USA	USA
90	WALTON KE;BURRUS J;MURANO D;ANGUIANO-CARRASCO C;WAY J;ROBERTS RD	ASSESSMENT; BIG FIVE; MTMM; MULTI-TRAIT MULTI-METHOD; SEL; SOCIAL AND EMOTIONAL LEARNING; SOCIAL AND EMOTIONAL SKILLS	ASSESSMENT; BIG FIVE; MTMM; MULTI-TRAIT MULTI-METHOD; SEL; SOCIAL AND EMOTIONAL LEARNING; SOCIAL AND EMOTIONAL SKILLS	ACT, INC., IOWA CITY, IA 52243, UNITED STATES; RESEARCH AND ASSESSMENT DESIGN (RAD) SCIENCE SOLUTION, PHILADELPHIA, PA 19146, UNITED STATES	ABRAHAMS, L., PANCORBO, G., PRIMI, R., SANTOS, D., KYLLONEN, P., JOHN, O.P., DE FRUYT, F., SOCIAL-EMOTIONAL SKILL ASSESSMENT IN CHILDREN AND ADOLESCENTS: ADVANCES AND CHALLENGES IN PERSONALITY, CLINICAL, AND EDUCATIONAL CONTEXTS (2019) PSYCHOLOGICAL ASSESSMENT, 31, PP. 460-473; (2016) DEVELOPMENT AND VALIDATION OF ACT ENGAGE®: TECHNICAL MANUAL, , ACT, INC., IOWA CITY; (2021) MOSAIC BY ACT®: SOCIA…	J. INTELL.	A FOCUS ON IMPLEMENTING SOCIAL AND EMOTIONAL (SE) LEARNING INTO CURRICULA CONTINUES TO GAIN POPULARITY IN K-12 EDUCATIONAL CONTEXTS AT THE POLICY AND PRACTITIONER LEVELS. AS IT CONTINUES TO BE ELEVATED IN EDUCATIONAL DISCOURSE, IT BECOMES INCREASINGLY CLEAR THAT IT IS IMPORTANT TO HAVE RELIABLE, VALIDATED MEASURES OF STUDENTS’ SE SKILLS. HERE WE ARGUE THAT FRAMEWORK AND DESIGN ARE ADDITIONAL IMPO…	72	BURRUS, J.; ACT, UNITED STATES; EMAIL: JEREMY.BURRUS@ACT.ORG	ARTICLE	10.3390/jintelligence10040072		20793200	JOURNAL OF INTELLIGENCE	ENGLISH	0	4		MDPI	SCOPUS	A BIG FIVE-BASED MULTIMETHOD SOCIAL AND EMOTIONAL SKILLS ASSESSMENT: THE MOSAIC™ BY ACT® SOCIAL EMOTIONAL LEARNING ASSESSMENT	https://www.scopus.com/inward/record.uri?eid=2-s2.0-85144648249&doi=10.3390%2fjintelligence10040072&partnerID=40&md5=fa097d3503c4bc2917f5bd5c936e4142	10	2022	NA NA NA	J INTELL	RESEARCH AND ASSESSMENT DESIGN (RAD) SCIENCE SOLUTION	NOTREPORTED;NOTREPORTED;NOTREPORTED		WALTON KE, 2022, J INTELL	WALTON KE, 2022, J INTELL	ABRAHAMS;2016 DEVELOPMENT AND VALIDATION OF ACT ENGAGE TECHNICAL MANUAL;2021 MOSAIC BY ACT SOCIAL EMOTIONAL LEARNING ASSESSMENT TECHNICAL MANUAL;ALLEN;2018 FROM A NATION AT RISK TO A NATION AT HOPE RECOMMENDATIONS FROM THE NATIONAL COMMISSION ON SOCIAL;2022 AAMC PREVIEWTM PROFESSIONAL READINESS EXAM NOW AVAILABLE FOR 2023 ADMISSIONS CYCLE;CHRONIC ABSENCE;BARRICK;BERG;BLACK;BOGG;BURRUS;CAO;CASILLA…	PSYCHOLOGICAL ASSESSMENT;DEVELOPMENT AND VALIDATION OF ACT ENGAGE®: TECHNICAL MANUAL;MOSAIC BY ACT®: SOCIAL EMOTIONAL LEARNING ASSESSMENT TECHNICAL MANUAL;PERSONALITY AND INDIVIDUAL DIFFERENCES;FROM A NATION AT RISK TO A NATION AT HOPE: RECOMMENDATIONS FROM THE NATIONAL COMMISSION ON SOCIAL;AAMC PREVIEWTM PROFESSIONAL READINESS EXAM NOW AVAILABLE FOR 2023 ADMISSIONS CYCLE;CHRONIC ABSENCE;INTERNAT…	USA;USA	USA
91	FUNKE J;FISCHER A;HOLT DV	ASSESSMENT; COMPLEX PROBLEM-SOLVING; GENETICS LAB; MICRODYN; MICROFIN; MULTIPLE COMPLEX SYSTEMS; SIMULATED MICROWORLDS; TAILORSHOP; VALIDITY	ASSESSMENT; COMPLEX PROBLEM SOLVING; GENETICS LAB; MICRODYN; MICROFIN; MULTIPLE COMPLEX SYSTEMS; SIMULATED MICROWORLDS; TAILORSHOP; VALIDITY	INSTITUTE OF PSYCHOLOGY, HEIDELBERG UNIVERSITY, HAUPTSTR. 47, HEIDELBERG, 69117, GERMANY; RESEARCH INSTITUTE FOR VOCATIONAL EDUCATION AND TRAINING, ROLLNERSTRAßE 14, NÜRNBERG, 90408, GERMANY	GREIFF, S., STADLER, M., SONNLEITNER, P., WOLFF, C., MARTIN, R., SOMETIMES LESS IS MORE: COMPARING THE VALIDITY OF COMPLEX PROBLEM SOLVING MEASURES (2015) INTELLIGENCE, 50, PP. 100-113. , CROSSREF; FRENSCH, P., FUNKE, J., (1995) COMPLEX PROBLEM SOLVING: THE EUROPEAN PERSPECTIVE, , (EDS) ERLBAUM: HILLSDALE, NJ, USA; WITTMANN, W.W., SÜß, H.-M., INVESTIGATING THE PATHS BETWEEN WORKING MEMORY, INTELL…	J. INTELL.	IN THIS COMMENTARY, WE CRITICALLY REVIEW THE STUDY OF GREIFF, STADLER, SONNLEITNER, WOLFF, AND MARTIN, “SOMETIMES LESS IS MORE: COMPARING THE VALIDITY OF COMPLEX PROBLEM SOLVING MEASURES” (INTELLIGENCE, 2015, 50, 100–113). THE MAIN CONCLUSION OF GREIFF ET AL. THAT THE “MULTIPLE COMPLEX SYSTEMS” (MCS) APPROACH TO MEASURING COMPLEX PROBLEM-SOLVING ABILITY POSSESSES SUPERIOR VALIDITY COMPARED TO CLA…	5	FUNKE, J.; INSTITUTE OF PSYCHOLOGY, HAUPTSTR. 47, GERMANY; EMAIL: JOACHIM.FUNKE@PSYCHOLOGIE.UNI-HEIDELBERG.DE	NOTE	10.3390/jintelligence5010005	DEUTSCHE FORSCHUNGSGEMEINSCHAFTDEUTSCHE FORSCHUNGSGEMEINSCHAFT, DFG, 173/14 BUNDESMINISTERIUM FÜR BILDUNG UND FORSCHUNGBUNDESMINISTERIUM FÜR BILDUNG UND FORSCHUNG, BMBF, 01JG1062	20793200	JOURNAL OF INTELLIGENCE	ENGLISH	14	1	1-11	MDPI AG	SCOPUS	WHEN LESS IS LESS: SOLVING MULTIPLE SIMPLE PROBLEMS IS NOT COMPLEX PROBLEM SOLVING—A COMMENT ON GREIFF ET AL. (2015)	https://www.scopus.com/inward/record.uri?eid=2-s2.0-85037354508&doi=10.3390%2fjintelligence5010005&partnerID=40&md5=77828661cde5e9374b71e3c35831240a	5	2017	ACKNOWLEDGMENTS: WE THANK THE GERMAN RESEARCH FOUNDATION (DFG AZ. FU 173/14) AND TO THE FEDERAL MINISTRY OF EDUCATION AND RESEARCH (BMBF FKZ: 01JG1062) FOR FUNDING OUR WORK, INCLUDING THE DATA COLLECTION IN GREIFF ET AL. [1]. WE ALSO THANK THE EDITOR AND THREE ANONYMOUS REVIEWERS FOR THEIR COMMENTS. NA NA	J INTELL	HEIDELBERG UNIVERSITY;RESEARCH INSTITUTE FOR VOCATIONAL EDUCATION AND TRAINING	NOTREPORTED;INSTITUTE OF PSYCHOLOGY;NOTREPORTED		FUNKE J, 2017, J INTELL	FUNKE J, 2017, J INTELL	GREIFF;FRENSCH;WITTMANN;AMERICAN PSYCHOLOGICAL ASSOCIATION WASHINGTON;KRETZSCHMAR;GREIFF;DANNER;DANNER;GREIFF;SONNLEITNER;FUNKE;GREIFF;OFFICE FOR OFFICIAL PUBLICATIONS OF THE EUROPEAN COMMUNITIES LUXEMBOURG;FUNKE;GREIFF;FUNKE;ERLBAUM HILLSDALE;KERSTING;SÜß;WITTMANN;BOLLEN;LITTLE;STADLER;WÜSTENBERG;MAINERT;EDERER;KRETZSCHMAR;SONNLEITNER;GREIFF;2013 PISA 2012 ASSESSMENT AND ANALYTICAL FRAMEWORK MAT…	INTELLIGENCE;ERLBAUM: HILLSDALE;LEARNING AND INDIVIDUAL DIFFERENCES;AMERICAN PSYCHOLOGICAL ASSOCIATION: WASHINGTON;J. DYN. DECIS. MAK;INTELLIGENCE;J. INDIVID. DIFFER;INTELLIGENCE;APPL. PSYCHOL. MEAS;PSYCHOL. TEST ASSESS. MODEL;COGN. PROCESS;THE TRANSITION TO COMPUTER-BASED ASSESSMENT. NEW APPROACHES TO SKILLS ASSESSMENT AND IMPLICATIONS FOR LARGE-SCALE TESTING;THINK. REASON;J. EDUC. PSYCHOL;COMPL…	GERMANY;GERMANY	GERMANY
92	KRETZSCHMAR A	ASSESSMENT; COMPLEX PROBLEM-SOLVING; MULTIPLE COMPLEX SYSTEMS; VALIDITY	ASSESSMENT; COMPLEX PROBLEM SOLVING; MULTIPLE COMPLEX SYSTEMS; VALIDITY	HECTOR RESEARCH INSTITUTE OF EDUCATION SCIENCES AND PSYCHOLOGY, EBERHARD KARLS UNIVERSITÄT TÜBINGEN, TÜBINGEN, 72072, GERMANY; SCHOOL OF PSYCHOLOGY, UNIVERSITY OF WESTERN AUSTRALIA, CRAWLEY, WA 6009, AUSTRALIA	FRENSCH, P.A., FUNKE, J., DEFINITIONS, TRADITIONS, AND A GENERAL FRAMEWORK FOR UNDERSTANDING COMPLEX PROBLEM SOLVING (1995) COMPLEX PROBLEM SOLVING: THE EUROPEAN PERSPECTIVE, PP. 3-25. , FRENSCH, P.A., FUNKE, J., EDS; LAWRENCE ERLBAUM ASSOCIATES: HILLSDALE, NJ, USA; GREIFF, S., NIEPEL, C., WÜSTENBERG, S., 21ST CENTURY SKILLS: INTERNATIONAL ADVANCEMENTS AND RECENT DEVELOPMENTS (2015) THINK. SKILLS…	J. INTELL.	IN THIS COMMENTARY, I DISCUSS SOME CRITICAL ISSUES IN THE STUDY BY GREIFF, S.; STADLER, M.; SONNLEITNER, P.; WOLFF, C.; MARTIN, R., “SOMETIMES LESS IS MORE: COMPARING THE VALIDITY OF COMPLEX PROBLEM SOLVING MEASURES”, INTELLIGENCE 2015, 50, 100–113. I CONCLUDE THAT—COUNTER TO THE CLAIMS MADE IN THE ORIGINAL STUDY—THE SPECIFIC STUDY DESIGN WAS NOT SUITABLE FOR DERIVING CONCLUSIONS ABOUT THE VALIDI…	4	KRETZSCHMAR, A.; HECTOR RESEARCH INSTITUTE OF EDUCATION SCIENCES AND PSYCHOLOGY, GERMANY; EMAIL: KRETZSCH.ANDRE@GMAIL.COM; KRETZSCHMAR, A.; SCHOOL OF PSYCHOLOGY, AUSTRALIA; EMAIL: KRETZSCH.ANDRE@GMAIL.COM	NOTE	10.3390/jintelligence5010004	UNIVERSITY OF WESTERN AUSTRALIAUNIVERSITY OF WESTERN AUSTRALIA, UWA	20793200	JOURNAL OF INTELLIGENCE	ENGLISH	6	1	1-9	MDPI AG	SCOPUS	SOMETIMES LESS IS NOT ENOUGH: A COMMENTARY ON GREIFF ET AL. (2015)	https://www.scopus.com/inward/record.uri?eid=2-s2.0-85022329772&doi=10.3390%2fjintelligence5010004&partnerID=40&md5=a7d81746dd839602baff971f7d6c9464	5	2017	ACKNOWLEDGMENTS: I WOULD LIKE TO THANK THREE COLLEAGUES, THE REVIEWERS, AND THE EDITOR FOR THEIR HELPFUL COMMENTS ON EARLIER VERSIONS OF THIS MANUSCRIPT. THIS RESEARCH PROJECT WAS CONDUCTED DURING A RESEARCH STAY AT THE UNIVERSITY OF WESTERN AUSTRALIA. IT WAS SUPPORTED BY A GRANT FROM THE SECTION METHODS AND EVALUATION OF THE GERMAN PSYCHOLOGICAL SOCIETY (DGPS) AND BY THE POSTDOC ACADEMY OF THE H…	J INTELL	EBERHARD KARLS UNIVERSITÄT TÜBINGEN;UNIVERSITY OF WESTERN AUSTRALIA	KRETZSCHMAR;HECTOR RESEARCH INSTITUTE OF EDUCATION SCIENCES AND PSYCHOLOGY;EMAIL: KRETZSCH.ANDRE@GMAIL.COM;KRETZSCHMAR;SCHOOL OF PSYCHOLOGY;EMAIL: KRETZSCH.ANDRE@GMAIL.COM		KRETZSCHMAR A, 2017, J INTELL	KRETZSCHMAR A, 2017, J INTELL	FRENSCH;LAWRENCE ERLBAUM ASSOCIATES HILLSDALE;GREIFF;NEUBERT;2014 PISA 2012 RESULTS CREATIVE PROBLEM SOLVING STUDENTS SKILLS IN TACKLING REALLIFE PROBLEMS;KRETZSCHMAR;FUNKE;FUNKE;GREIFF;SCHERER;SCHOPPEK;GREIFF;GREIFF;GREIFF;NEUBERT;SONNLEITNER;PUTZOSTERLOH;KLUGE;WAGENER;DANNER;GROSSLER;WALLACH;ASHGATE PUBLISHERS HAMPSHIRE;KRETZSCHMAR;GONZALEZ;GOODE;DÖRNER;FISCHER;SÜß;WUTTKE;VOLLMEYER;KERSTING;SÜß…	COMPLEX PROBLEM SOLVING: THE EUROPEAN PERSPECTIVE;LAWRENCE ERLBAUM ASSOCIATES: HILLSDALE;THINK. SKILLS CREAT;IND. ORGAN. PSYCHOL;PISA 2012 RESULTS: CREATIVE PROBLEM SOLVING: STUDENTS’ SKILLS IN TACKLING REAL-LIFE PROBLEMS;INTELLIGENCE;COGN. PROCESS;FRONT. PSYCHOL;FRONT. PSYCHOL;FRONT. PSYCHOL;FRONT. PSYCHOL;INTELLIGENCE;INTELLIGENCE;APPL. PSYCHOL. MEAS;EUR. J. PSYCHOL. ASSESS;PSYCHOL. TEST ASSESS…	AUSTRALIA;GERMANY	AUSTRALIA
93	ROSEN Y;STOEFFLER K;SIMMERING V	ASSESSMENT; CREATIVE THINKING; CREATIVITY; LEARNING TECHNOLOGY	ASSESSMENT; CREATIVE THINKING; CREATIVITY; LEARNING TECHNOLOGY	ACTNEXT BY ACT, 500 ACT DRIVE, IOWA CITY, IA 52243, UNITED STATES	AMABILE, T.M., THE SOCIAL PSYCHOLOGY OF CREATIVITY: A COMPONENTIAL CONCEPTUALIZATION (1983) JOURNAL OF PERSONALITY AND SOCIAL PSYCHOLOGY, 45, PP. 357-376; AMABILE, T.M., (1989) GROWING UP CREATIVE: NURTURING A LIFETIME OF CREATIVITY, P. 212. , NORWALK: CROWN HOUSE PUBLISHING LIMITED; AMABILE, T.M., MOTIVATING CREATIVITY IN ORGANIZATIONS: ON DOING WHAT YOU LOVE AND LOVING WHAT YOU DO (1997) CALIFO…	J. INTELL.	ALTHOUGH NOT GENERALLY INCLUDED IN CLASSROOM ACTIVITIES OF THE PAST, CULTIVATING CREATIVE THINKING IS CONSIDERED ONE OF THE CORE STRANDS IN FUTURE-FOCUSED LEARNING IN SCHOOLS. LEARNING FOCUSED ON CREATIVE THINKING IS UNCOMMON IN SCHOOL, MAINLY DUE TO A LACK OF CONSENSUS ON THE DEFINITION OF THE CREATIVE THINKING COMPETENCY AND A LACK OF EFFECTIVE METHODS DESIGNED FOR CURRICULUM-EMBEDDED IMPLEMENT…	16	ROSEN, Y.; ACTNEXT BY ACT, 500 ACT DRIVE, UNITED STATES; EMAIL: YIGAL.ROSEN@ACT.ORG	ARTICLE	10.3390/jintelligence8020016		20793200	JOURNAL OF INTELLIGENCE	ENGLISH	5	2		MDPI AG	SCOPUS	IMAGINE: DESIGN FOR CREATIVE THINKING, LEARNING, AND ASSESSMENT IN SCHOOLS	https://www.scopus.com/inward/record.uri?eid=2-s2.0-85083895095&doi=10.3390%2fjintelligence8020016&partnerID=40&md5=b3718327328d2880ceeb08f20a9a10b3	8	2020	MANY THANKS TO ALINA VON DAVIER, ACTNEXT BY ACT, FOR HER SUPPORT AND INVALUABLE INPUTS. WE ALSO THANK THE OECD SECRETARIAT AND PISA 2021 CREATIVE THINKING EXPERT GROUP FOR ESTABLISHING THE CREATIVE THINKING ASSESSMENT FRAMEWORK THAT SERVED AS A FOUNDATION FOR THIS MANUSCRIPT. NA NA	J INTELL		NOTREPORTED;NOTREPORTED;NOTREPORTED		ROSEN Y, 2020, J INTELL	ROSEN Y, 2020, J INTELL	AMABILE;AMABILE;AMABILE;AMABILE;AMABILE;ARIELIATTALI;BAER;BAER;BARBOT;BARBOT;BEGHETTO;BEGHETTO;BEGHETTO;BLACK;BOLDEN;BOTELLA;SPRINGER INTERNATIONAL PUBLISHING;BUGHIN;MARGARET;COLLINS;CORAZZA;CROPLEY;CSIKSZENTMIHALYI;DMELLO;EISENBERGER;FELDHUSEN;FORTHMANN;GE;GRAESSER;GRIGORENKO;GRIGORENKO;HABERMAN;KARWOWSKI;KAUFMAN;KAUFMAN;KIM;KIM;LUBART;LUCAS;LUECHT;MARIS;MERROTSY;MISLEVY;MUMFORD;MUMFORD;NEWMAN;N…	JOURNAL OF PERSONALITY AND SOCIAL PSYCHOLOGY;GROWING UP CREATIVE: NURTURING A LIFETIME OF CREATIVITY;CALIFORNIA MANAGEMENT REVIEW;HARVARD BUSINESS SCHOOL;RESEARCH IN ORGANIZATIONAL BEHAVIOR;DOMAINS OF CREATIVITY;PERSPECTIVES ON CREATIVITY DEVELOPMENT: NEW DIRECTIONS IN CHILD AND ADOLESCENT DEVELOPMENT;PSYCHOLOGY OF AESTHETICS;LEARNING AND INDIVIDUAL DIFFERENCES;THE CAMBRIDGE HANDBOOK OF CREATIVIT…	USA	USA
94	PÁSZTOR A;MAGYAR A;PÁSZTOR-KOVÁCS A;RAUSCH A	ASSESSMENT; GAME-BASED LEARNING; INDUCTIVE REASONING; KARL JOSEF KLAUER’S MODEL	ASSESSMENT; GAME-BASED LEARNING; INDUCTIVE REASONING; KARL JOSEF KLAUER’S MODEL	INSTITUTE OF EDUCATION, UNIVERSITY OF SZEGED, SZEGED, 6722, HUNGARY; MTA—SZTE RESEARCH GROUP ON THE DEVELOPMENT OF COMPETENCIES, SZEGED, 6722, HUNGARY; MTA—SZTE DIGITAL LEARNING TECHNOLOGIES RESEARCH GROUP, SZEGED, 6722, HUNGARY; INSTITUTE OF EDUCATION, EÖTVÖS LORÁND UNIVERSITY, BUDAPEST, 1075, HUNGARY	ADEY, P., CSAPÓ, B., DEMETRIOU, A., HAUTAMÄKI, J., SHAYER, M., CAN WE BE INTELLIGENT ABOUT INTELLIGENCE? (2007) EDUCATIONAL RESEARCH REVIEW, 2, PP. 75-97; BARKL, S., PORTER, A., GINNS, P., COGNITIVE TRAINING FOR CHILDREN: EFFECTS ON INDUCTIVE REASONING, DEDUCTIVE REASONING, AND MATHEMATICS ACHIEVEMENT IN AN AUSTRALIAN SCHOOL SETTING: COGNITIVE TRAINING FOR CHILDREN (2012) PSYCHOLOGY IN THE SCHOOL…	J. INTELL.	THE AIMS OF THE STUDY WERE (1) TO DEVELOP A DOMAIN-GENERAL COMPUTER-BASED ASSESSMENT TOOL FOR INDUCTIVE REASONING AND TO EMPIRICALLY TEST THE THEORETICAL MODELS OF KLAUER AND CHRISTOU AND PAPAGEORGIOU; AND (2) TO DEVELOP AN ONLINE GAME TO FOSTER INDUCTIVE REASONING THROUGH MATHEMATICAL CONTENT AND TO INVESTIGATE ITS EFFECTIVENESS. THE SAMPLE WAS DRAWN FROM FIFTH-GRADE STUDENTS FOR THE ASSESSMENT …	59	PÁSZTOR, A.; INSTITUTE OF EDUCATION, HUNGARY; EMAIL: ATTILA.PASZTOR@EDU.U-SZEGED.HU	ARTICLE	10.3390/jintelligence10030059	MAGYAR TUDOMÁNYOS AKADÉMIAMAGYAR TUDOMÁNYOS AKADÉMIA, MTA, KOZOKT2021-16	20793200	JOURNAL OF INTELLIGENCE	ENGLISH	0	3		MDPI	SCOPUS	ONLINE ASSESSMENT AND GAME-BASED DEVELOPMENT OF INDUCTIVE REASONING	https://www.scopus.com/inward/record.uri?eid=2-s2.0-85138678091&doi=10.3390%2fjintelligence10030059&partnerID=40&md5=f338cbb2f6fdf41599326d3e0a69d6b8	10	2022	THIS STUDY WAS FUNDED BY THE SCIENTIFIC FOUNDATIONS OF EDUCATION RESEARCH PROGRAM OF THE HUNGARIAN ACADEMY OF SCIENCES (GRANT KOZOKT2021-16). AT THE TIME OF WRITING THIS PAPER, ATTILA RAUSCH WAS THE HOLDER OF THE JÁNOS BOLYAI RESEARCH FELLOWSHIP OF THE HUNGARIAN ACADEMY OF SCIENCES. NA NA	J INTELL	UNIVERSITY OF SZEGED;MTA—SZTE RESEARCH GROUP ON THE DEVELOPMENT OF COMPETENCIES;MTA—SZTE DIGITAL LEARNING TECHNOLOGIES RESEARCH GROUP;EÖTVÖS LORÁND UNIVERSITY	NOTREPORTED;INSTITUTE OF EDUCATION;NOTREPORTED		PÁSZTOR A, 2022, J INTELL	PÁSZTOR A, 2022, J INTELL	ADEY;BARKL;CAI;CARROLL;CHEN;CHRISTOU;CSAPÓ;CSAPÓ;CSAPÓ;CSAPÓ;CSAPÓ;DE KONING;DE KONING;DE KONING;DEMETRIOU;DUNBAR;GOEL;GUERIN;HAMERS;HAYES;HEIT;JUNG;KLAUER;KLAUER;KLAUER;KLAUER;KLAUER;KLAUER;KLAUER;KLAUER;KOVACS;KUCHER;MOLNÁR;MOLNÁR;MOLNÁR;MOLNÁR;MOLNÁR;MOLNÁR;MOUSA;NISBET;PÁSZTOR;PÁSZTOR;PÁSZTOR;PELLEGRINO;PERRET;RESNICK;SLOMAN;SPEARMAN;STEPHENS;STERNBERG;STERNBERG;TOMIC;TOMIC;TOMIC;WOUTERS;WOUT…	EDUCATIONAL RESEARCH REVIEW;PSYCHOLOGY IN THE SCHOOLS;EDUCATIONAL PSYCHOLOGY REVIEW;HUMAN COGNITIVE ABILITIES: A SURVEY OF FACTOR ANALYTIC STUDIES;COMPUTERS & EDUCATION;LEARNING AND INSTRUCTION;INTERNATIONAL JOURNAL OF BEHAVIORAL DEVELOPMENT;TEACHING AND LEARNING THINKING SKILLS;FRONTIERS IN PSYCHOLOGY;ASSESSMENT IN GAME-BASED LEARNING;ASSESSMENT & TEACHING OF 21ST CENTURY SKILLS;TEACHING AND LEA…	HUNGARY;HUNGARY;HUNGARY;HUNGARY	HUNGARY
95	LEUTNER F;CHAMORRO-PREMUZIC T	ASSESSMENT; INTELLIGENCE; PERFORMANCE; PERSONALITY; SELECTION	ASSESSMENT; INTELLIGENCE; PERFORMANCE; PERSONALITY; SELECTION	DEPARTMENT OF PSYCHOLOGY AND LANGUAGE SCIENCE, UNIVERSITY COLLEGE LONDON, 26 BEDFORD WAY, LONDON, WC1H0AP, UNITED KINGDOM	SCHMITT, N., PERSONALITY AND COGNITIVE ABILITY AS PREDICTORS OF EFFECTIVE PERFORMANCE AT WORK (2013) ANNU. REV. ORGAN. PSYCHOL. ORGAN. BEHAV, 1, PP. 45-46. , CROSSREF; RYAN, A.M., PLOYHART, R.E., A CENTURY OF SELECTION (2014) ANNU. REV. PSYCHOL, 65, PP. 693-717. , CROSSREF PUBMED; KANFER, R., ACKERMAN, P.L., MURTHA, T., GOFF, M., PERSONALITY AND INTELLIGENCE IN INDUSTRIAL AND ORGANIZATIONAL PSYCH…	J. INTELL.	PERSONALITY AND INTELLIGENCE HAVE A LONG HISTORY IN APPLIED PSYCHOLOGY, WITH RESEARCH DATING BACK MORE THAN 100 YEARS. IN LINE, EARLY DEVELOPMENTS IN INDUSTRIAL-ORGANIZATIONAL PSYCHOLOGY WERE LARGELY FOUNDED ON THE PREDICTIVE POWER OF PERSONALITY AND INTELLIGENCE MEASURES VIS-À-VIS CAREER-RELATED OUTCOMES. HOWEVER, DESPITE A WEALTH OF EVIDENCE IN SUPPORT OF THEIR UTILITY, THE CONCEPTS, THEORIES, …	49	LEUTNER, F.; DEPARTMENT OF PSYCHOLOGY AND LANGUAGE SCIENCE, 26 BEDFORD WAY, UNITED KINGDOM; EMAIL: F.LEUTNER@UCL.AC.UK	ARTICLE	10.3390/jintelligence6040049		20793200	JOURNAL OF INTELLIGENCE	ENGLISH	5	4	1-10	MDPI AG	SCOPUS	STRONGER TOGETHER: PERSONALITY, INTELLIGENCE AND THE ASSESSMENT OF CAREER POTENTIAL	https://www.scopus.com/inward/record.uri?eid=2-s2.0-85074374788&doi=10.3390%2fjintelligence6040049&partnerID=40&md5=216770bba7f8be7297854b950e481e06	6	2018	NA NA NA	J INTELL	UNIVERSITY COLLEGE LONDON	NOTREPORTED;DEPARTMENT OF PSYCHOLOGY AND LANGUAGE SCIENCE;NOTREPORTED		LEUTNER F, 2018, J INTELL	LEUTNER F, 2018, J INTELL	SCHMITT;RYAN;KANFER;PLENUM NEW YORK;AGNELLO;CHAMORROPREMUZIC;CHAMORROPREMUZIC;DRIES;SCHMIDT;KUNCEL;GONZALEZMULÉ;STRENZE;STOLARSKI;RINDERMANN;HOGAN;HEGGESTAD;NG;CHENG;CHAMORROPREMUZIC;OREILLY;GRIFFETH;HOGAN;LE;FERGUSON;JUDGE;HOUGH;JOSEPH;LINDEN;RUDOLPH;TORNAU;ALMEIDA;IDDEKINGE;JUDGE;JONASON;FORSYTH;HOGAN;PLOYHART;HARMS;CHURCH;DEARY;ROTH;HUFFCUTT;MCCLELLAND;KURZ;BOLDEN;DELAMARE;DONOVAN;GRIFFITH;ONE…	ANNU. REV. ORGAN. PSYCHOL. ORGAN. BEHAV;ANNU. REV. PSYCHOL;INTERNATIONAL HANDBOOK OF PERSONALITY AND INTELLIGENCE;PLENUM: NEW YORK;HUM. RESOUR. MANAG. REV;THE TALENT DELUSION: WHY DATA;PROCEEDINGS OF THE 2016 CORPORATE RESEARCH FORUM;HUM. RESOUR. MANAG. REV;PSYCHOL. BULL;PERSONAL. INDIVID. DIFFER;J. APPL. PSYCHOL;INTELLIGENCE;INTELLIGENCE;PSYCHOL. SCI;IND. ORGAN. PSYCHOL;J. PERSONAL;PERSONAL. PSY…	UNITED KINGDOM	UNITED KINGDOM
96	LECHNER CM;KNOPF T;NAPOLITANO CM;RAMMSTEDT B;ROBERTS BW;SOTO CJ;SPENGLER M	ASSESSMENT; NON-COGNITIVE SKILLS; SOCIO-EMOTIONAL SKILLS	ASSESSMENT; NON-COGNITIVE SKILLS; SOCIO-EMOTIONAL SKILLS	DEPARTMENT SURVEY DESIGN AND METHODOLOGY, GESIS—LEIBNIZ INSTITUTE FOR THE SOCIAL SCIENCES, P.O. BOX 12 21 55, MANNHEIM, 68072, GERMANY; COLLEGE OF EDUCATION, UNIVERSITY OF ILLINOIS URBANA-CHAMPAIGN, 1310 S. SIXTH ST., CHAMPAIGN, IL 61820, UNITED STATES; DEPARTMENT OF PSYCHOLOGY, COLLEGE OF LIBERAL ARTS & SCIENCES, UNIVERSITY OF ILLINOIS URBANA-CHAMPAIGN, 308 PSYCHOLOGY BLDG, MC-716 603 EAST DANIE…	ABRAHAMS, L., PANCORBO, G., PRIMI, R., SANTOS, D., KYLLONEN, P., JOHN, O.P., DE FRUYT, F., SOCIAL-EMOTIONAL SKILL ASSESSMENT IN CHILDREN AND ADOLESCENTS: ADVANCES AND CHALLENGES IN PERSONALITY, CLINICAL, AND EDUCATIONAL CONTEXTS (2019) PSYCHOLOGICAL ASSESSMENT, 31, PP. 460-473. , 30869960; AUERSWALD, M., MOSHAGEN, M., HOW TO DETERMINE THE NUMBER OF FACTORS TO RETAIN IN EXPLORATORY FACTOR ANALYSIS…	J. INTELL.	SOCIAL, EMOTIONAL, AND BEHAVIORAL (SEB) SKILLS COMPRISE A BROAD SET OF ABILITIES THAT ARE ESSENTIAL FOR BUILDING AND MAINTAINING RELATIONSHIPS, REGULATING EMOTIONS, SELECTING AND PURSUING GOALS, OR EXPLORING NOVEL STIMULI. TOWARD AN IMPROVED SEB SKILL ASSESSMENT, SOTO AND COLLEAGUES RECENTLY INTRODUCED THE BEHAVIORAL, EMOTIONAL, AND SOCIAL SKILLS INVENTORY (BESSI). MEASURING 32 FACETS FROM 5 DOMA…	63	LECHNER, C.M.; DEPARTMENT SURVEY DESIGN AND METHODOLOGY, P.O. BOX 12 21 55, GERMANY; EMAIL: CLEMENS.LECHNER@GESIS.ORG	ARTICLE	10.3390/jintelligence10030063		20793200	JOURNAL OF INTELLIGENCE	ENGLISH	0	3		MDPI	SCOPUS	THE BEHAVIORAL, EMOTIONAL, AND SOCIAL SKILLS INVENTORY (BESSI): PSYCHOMETRIC PROPERTIES OF A GERMAN-LANGUAGE ADAPTATION, TEMPORAL STABILITIES OF THE SKILLS, AND ASSOCIATIONS WITH PERSONALITY AND INTELLIGENCE	https://www.scopus.com/inward/record.uri?eid=2-s2.0-85138740489&doi=10.3390%2fjintelligence10030063&partnerID=40&md5=b959c747caa7af7115258134bff714dd	10	2022	THIS RESEARCH WAS PARTLY FUNDED THROUGH A GRANT BY THE BERTELSMANN STIFTUNG TO C.M.L. NA NA	J INTELL	GESIS—LEIBNIZ INSTITUTE FOR THE SOCIAL SCIENCES;UNIVERSITY OF ILLINOIS URBANA-CHAMPAIGN;UNIVERSITY OF ILLINOIS URBANA-CHAMPAIGN;COLBY COLLEGE;HOCHSCHULE FÜR GESUNDHEIT UND MEDIZIN	NOTREPORTED;NOTREPORTED;NOTREPORTED		LECHNER CM, 2022, J INTELL	LECHNER CM, 2022, J INTELL	ABRAHAMS;AUERSWALD;BEHR;BEHR;BRAEKEN;BRANDT;BRANDT;CHERNYSHENKO;CONDON;CRAWFORD;DANNER;FORNELL;FREUND;GÖLLNER;GRAHAM;GROSKURTH;GROSZ;GUO;HARKNESS;HATTIE;HORN;HU;HULIN;KAUTZ;KRETZSCHMAR;LECHNER;LECHNER;LIM;LITTLE;LORENZOSEVA;MATSUNAGA;MCDANIEL;NAPOLITANO;2015 SKILLS FOR SOCIAL PROGRESS THE POWER OF SOCIAL AND EMOTIONAL SKILLS;PARTSCH;PETERSON;2021 R A LANGUAGE AND ENVIRONMENT FOR STATISTICAL COMPU…	PSYCHOLOGICAL ASSESSMENT;PSYCHOLOGICAL METHODS;THE INTERNATIONAL JOURNAL OF TRANSLATION AND INTERPRETING RESEARCH;PSYCHOLOGICAL METHODS;DEVELOPMENTAL PSYCHOLOGY;JOURNAL OF PERSONALITY;SOCIAL AND EMOTIONAL SKILLS FOR STUDENT SUCCESS AND WELL-BEING;INTELLIGENCE;EDUCATIONAL AND PSYCHOLOGICAL MEASUREMENT;EUROPEAN JOURNAL OF PERSONALITY;JOURNAL OF MARKETING RESEARCH;PSYCHOLOGICAL BULLETIN;JOURNAL OF R…	GERMANY;GERMANY;USA;USA;USA	GERMANY
97	BAETU I;BURNS NR;YU E;BAKER AG	ASSOCIATIVE LEARNING; BICONDITIONAL DISCRIMINATION; CONFIGURAL PROCESSING; FLUID ABILITIES; POSITIVE AND NEGATIVE PATTERNING; RULE-BASED GENERALIZATION	ASSOCIATIVE LEARNING; BICONDITIONAL DISCRIMINATION; CONFIGURAL PROCESSING; FLUID ABILITIES; POSITIVE AND NEGATIVE PATTERNING; RULE-BASED GENERALIZATION	SCHOOL OF PSYCHOLOGY, UNIVERSITY OF ADELAIDE, ADELAIDE, SA 5005, AUSTRALIA; DEPARTMENT OF PSYCHOLOGY, MCGILL UNIVERSITY, MONTRÉAL, QC H3A 1G1, CANADA	SLOMAN, S.A., THE EMPIRICAL CASE FOR TWO SYSTEMS OF REASONING (1996) PSYCHOL. BULL, 119, PP. 3-22. , CROSSREF; MCLAREN, I.P.L., MACKINTOSH, N.J., ASSOCIATIVE LEARNING AND ELEMENTAL REPRESENTATION: II. GENERALIZATION AND DISCRIMINATION (2002) ANIM. LEARN. BEHAV, 30, PP. 177-200. , CROSSREF PUBMED; SHANKS, D.R., DARBY, R.J., FEATURE-AND RULE-BASED GENERALIZATION IN HUMAN ASSOCIATIVE LEARNING (1998)…	J. INTELL.	PREVIOUS EXPERIENCE WITH DISCRIMINATION PROBLEMS THAT CAN ONLY BE SOLVED BY LEARNING ABOUT STIMULUS CONFIGURATIONS ENHANCES PERFORMANCE ON NEW CONFIGURAL DISCRIMINATIONS. SOME OF THESE EFFECTS CAN BE EXPLAINED BY A SHIFT TOWARD INCREASED CONFIGURAL PROCESSING (LEARNING ABOUT COMBINATIONS OF CUES RATHER THAN ABOUT INDIVIDUAL ELEMENTS), OR BY A TENDENCY TO GENERALIZE A LEARNED RULE TO A NEW TRAININ…	7	BAETU, I.; SCHOOL OF PSYCHOLOGY, AUSTRALIA; EMAIL: IRINA.BAETU@ADELAIDE.EDU.AU	ARTICLE	10.3390/jintelligence6010007	NATURAL SCIENCES AND ENGINEERING RESEARCH COUNCIL OF CANADANATURAL SCIENCES AND ENGINEERING RESEARCH COUNCIL OF CANADA, NSERC AUSTRALIAN RESEARCH COUNCILAUSTRALIAN RESEARCH COUNCIL, ARC	20793200	JOURNAL OF INTELLIGENCE	ENGLISH	2	1	1-17	MDPI AG	SCOPUS	FLUID ABILITIES AND RULE LEARNING: PATTERNING AND BICONDITIONAL DISCRIMINATIONS	https://www.scopus.com/inward/record.uri?eid=2-s2.0-85072686530&doi=10.3390%2fjintelligence6010007&partnerID=40&md5=639f256f67a3a3a7522806867f2961ae	6	2018	ACKNOWLEDGMENTS: THIS RESEARCH WAS SUPPORTED BY A DISCOVERY EARLY CAREER RESEARCHER AWARD AWARDED BY THE AUSTRALIAN RESEARCH COUNCIL TO I.B. AND A DISCOVERY GRANT AWARDED BY THE NATURAL SCIENCES AND ENGINEERING RESEARCH COUNCIL OF CANADA TO A.G.B. NA NA	J INTELL	UNIVERSITY OF ADELAIDE;MCGILL UNIVERSITY	NOTREPORTED;SCHOOL OF PSYCHOLOGY;NOTREPORTED		BAETU I, 2018, J INTELL	BAETU I, 2018, J INTELL	SLOMAN;MCLAREN;SHANKS;HARRIS;PEARCE;LACHNIT;COBOS;WILLS;WILLS;COGNITIVE SCIENCE SOCIETY AUSTIN;MAES;DON;GLAUTIER;MEHTA;MELCHERS;KRUSCHKE;MELCHERS;SAAVEDRA;BORS;HAKSTIAN;VANDENBERG;BENNETT;LAW;LEWANDOWSKY;WECHSLER;PSYCHOLOGICAL CORPORATION SAN ANTONIO;WOODCOCK;MEHTA;MCLAREN;GRÖMPING;MUTHÉN;WILLIAMS	PSYCHOL. BULL;ANIM. LEARN. BEHAV;J. EXP. PSYCHOL. ANIM. BEHAV. PROCESS;PSYCHOL. REV;PSYCHOL. REV;BIOL. PSYCHOL;J. EXP. PSYCHOL. LEARN. MEM. COGN;J. EXP. PSYCHOL. ANIM. BEHAV. PROCESS;PROCEEDINGS OF THE 33RD ANNUAL CONFERENCE OF THE COGNITIVE SCIENCE SOCIETY;COGNITIVE SCIENCE SOCIETY: AUSTIN;FRONT. PSYCHOL;PSYCHON. BULL. REV;EXP. PSYCHOL;LEARN. BEHAV;LEARN. MOTIV;PSYCHOL. REV;BEHAV. PROCESS;LEARN.…	AUSTRALIA;CANADA	AUSTRALIA
98	COYLE TR	ATTENTION LAPSES; COGNITIVE DEVELOPMENT; DIFFERENTIAL–DEVELOPMENTAL MODEL (DDM); INTELLIGENCE; JENSEN’S BOX; MENTAL SPEED; MOVEMENT TIME; REACTION TIME	ATTENTION LAPSES; COGNITIVE DEVELOPMENT; DIFFERENTIAL–DEVELOPMENTAL MODEL (DDM); INTELLIGENCE; JENSEN’S BOX; MENTAL SPEED; MOVEMENT TIME; REACTION TIME	DEPARTMENT OF PSYCHOLOGY, UNIVERSITY OF TEXAS AT SAN ANTONIO, SAN ANTONIO, TX 78249, UNITED STATES	BOX, G.E.P., ROBUSTNESS IN THE STRATEGY OF SCIENTIFIC MODEL BUILDING (1979) ROBUSTNESS IN STATISTICS, PP. 201-236. , LAUNER, R.L., WILKINSON, G.N., EDS; ACADEMIC PRESS: NEW YORK, NY, USA; JENSEN, A.R., (1998) THE G FACTOR: THE SCIENCE OF MENTAL ABILITY, , PRAEGER: WESTPORT, CT, USA; JENSEN, A.R., (2006) CLOCKING THE MIND: MENTAL CHRONOMETRY AND INDIVIDUAL DIFFERENCES, , ELSEVIER: AMSTERDAM, THE N…	J. INTELL.	THE AIM OF THIS PAPER IS TO PROVIDE A PARSIMONIOUS ACCOUNT OF DEVELOPMENTAL AND INDIVIDUAL DIFFERENCES IN INTELLIGENCE (MEASURED AS G). THE PAPER PROPOSES A DIFFERENTIAL–DEVELOPMENTAL MODEL (DDM), WHICH FOCUSES ON FACTORS COMMON TO INTELLIGENCE AND COGNITIVE DEVELOPMENT (E.G., MENTAL SPEED AND ATTENTION LAPSES). IT ALSO PROPOSES A COMPLEMENTARY METHOD BASED ON JENSEN’S BOX, A CHRONOMETRIC DEVICE.…	25	COYLE, T.R.; DEPARTMENT OF PSYCHOLOGY, UNITED STATES; EMAIL: THOMAS.COYLE@UTSA.EDU	ARTICLE	10.3390/jintelligence5020025	NATIONAL SCIENCE FOUNDATIONNATIONAL SCIENCE FOUNDATION, NSF, 1620457	20793200	JOURNAL OF INTELLIGENCE	ENGLISH	12	2	1-15	MDPI AG	SCOPUS	A DIFFERENTIAL–DEVELOPMENTAL MODEL (DDM): MENTAL SPEED, ATTENTION LAPSES, AND GENERAL INTELLIGENCE (G)	https://www.scopus.com/inward/record.uri?eid=2-s2.0-85052091820&doi=10.3390%2fjintelligence5020025&partnerID=40&md5=51c65a577e05d6c4bcad47b323d062f2	5	2017	ACKNOWLEDGMENTS: THIS RESEARCH WAS SUPPORTED BY A GRANT FROM THE NATIONAL SCIENCE FOUNDATION’S INTERDISCIPLINARY BEHAVIORAL AND SOCIAL SCIENCE RESEARCH (IBSS) COMPETITION (AWARD NUMBER: 1620457). THE AUTHOR THANKS THE EDITORS OF THE SPECIAL ISSUE AND THREE ANONYMOUS REVIEWERS FOR THEIR CONSTRUCTIVE COMMENTS, WHICH HELPED IMPROVE AND CLARIFY THE MANUSCRIPT DURING THE PEER REVIEW PROCESS. THIS RESE…	J INTELL	UNIVERSITY OF TEXAS AT SAN ANTONIO	NOTREPORTED;NOTREPORTED;NOTREPORTED		COYLE TR, 2017, J INTELL	COYLE TR, 2017, J INTELL	BOX;ACADEMIC PRESS NEW YORK;JENSEN;JENSEN;KAIL;KAIL;SALTHOUSE;COYLE;COYLE;MCVAY;UNSWORTH;COYLE;DOUGHERTY;KOCHUNOV;MILLER;FIELDS;FRY;JENSEN;JENSEN;JENSEN;CAMBRIDGE UNIVERSITY PRESS CAMBRIDGE;HICK;DEARY;GRUDNIK;JENSEN;SPRINGER NEW YORK;AUBERTBROCHE;SPRINGER BERLINHEIDELBERG;LARSON;COYLE;COYLE;SALTHOUSE;KAIL;KAIL;COLOM;COLOM;GOTTFREDSON;BJORKLUND;WADSWORTH BELMONT;DEMETRIOU;TOURVA;RATCLIFF;RATCLIFF;…	ROBUSTNESS IN STATISTICS;ACADEMIC PRESS: NEW YORK;THE G FACTOR: THE SCIENCE OF MENTAL ABILITY;CLOCKING THE MIND: MENTAL CHRONOMETRY AND INDIVIDUAL DIFFERENCES;ACTA PSYCHOL;PSYCHOL. BULL;PSYCHOL. REV;PSYCHOL. SCI;INTELLIGENCE;J. EXP. PSYCHOL. LEARN. MEM. COGNIT;INTELLIGENCE;INTELLIGENCE;DEV. PSYCHOL;NEUROIMAGE;PERS. INDIVID. DIFFER;SCIENCE;PSYCHOL. SCI;INTELLIGENCE;EDUC. PSYCHOL. REV;COGNITION AND…	USA	USA
99	MATZEL LD;CRAWFORD DW;SAUCE B	ATTENTION; HERITABILITY; INTELLIGENCE; MENTAL SPEED WORKING MEMORY	ATTENTION; HERITABILITY; INTELLIGENCE; PROCESSING SPEED; WORKING MEMORY	DEPARTMENT OF PSYCHOLOGY, RUTGERS UNIVERSITY, PISCATAWAY, NJ 08854, UNITED STATES; DEPARTMENT OF NEUROSCIENCE, KAROLINSKA INSTITUTE, STOCKHOLM, 17177, SWEDEN	BIJNENS, ESMÉE M., DEROM, CATHERINE, WEYERS, STEVEN, JANSSEN, BRAM G., THIERY, EVERT, NAWROT, TIM S., PLACENTAL MITOCHONDRIAL DNA CONTENT IS ASSOCIATED WITH CHILDHOOD INTELLIGENCE (2019) JOURNAL OF TRANSLATIONAL MEDICINE, 17, P. 361; DAVIS, MICHAEL, WILLIAMSON, KATHE RINE., MCKENZIE, ERICA., ROYER, CHRISTOPHER, PAYTON, MARK, NELSON, STUART, EFFECT OF TRAINING AND REST ON RESPIRATORY MECHANICAL PR…	J. INTELL.	NEARLY A CENTURY AGO, SPEARMAN PROPOSED THAT “SPECIFIC FACTORS CAN BE REGARDED AS THE ‘NUTS AND BOLTS’ OF COGNITIVE PERFORMANCE…, WHILE THE GENERAL FACTOR IS THE MENTAL ENERGY AVAILABLE TO POWER THE SPECIFIC ENGINES”. GEARY (2018; 2019) TAKES SPEARMAN’S ANALOGY OF “MENTAL ENERGY” QUITE LITERALLY AND DOUBLES‐DOWN ON THE NOTION BY PROPOSING THAT A UNITARY ENERGY SOURCE, THE MITOCHONDRIA, EXPLAINS V…	24	MATZEL, L.D.; DEPARTMENT OF PSYCHOLOGY, UNITED STATES; EMAIL: MATZEL@PSYCH.RUTGERS.EDU	NOTE	10.3390/jintelligence8020024		20793200	JOURNAL OF INTELLIGENCE	ENGLISH	3	2	1-10	MDPI AG	SCOPUS	DÉJÀ VU ALL OVER AGAIN: A UNITARY BIOLOGICAL MECHANISM FOR INTELLIGENCE IS (PROBABLY) UNTENABLE	https://www.scopus.com/inward/record.uri?eid=2-s2.0-85086650726&doi=10.3390%2fjintelligence8020024&partnerID=40&md5=108637dee4b0a43161b250fc3434f546	8	2020	NA NA NA	J INTELL	RUTGERS UNIVERSITY;KAROLINSKA INSTITUTE	NOTREPORTED;NOTREPORTED;NOTREPORTED		MATZEL LD, 2020, J INTELL	MATZEL LD, 2020, J INTELL	BIJNENS;DAVIS;DICKENS;DISTERHOFT;EDWARDS;GEARY;GEARY;GOTTFREDSON;GRAY;HOEL;HUDSON;JENSEN;JENSEN;JUHEL;KONG;KOVACS;LEE;LEON;MATZEL;MATZEL;MERY;MILLER;MULLER;2006 EXERCISE YOUR HEARTA GUIDE TO PHYSICAL ACTIVITY;RICHARDS;ROWE;SAUCE;SAVAGE;SAVI;SCHMITZ;SCHMITZ;SCHUBERT;SHURTLEFF;SPEARMAN;THOMSON;THORNE;TURKHEIMER;VAN DER MAAS;WALLACE;WANG;WEISER;WHALLEY;WILSON;WOLTERS	JOURNAL OF TRANSLATIONAL MEDICINE;MEDICINE AND SCIENCE IN SPORTS AND EXERCISE;PSYCHOLOGICAL REVIEW;ANNALS OF THE NEW YORK ACADEMY OF SCIENCES;PROCEEDINGS OF THE NATIONAL ACADEMY OF SCIENCES;PSYCHOLOGICAL REVIEW;THE SCIENTIFIC STUDY OF GENERAL INTELLIGENCE: TRIBUTE TO ARTHUR R. JENSEN;SCIENCE;PROCEEDINGS OF THE NATIONAL ACADEMY OF SCIENCES;PLOS GENETICS;SPEED OF INFORMATION PROCESSING AND INTELLIG…	SWEDEN;USA	USA
100	EHLERT A;POLTZ N;QUANDTE S;KOHN J;KUCIAN K;VON ASTER M;ESSER G	ATTENTION; INTELLECTUAL ABILITY; INTELLIGENCE; LONGITUDINAL; MATHEMATICAL DEVELOPMENT; MATHEMATICAL PRECURSOR; NUMERICAL SKILLS; PRE-SCHOOL; SCHOOL MATHEMATICS; WORKING MEMORY	ATTENTION; INTELLECTUAL ABILITY; INTELLIGENCE; LONGITUDINAL; MATHEMATICAL DEVELOPMENT; MATHEMATICAL PRECURSOR; NUMERICAL SKILLS; PRE-SCHOOL; SCHOOL MATHEMATICS; WORKING MEMORY	DEPARTMENT OF INCLUSIVE EDUCATION, UNIVERSITY OF POTSDAM, POTSDAM, 14476, GERMANY; ACADEMY OF PSYCHOTHERAPY AND INTERVENTION RESEARCH POTSDAM, POTSDAM, 14467, GERMANY; CENTER FOR MR-RESEARCH, UNIVERSITY CHILDREN’S HOSPITAL, ZURICH, 8032, SWITZERLAND; CENTER FOR SPECIAL EDUCATIONAL AND PSYCHOLOGICAL NEEDS, DRK KLINIKEN BERLIN WESTEND, BERLIN, 14050, GERMANY	ACKERMAN, P.L., KYLLONEN, P.C., TRAINEE CHARACTERISTICS (1991) TRAINING FOR PERFORMANCE: PRINCIPLES OF APPLIED HUMAN LEARNING, PP. 193-122. , MORRISON JOHN E., (ED), JOHN WILEY AND SONS, HOBOKEN; ALLEN, K., GIOFRÈ, D., HIGGINS, S., ADAMS, J., WORKING MEMORY PREDICTORS OF MATHEMATICS ACROSS THE MIDDLE PRIMARY SCHOOL YEARS (2020) BRITISH JOURNAL OF EDUCATIONAL PSYCHOLOGY, 90, PP. 848-869. , 3199985…	J. INTELL.	INTELLIGENCE, AS WELL AS WORKING MEMORY AND ATTENTION, AFFECT THE ACQUISITION OF MATHEMATICAL COMPETENCIES. THIS PAPER AIMED TO EXAMINE THE INFLUENCE OF WORKING MEMORY AND ATTENTION WHEN TAKING DIFFERENT MATHEMATICAL SKILLS INTO ACCOUNT AS A FUNCTION OF CHILDREN’S INTELLECTUAL ABILITY. OVERALL, INTELLIGENCE, WORKING MEMORY, ATTENTION AND NUMERICAL SKILLS WERE ASSESSED TWICE IN 1868 GERMAN PRE-SCH…	70	EHLERT, A.; DEPARTMENT OF INCLUSIVE EDUCATION, GERMANY; EMAIL: ANTJE.EHLERT@UNI-POTSDAM.DE	ARTICLE	10.3390/jintelligence10030070	DEUTSCHE FORSCHUNGSGEMEINSCHAFTDEUTSCHE FORSCHUNGSGEMEINSCHAFT, DFG, 491466077 BUNDESMINISTERIUM FÜR BILDUNG UND FORSCHUNGBUNDESMINISTERIUM FÜR BILDUNG UND FORSCHUNG, BMBF, 01GJ1011, 01GJ1301	20793200	JOURNAL OF INTELLIGENCE	ENGLISH	0	3		MDPI	SCOPUS	TAKING A CLOSER LOOK: THE RELATIONSHIP BETWEEN PRE-SCHOOL DOMAIN GENERAL COGNITION AND SCHOOL MATHEMATICS ACHIEVEMENT WHEN CONTROLLING FOR INTELLIGENCE	https://www.scopus.com/inward/record.uri?eid=2-s2.0-85138706428&doi=10.3390%2fjintelligence10030070&partnerID=40&md5=bcb4a7aaf86c54c59dde1f94c805b16b	10	2022	THIS RESEARCH WAS FUNDED BY THE GERMAN BUNDESMINISTERIUM FÜR BILDUNG UND FORSCHUNG UNDER THE RESEARCH INITIATIVE “ENTWICKLUNG SCHULISCHER FERTIGKEITEN”, GRANT NUMBER 01GJ1011, 01GJ1301 AND FUNDED BY THE DEUTSCHE FORSCHUNGSGEMEINSCHAFT (DFG, GERMAN RESEARCH FOUNDATION), GRANT NUMBER 491466077. NA NA	J INTELL	UNIVERSITY OF POTSDAM;ACADEMY OF PSYCHOTHERAPY AND INTERVENTION RESEARCH POTSDAM;UNIVERSITY CHILDREN’S HOSPITAL;CENTER FOR SPECIAL EDUCATIONAL AND PSYCHOLOGICAL NEEDS	NOTREPORTED;NOTREPORTED;NOTREPORTED		EHLERT A, 2022, J INTELL	EHLERT A, 2022, J INTELL	ACKERMAN;ALLEN;ASHCRAFT;AUNIO;BADDELEY;BADDELEY;BADDELEY;BADDELEY;BEST;BULHELLER;BULL;CAPANO;CARROLL;CHEN;COHEN;CONWAY;COWAN;COWAN;DE SMEDT;ENDERS;ENGLE;ESSER;ESSER;FERRER;FRISOVAN DEN BOS;FRITZ;FRITZ;FUCHS;FUCHS;GALLIT;GATHERCOLE;GEARY;GEARY;GEISER;GOECKE;GRIMM;GUSTAFSSON;IMBO;KANE;KRAJEWSKI;KUCIAN;KYLLONEN;LEE;LI;LIANG;LINDSAY;MAEHLER;MAMMARELLA;MANGER;MAZZOCCO;MCKENZIE;MILES;MILNER;MIYAKE;MURA…	TRAINING FOR PERFORMANCE: PRINCIPLES OF APPLIED HUMAN LEARNING;BRITISH JOURNAL OF EDUCATIONAL PSYCHOLOGY;COGNITION;LEARNING AND INDIVIDUAL DIFFERENCES;WORKING MEMORY;EUROPEAN PSYCHOLOGIST;ANNUAL REVIEW OF PSYCHOLOGY;PSYCHOLOGY OF LEARNING AND MOTIVATION;LEARNING AND INDIVIDUAL DIFFERENCES;COLOURED PROGRESSIVE MATRICES (CPM). DEUTSCHE BEARBEITUNG UND ÜBERSETZUNG NACH J. C. RAVEN;DEVELOPMENTAL NEUR…	GERMANY;GERMANY;GERMANY;SWITZERLAND	GERMANY
101	CONWAY ARA;KOVACS K;HAO H;ROSALES KP;SNIJDER JP	ATTENTION; INTELLIGENCE; WORKING MEMORY	ATTENTION; INTELLIGENCE; WORKING MEMORY	DIVISION OF BEHAVIORAL & ORGANIZATIONAL SCIENCES, CLAREMONT GRADUATE UNIVERSITY, CLAREMONT, CA 91711, UNITED STATES; INSTITUTE OF PSYCHOLOGY, ELTE EOTVOS LORAND UNIVERSITY, BUDAPEST, 1075, HUNGARY	ASSEM, MOATAZ, GLASSER, MATTHEW F., VAN ESSEN, DAVID C., DUNCAN, JOHN, A DOMAIN-GENERAL COGNITIVE CORE DEFINED IN MULTIMODALLY PARCELLATED HUMAN CORTEX (2020) CEREBRAL CORTEX, 30, PP. 4361-4380. , CROSSREF; BADDELEY, ALAN, THE EPISODIC BUFFER: A NEW COMPONENT OF WORKING MEMORY? (2000) TRENDS IN COGNITIVE SCIENCES, 4, PP. 417-423. , CROSSREF; BARTHOLOMEW, DAVID J., DEARY, IAN J., LAWN, MARTIN, A N…	J. INTELL.	PROCESS OVERLAP THEORY (POT) IS A NEW THEORETICAL FRAMEWORK DESIGNED TO ACCOUNT FOR THE GENERAL FACTOR OF INTELLIGENCE (G). ACCORDING TO POT, G DOES NOT REFLECT A GENERAL COGNITIVE ABILITY. INSTEAD, G IS THE RESULT OF MULTIPLE DOMAIN-GENERAL EXECUTIVE ATTENTION PROCESSES AND MULTIPLE DOMAIN-SPECIFIC PROCESSES THAT ARE SAMPLED IN AN OVERLAPPING MANNER ACROSS A BATTERY OF INTELLIGENCE TESTS. POT EX…	34	CONWAY, A.R.A.; DIVISION OF BEHAVIORAL & ORGANIZATIONAL SCIENCES, UNITED STATES; EMAIL: ANDREW.CONWAY@CGU.EDU	ARTICLE	10.3390/jintelligence9030034		20793200	JOURNAL OF INTELLIGENCE	ENGLISH	9	3		MDPI AG	SCOPUS	INDIVIDUAL DIFFERENCES IN ATTENTION AND INTELLIGENCE: A UNITED COGNITIVE/PSYCHOMETRIC APPROACH	https://www.scopus.com/inward/record.uri?eid=2-s2.0-85110618686&doi=10.3390%2fjintelligence9030034&partnerID=40&md5=20402d20fa973665fbbdc32c48b501de	9	2021	NA NA NA	J INTELL	CLAREMONT GRADUATE UNIVERSITY;ELTE EOTVOS LORAND UNIVERSITY	NOTREPORTED;DIVISION OF BEHAVIORAL AND ORGANIZATIONAL SCIENCES;NOTREPORTED		CONWAY ARA, 2021, J INTELL	CONWAY ARA, 2021, J INTELL-a	ASSEM;BADDELEY;BARTHOLOMEW;BARTHOLOMEW;BENEDEK;BRAVER;CALVIN;CATTELL;CHUAH;COWAN;CRONBACH;DEARY;DEARY;DRAHEIM;DUNCAN;DUNCAN;ECKER;ENGLE;EYSENCK;FRIED;FRIEDMAN;FRIEDMAN;FRIEDMAN;FRIEDMAN;FRISCHKORN;GEARY;GENSOWSKI;GOTTFREDSON;HAO;HEDGE;JENSEN;JONIDES;KAN;KANE;KANE;KOVACS;KOVACS;KOVACS;KOVACS;KOVACS;KYLLONEN;MCGREW;MILLER;MIYAKE;OCONNELL;OBERAUER;OBERAUER;RECKASE;REYMERMET;ROSSEEL;ROTH;SCHMIDT;SCHR…	CEREBRAL CORTEX;TRENDS IN COGNITIVE SCIENCES;PSYCHOLOGICAL REVIEW;INTELLIGENCE;INTELLIGENCE;TRENDS IN COGNITIVE SCIENCES;INTERNATIONAL JOURNAL OF EPIDEMIOLOGY;JOURNAL OF EDUCATIONAL PSYCHOLOGY;JOURNAL OF EXPERIMENTAL CHILD PSYCHOLOGY;ATTENTION AND MEMORY: AN. INTEGRATED FRAMEWORK;AMERICAN PSYCHOLOGIST;NATURE REVIEWS. NEUROSCIENCE;CURRENT OPINION IN PSYCHOLOGY;JOURNAL OF EXPERIMENTAL PSYCHOLOGY: G…	HUNGARY;USA	USA
102	SCHMITZ F;ROTTER D;WILHELM O	ATTENTIONAL BLINK; MENTAL SPEED; RESPONSE TIME MODELING; WORKING MEMORY	ATTENTIONAL BLINK; MENTAL SPEED; RESPONSE TIME MODELING; WORKING MEMORY CAPACITY	INSTITUTE OF PSYCHOLOGY, ULM UNIVERSITY, ALBERT-EINSTEIN ALLEE 47, ULM, 89081, GERMANY	CARROLL, J.B., (1993) HUMAN COGNITIVE ABILITIES: A SURVEY OF FACTOR-ANALYTIC STUDIES, , CAMBRIDGE UNIVERSITY PRESS: NEW YORK, NY, USA; KYLLONEN, P.C., CHRISTAL, R.E., REASONING ABILITY IS (LITTLE MORE THAN) WORKING MEMORY CAPACITY (1990) INTELLIGENCE, 14, PP. 389-433. , CROSSREF; ACKERMAN, P.L., BEIER, M.E., BOYLE, M.D., INDIVIDUAL DIFFERENCES IN WORKING MEMORY WITHIN A NOMOLOGICAL NETWORK OF COG…	J. INTELL.	RESEARCH SUGGESTS THAT THE RELATION OF MENTAL SPEED WITH WORKING MEMORY CAPACITY (WMC) DEPENDS ON COMPLEXITY AND SCORING METHODS OF SPEED TASKS AND THE TYPE OF TASK USED TO ASSESS CAPACITY LIMITS IN WORKING MEMORY. IN THE PRESENT STUDY, WE INCLUDED CONVENTIONAL BINDING/UPDATING MEASURES OF WMC AS WELL AS RAPID SERIAL VISUAL PRESENTATION PARADIGMS. THE LATTER ALLOWED FOR A COMPUTATION OF THE ATTEN…	47	SCHMITZ, F.; INSTITUTE OF PSYCHOLOGY, ALBERT-EINSTEIN ALLEE 47, GERMANY; EMAIL: FLORIAN.SCHMITZ@UNI-ULM.DE	ARTICLE	10.3390/jintelligence6040047	DEUTSCHE FORSCHUNGSGEMEINSCHAFTDEUTSCHE FORSCHUNGSGEMEINSCHAFT, DFG, SCHM 3235/3-1	20793200	JOURNAL OF INTELLIGENCE	ENGLISH	8	4	1-30	MDPI AG	SCOPUS	SCORING ALTERNATIVES FOR MENTAL SPEED TESTS: MEASUREMENT ISSUES AND VALIDITY FOR WORKING MEMORY CAPACITY AND THE ATTENTIONAL BLINK EFFECT	https://www.scopus.com/inward/record.uri?eid=2-s2.0-85061914287&doi=10.3390%2fjintelligence6040047&partnerID=40&md5=0721a8ba3fa04345ad1fad8216406b23	6	2018	THIS RESEARCH WAS FUNDED BY THE GERMAN RESEARCH FOUNDATION (DFG) (PROJECT SCHM 3235/3-1). NA NA	J INTELL	ULM UNIVERSITY	SCHMITZ;INSTITUTE OF PSYCHOLOGY;EMAIL: FLORIAN.SCHMITZ@UNI-ULM.DE		SCHMITZ F, 2018, J INTELL	SCHMITZ F, 2018, J INTELL	CARROLL;KYLLONEN;ACKERMAN;DANTHIIR;ELSEVIER SCIENCE AMSTERDAM;DANTHIIR;EYSENCK;ABLEX PUBLISHING WESTPORT;NETTELBECK;CAMBRIDGE UNIVERSITY PRESS NEW YORK;CHUDERSKI;JASTRZĘBSKI;OBERAUER;BARROUILLET;STANKOV;DEARY;DOEBLER;SHEPPARD;ROTH;HICK;JENSEN;WILLIAMS;WAGENMAKERS;BAUMEISTER;JENSEN;LARSON;COYLE;COYLE;SALTHOUSE;RATCLIFF;KRANZLER;RAMMSAYER;MEIRAN;HEATHCOTE;LUCE;RATCLIFF;MATZKE;WEST;LETHSTEENSEN;SCHW…	HUMAN COGNITIVE ABILITIES: A SURVEY OF FACTOR-ANALYTIC STUDIES;INTELLIGENCE;J. EXP. PSYCHOL. GEN;INTELLIGENCE;LEARN. INDIVID. DIFFER;SPEED OF INFORMATION-PROCESSING AND INTELLIGENCE;ABLEX PUBLISHING: WESTPORT;THE CAMBRIDGE HANDBOOK OF INTELLIGENCE;CAMBRIDGE UNIVERSITY PRESS: NEW YORK;INTELLIGENCE;INTELLIGENCE;PSYCHOL. BULL;J. EXP. PSYCHOL. LEARN. MEM. COGNIT;PERSONAL. INDIVID. DIFFER;INTELLIGENCE…	GERMANY	GERMANY
103	DE RIBAUPIERRE A;LECERF T	ATTENTIONAL CONTROL; COGNITIVE DEVELOPMENT; INDIVIDUAL DIFFERENCES; INHIBITION; INTELLIGENCE; PROCESSING CAPACITY; WORKING MEMORY	ATTENTIONAL CONTROL; COGNITIVE DEVELOPMENT; INDIVIDUAL DIFFERENCES; INHIBITION; INTELLIGENCE; PROCESSING CAPACITY; WORKING MEMORY	FACULTY OF PSYCHOLOGY AND EDUCATIONAL SCIENCES, UNIVERSITY OF GENEVA, 40 BD DU PONT D’ARVE, GENEVA, 1205, SWITZERLAND	CASE, R., DEMETRIOU, A., PLATSIDOU, M., KAZI, M., INTEGRATING CONCEPTS AND TESTS OF INTELLIGENCE FROM THE DIFFERENTIAL AND DEVELOPMENTAL TRADITIONS (2001) INTELLIGENCE, 29, PP. 307-336. , CROSSREF; CRONBACH, L.J., THE TWO DISCIPLINES OF SCIENTIFIC PSYCHOLOGY (1957) AM. PSYCHOL, 12, PP. 671-684. , CROSSREF; RESNICK, L.B., INTRODUCTION: CHANGING CONCEPTIONS OF INTELLIGENCE (1976) THE NATURE OF INTE…	J. INTELL.	RESEARCH ON INTELLIGENCE, MAINLY BASED ON CORRELATIONAL AND FACTOR-ANALYTICAL WORK, RESEARCH ON COGNITIVE DEVELOPMENT, AND RESEARCH IN COGNITIVE PSYCHOLOGY ARE NOT TO BE OPPOSED AS HAS TRADITIONALLY BEEN THE CASE, BUT ARE PURSUING THE SAME GOAL, THAT IS, UNDERSTAND HOW THE HUMAN BEING ADAPTS TO HIS/HER OWN, COMPLEX ENVIRONMENT. EACH TRADITION OF RESEARCH HAS BEEN FOCUSING ON ONE SOURCE OF VARIATI…	14	DE RIBAUPIERRE, A.; FACULTY OF PSYCHOLOGY AND EDUCATIONAL SCIENCES, 40 BD DU PONT D’ARVE, SWITZERLAND; EMAIL: ANIK.DERIBAUPIERRE@UNIGE.CH	ARTICLE	10.3390/jintelligence5020014	SCHWEIZERISCHER NATIONALFONDS ZUR FÖRDERUNG DER WISSENSCHAFTLICHEN FORSCHUNGSCHWEIZERISCHER NATIONALFONDS ZUR FÖRDERUNG DER WISSENSCHAFTLICHEN FORSCHUNG, SNF, 100011-107764, 1114052565.97, 1127671.89	20793200	JOURNAL OF INTELLIGENCE	ENGLISH	5	2	1-15	MDPI AG	SCOPUS	INTELLIGENCE AND COGNITIVE DEVELOPMENT: THREE SIDES OF THE SAME COIN	https://www.scopus.com/inward/record.uri?eid=2-s2.0-85086662108&doi=10.3390%2fjintelligence5020014&partnerID=40&md5=a5a0de732971de8a54a71025c11614e4	5	2017	ACKNOWLEDGMENTS: THE RESEARCH ON WHICH THIS PAPER IS BASED WAS MADE POSSIBLE BY SEVERAL GRANTS FROM THE SWISS NATIONAL FUND, IN PARTICULAR GRANTS 1127671.89, 1114052565.97 AND 100011-107764. WE ARE THANKFUL TO ALL OUR COLLABORATORS WITHIN THE GROUP OF DEVELOPMENTAL AND DIFFERENTIAL PSYCHOLOGY, IN PARTICULAR TO OUR MOST RECENT ONES, DELPHINE FAGOT, AND NATHALIE MELLA. THE RESEARCH ON WHICH THIS PA…	J INTELL	UNIVERSITY OF GENEVA	NOTREPORTED;FACULTY OF PSYCHOLOGY AND EDUCATIONAL SCIENCES;NOTREPORTED		DE RIBAUPIERRE A, 2017, J INTELL	DE RIBAUPIERRE A, 2017, J INTELL	CASE;CRONBACH;RESNICK;ERLBAUM HILLSDALE;REUCHLIN;DE RIBAUPIERRE;CATTELL;CATTELL;PLENUM PRESS REPRINTED FROM CATTELL;BINET;HUNT;PIAGET;PIAGET;LAUTREY;CAMBRIDGE UNIVERSITY PRESS CAMBRIDGE;ANDERSON;ANDERSON;CAMBRIDGE UNIVERSITY PRESS NEW YORK;CORNOLDI;DEMETRIOU;REUCHLIN;REUCHLIN;LAUTREY;LONGEOT;RIEBEN;LARIVÉE;HORN;BALTES;VAN DER MAAS;CARROLL;MCGREW;FRIEDMAN;MIYAKE;MIYAKE;JENSEN;KRANZLER;MILLER;VERNO…	INTELLIGENCE;AM. PSYCHOL;THE NATURE OF INTELLIGENCE;ERLBAUM: HILLSDALE;REV. SUISSE PSYCHOL. PURE APPL;L’ANNÉE PSYCHOL;PSYCHOL. BULL;HANDBOOD OF MULTIVARIATE EXPERIMENTAL PSYCHOLOGY;PLENUM PRESS (REPRINTED FROM: CATTELL;L’ANNÉE PSYCHOL;HUMAN INTELLIGENCE;LA NAISSANCE DE L’INTELLIGENCE CHEZ L'ENFANT;LA PSYCHOLOGIE DE L’INTELLIGENCE;INTERNATIONAL HANDBOOK OF INTELLIGENCE;J. CHILD PSYCHOL. PSYCHIATRY…	SWITZERLAND	SWITZERLAND
104	LÖFFLER C;FRISCHKORN GT;RUMMEL J;HAGEMANN D;SCHUBERT AL	ATTENTIONAL LAPSES; ATTENTIONAL LAPSES ACCOUNT; INTELLIGENCE; MULTILEVEL ANALYSIS; TASK-UNRELATED THOUGHTS; WORST PERFORMANCE RULE	ATTENTIONAL LAPSES; ATTENTIONAL LAPSES ACCOUNT; INTELLIGENCE; MULTILEVEL ANALYSIS; TASK-UNRELATED THOUGHTS; WORST PERFORMANCE RULE	INSTITUTE OF PSYCHOLOGY, HEIDELBERG UNIVERSITY, HAUPTSTR. 47-51, HEIDELBERG, 66917, GERMANY; DEPARTMENT OF PSYCHOLOGY, UNIVERSITY OF MAINZ, WALLSTR. 3, MAINZ, 55122, GERMANY; DEPARTMENT OF PSYCHOLOGY, UNIVERSITY OF ZURICH, BINZMÜHLESTR. 14, ZURICH, 8050, SWITZERLAND	AKAIKE, HIROTOGU, INFORMATION THEORY AND AN EXTENSION OF THE MAXIMUM LIKELIHOOD PRINCIPLE (1998) SELECTED PAPERS OF HIROTUGU AKAIKE, PP. 199-213. , EDITED BY EMANUEL PARZEN, KUNIO TANABE AND GENSHIRO KITAGAWA. NEW YORK: SPRINGER, CROSSREF; ALLISON, BRENDAN Z., POLICH, JOHN, WORKLOAD ASSESSMENT OF COMPUTER GAMING USING A SINGLE-STIMULUS EVENT-RELATED POTENTIAL PARADIGM (2008) BIOLOGICAL PSYCHOLOGY…	J. INTELL.	THE WORST PERFORMANCE RULE (WPR) DESCRIBES THE PHENOMENON THAT INDIVIDUALS’ SLOWEST RESPONSES IN A TASK ARE OFTEN MORE PREDICTIVE OF THEIR INTELLIGENCE THAN THEIR FASTEST OR AVERAGE RESPONSES. TO EXPLAIN THIS PHENOMENON, IT WAS PREVIOUSLY SUGGESTED THAT OCCASIONAL LAPSES OF ATTENTION DURING TASK COMPLETION MIGHT BE ASSOCIATED WITH PARTICULARLY SLOW REACTION TIMES. BECAUSE LESS INTELLIGENT INDIVID…	2	SCHUBERT, A.-L.; DEPARTMENT OF PSYCHOLOGY, WALLSTR. 3, GERMANY; EMAIL: ANNA-LENA.SCHUBERT@UNI-MAINZ.DE	ARTICLE	10.3390/jintelligence10010002	DEUTSCHE FORSCHUNGSGEMEINSCHAFTDEUTSCHE FORSCHUNGSGEMEINSCHAFT, DFG, ZUK 49/Ü 5.2.178	20793200	JOURNAL OF INTELLIGENCE	ENGLISH	1	1		MDPI	SCOPUS	DO ATTENTIONAL LAPSES ACCOUNT FOR THE WORST PERFORMANCE RULE?	https://www.scopus.com/inward/record.uri?eid=2-s2.0-85123838195&doi=10.3390%2fjintelligence10010002&partnerID=40&md5=c24b372c183212397c952f8d182c4703	10	2022	FUNDING: THIS RESEARCH WAS FUNDED BY EXCELLENCE INITIATIVE OF THE GERMAN RESEARCH FOUNDATION (DFG) (GRANT NUMBER ZUK 49/Ü 5.2.178). NA NA	J INTELL	HEIDELBERG UNIVERSITY;UNIVERSITY OF MAINZ;UNIVERSITY OF ZURICH	SCHUBERT;NOTREPORTED;EMAIL: ANNA-LENA.SCHUBERT@UNI-MAINZ.DE		LÖFFLER C, 2022, J INTELL	LÖFFLER C, 2022, J INTELL	AKAIKE;ALLISON;ANDERSON;ARNAU;ARNICANE;ATCHLEY;BAIRD;BALDWIN;BARRON;BATES;BAUMEISTER;BENSHACHAR;BERGER;BOEHM;BRABOSZCZ;BURNHAM;CARRIERE;CAVANAGH;CAVANAGH;COMPTON;CONWAY;COOPER;COYLE;COYLE;DELORME;DIASCRO;DOEBLER;DUTILH;EDWARDS;FERNANDEZ;FRANK;FRISCHKORN;FRISCHKORN;GELMAN;HANEL;HANSLMAYR;JÄGER;JÄGER;JENSEN;KAM;KAM;KANE;KANE;KANE;KANE;KLEINER;KOK;KRANZLER;KRAWIETZ;KUZNETSOVA;KYLLONEN;LARSON;LEITE;L…	SELECTED PAPERS OF HIROTUGU AKAIKE;BIOLOGICAL PSYCHOLOGY;ATTENTION;PSYCHOPHYSIOLOGY;COGNITION;FRONTIERS IN HUMAN NEUROSCIENCE;JOURNAL OF COGNITIVE NEUROSCIENCE;FRONTIERS IN HUMAN NEUROSCIENCE;PSYCHOLOGICAL SCIENCE;JOURNAL OF STATISTICAL SOFTWARE;INTERNATIONAL REVIEW OF RESEARCH IN MENTAL RETARDATION;JOURNAL OF OPEN SOURCE SOFTWARE;ARCHIV FÜR PSYCHIATRIE UND NERVENKRANKHEITEN;PSYCHOMETRIKA;NEUROIM…	GERMANY;GERMANY;SWITZERLAND	GERMANY
105	SUH W;AHN S	ATTITUDE; CONSTRUCTIVISM; EDUCATIONAL EXPERIENCE; EDUCATIONAL TECHNOLOGY; METAVERSE	ATTITUDE; CONSTRUCTIVISM; EDUCATIONAL EXPERIENCE; EDUCATIONAL TECHNOLOGY; METAVERSE	DEPARTMENT OF COMPUTER EDUCATION, SUNGKYUNKWAN UNIVERSITY, 25-2, SUNGKYUNKWAN-RO, JONGNO-GU, SEOUL, 03063, SOUTH KOREA	ADAMS, DENNIS A., RYAN NELSON, R., TODD, PETER A., PERCEIVED USEFULNESS, EASE OF USE, AND USAGE OF INFORMATION TECHNOLOGY: A REPLICATION (1992) MIS QUARTERLY, 16, PP. 227-247. , CROSSREF; AKÇAYIR, MURAT, WHAT DO STUDENTS THINK ABOUT SNS IN EDUCATION? UNIVERSITY STUDENTS’ PERCEPTIONS, EXPECTATIONS AND CONCERNS REGARDING EDUCATIONAL USES OF SNS (2017) AUSTRALASIAN JOURNAL OF EDUCATIONAL TECHNOLOGY,…	J. INTELL.	DUE TO COVID-19, NUMEROUS NEW TECHNOLOGIES ARE BEING IMPLEMENTED IN EDUCATION, WITH A GROWING INTEREST IN THE METAVERSE. THE TERM “METAVERSE” REFERS TO AN IMMERSIVE DIGITAL ENVIRONMENT WHERE ONE CAN INTERACT WITH VIRTUAL AVATARS. THIS STUDY AIMS TO ANALYZE THE EXPERIENCES AND ATTITUDES OF THE METAVERSE FOR LEARNER-CENTERED EDUCATION FROM A CONSTRUCTIVIST PERSPECTIVE TO DETERMINE HOW CLOSELY RELAT…	17	SUH, W.; DEPARTMENT OF COMPUTER EDUCATION, 25-2, SUNGKYUNKWAN-RO, JONGNO-GU, SOUTH KOREA; EMAIL: NANWOONG@G.SKKU.EDU	ARTICLE	10.3390/jintelligence10010017		20793200	JOURNAL OF INTELLIGENCE	ENGLISH	15	1		MDPI	SCOPUS	UTILIZING THE METAVERSE FOR LEARNER-CENTERED CONSTRUCTIVIST EDUCATION IN THE POST-PANDEMIC ERA: AN ANALYSIS OF ELEMENTARY SCHOOL STUDENTS	https://www.scopus.com/inward/record.uri?eid=2-s2.0-85126768310&doi=10.3390%2fjintelligence10010017&partnerID=40&md5=bd143a9a56373d72d81781d77d3621ea	10	2022	NA NA NA	J INTELL	SUNGKYUNKWAN UNIVERSITY	NOTREPORTED;NOTREPORTED;NOTREPORTED		SUH W, 2022, J INTELL	SUH W, 2022, J INTELL	ADAMS;AKÇAYIR;AKÇAYIR;BALKAYA;BARTLE;CHAU;CHAU;CHOI;CLARK;CODISH;DAVIS;DEAN;DUAN;FOSNOT;GARCÍAHOLGADO;GOSLIN;GU;JEON;JOHNSON;KLUGE;KO;KURNIAWATI;LANDRY;LOPES;MANZOOR;MILLMAN;MOON;NARIN;NYE;PADILLAMELÉNDEZ;PARMAXI;POLKA;POLKA;PRENSKY;PROYER;RADIANTI;RINGLAND;SMART;SONG;STEPHENSON;ROSENFIELD;TORUN;TORUN;TOTO;TOTO;TURNER;VAN DER STAPPEN;VIRTANEN;WANGID	MIS QUARTERLY;AUSTRALASIAN JOURNAL OF EDUCATIONAL TECHNOLOGY;EDUCATIONAL RESEARCH REVIEW;SUSTAINABILITY;DESIGNING VIRTUAL WORLDS;JOURNAL OF MANAGEMENT INFORMATION SYSTEMS;JOURNAL OF ORGANIZATIONAL AND END USER COMPUTING;GLOBAL CULTURAL CONTENTS;RADIOLOGIC TECHNOLOGY;INTERDISCIPLINARY JOURNAL OF E-SKILLS AND LIFELONG LEARNING;MIS QUARTERLY;ROBLOX USAGE AND GROWTH STATISTICS: HOW MANY PEOPLE PLAY R…	KOREA	KOREA
106	FURNHAM A;GROVER S	ATTITUDES; INTELLIGENCE; SELF-ESTIMATED; SEX DIFFERENCES	ATTITUDES; INTELLIGENCE; SELF-ESTIMATED; SEX DIFFERENCES	NORWEGIAN BUSINESS SCHOOL (BI), NYDALVEIEN 37, OSLO, 0484, NORWAY; DEPARTMENT OF EXPERIMENTAL PSYCHOLOGY, UNIVERSITY COLLEGE LONDON, LONDON, WC1H 0AP, UNITED KINGDOM	ACKERMAN, P.L., WOLMAN, S.D., DETERMINANTS AND VALIDITY OF SELF-ESTIMATES OF ABILITY AND SELF-CONCEPT MEASURES (2007) JOURNAL OF EXPERIMENTAL PSYCHOLOGY: APPLIED, 13, PP. 57-78; CHAN, T., MARTINUSSEN, R., POSITIVE ILLUSIONS? THE ACCURACY OF ACADEMIC SELF-APPRAISALS IN ADOLESCENTS WITH ADHD (2015) JOURNAL OF PEDIATRIC PSYCHOLOGY, 41, PP. 799-809; CHAMORRO-PREMUZIC, T., AHMETOGLU, G., FURNHAM, A., …	J. INTELL.	THIS PAPER REPORTS TWO STUDIES EXAMINING CORRELATES OF SELF-ESTIMATED INTELLIGENCE (SEI). IN THE FIRST, 517 PARTICIPANTS COMPLETED A MEASURE OF SEI AS WELL AS SELF-ESTIMATED EMOTIONAL INTELLIGENCE (SEEQ), PHYSICAL ATTRACTIVENESS, HEALTH, AND OTHER RATINGS. MALES RATED THEIR IQ HIGHER (74.12 VS. 71.55) BUT EQ LOWER (68.22 VS. 71.81) THAN FEMALES BUT THERE WERE NO DIFFERENCES IN THEIR RATINGS OF PH…	6	FURNHAM, A.; NORWEGIAN BUSINESS SCHOOL (BI), NYDALVEIEN 37, NORWAY; EMAIL: A.FURNHAM@UCL.AC.UK	ARTICLE	10.3390/jintelligence8010006		20793200	JOURNAL OF INTELLIGENCE	ENGLISH	13	1		MDPI AG	SCOPUS	CORRELATES OF SELF-ESTIMATED INTELLIGENCE	https://www.scopus.com/inward/record.uri?eid=2-s2.0-85079496506&doi=10.3390%2fjintelligence8010006&partnerID=40&md5=a74485149da29829743c4938c7d960e6	8	2020	NA NA NA	J INTELL	NORWEGIAN BUSINESS SCHOOL (BI);UNIVERSITY COLLEGE LONDON	NOTREPORTED;NORWEGIAN BUSINESS SCHOOL (BI);NOTREPORTED		FURNHAM A, 2020, J INTELL	FURNHAM A, 2020, J INTELL	ACKERMAN;CHAN;CHAMORROPREMUZIC;DIXON;FREUND;FURNHAM;FURNHAM;FURNHAM;GIGNAC;GROVER;HERREEN;HECK;HOWARD;IVCEVIC;JUDGE;JUDGE;KAUFMAN;KAUFMAN;KEEFER;KORNILOVA;RICHARD;LYNN;RICHARD;LYNN;FÉLIX;NETO;NETO;PAULHUS;PEREZ;PETRIDES;PROYER;SHAHZADA;SCHLÖSSER;STIEGER;STOREK;STOREK;STOREK;STOREK;STOREK;SWAMI;SYZMANOWICZ;MARIA;VON STUMM;VON STUMM;LANCE;ZELL	JOURNAL OF EXPERIMENTAL PSYCHOLOGY: APPLIED;JOURNAL OF PEDIATRIC PSYCHOLOGY;LEARNING AND INDIVIDUAL DIFFERENCES;OXFORD REVIEW OF EDUCATION;PSYCHOLOGICAL BULLETIN;PERSONALITY AND INDIVIDUAL DIFFERENCES;SCIENTISTS MAKING A DIFFERENCE: THE GREATEST LIVING BEHAVIORAL AND BRAIN SCIENTISTS TALK ABOUT THEIR MOST IMPORTANT CONTRIBUTIONS;JAPANESE PSYCHOLOGICAL RESEARCH;INTELLIGENCE;A VERY SHORT;JOURNAL OF…	NORWAY;UNITED KINGDOM	NORWAY
107	THOMAS D	ATTRITION; FLYNN EFFECT; IQ; RACE; STATISTICAL METHODOLOGY; TRANSRACIAL ADOPTION	ATTRITION; FLYNN EFFECT; IQ; RACE; STATISTICAL METHODOLOGY; TRANSRACIAL ADOPTION	DEPARTMENT OF PHYSICS, IMPERIAL COLLEGE LONDON, LONDON, SW7 2AZ, UNITED KINGDOM	RUSHTON, J.P., JENSEN, A.R., RACE AND IQ: A THEORY-BASED REVIEW OF THE RESEARCH IN RICHARD NISBETT’S INTELLIGENCE AND HOW TO GET IT (2010) OPEN PSYCHOL. J, 3, PP. 9-35. , CROSSREF; LYNN, R., SOME REINTERPRETATIONS OF THE MINNESOTA TRANSRACIAL ADOPTION STUDY (1994) INTELLIGENCE, 19, PP. 21-27. , CROSSREF; RUSHTON, J.P., JENSEN, A.R., THIRTY YEARS OF RESEARCH ON RACE DIFFERENCES IN COGNITIVE ABILIT…	J. INTELL.	SOME ACADEMIC PUBLICATIONS INFER FROM STUDIES OF TRANSRACIAL ADOPTEES’ IQS THAT EAST ASIAN ADOPTEES RAISED IN THE WEST BY WHITES HAVE HIGHER IQS THAN WESTERN WHITES, AND THAT WHITE ADOPTEES RAISED BY WHITES HAVE HIGHER IQS THAN BLACK ADOPTEES RAISED BY WHITES. THOSE PUBLICATIONS SUGGEST THAT THIS IS BECAUSE GENETIC DIFFERENCES GIVE EAST ASIANS A HIGHER MEAN IQ THAN WHITES, AND WHITES A HIGHER MEA…	1	THOMAS, D.; DEPARTMENT OF PHYSICS, UNITED KINGDOM; EMAIL: DMT107@IMPERIAL.AC.UK	REVIEW	10.3390/jintelligence5010001		20793200	JOURNAL OF INTELLIGENCE	ENGLISH	4	1	1-18	MDPI AG	SCOPUS	RACIAL IQ DIFFERENCES AMONG TRANSRACIAL ADOPTEES: FACT OR ARTIFACT?	https://www.scopus.com/inward/record.uri?eid=2-s2.0-85079845987&doi=10.3390%2fjintelligence5010001&partnerID=40&md5=eb90eb0bded1c0300c5b06579cdb0eed	5	2017	NA NA NA	J INTELL	IMPERIAL COLLEGE LONDON	NOTREPORTED;NOTREPORTED;NOTREPORTED		THOMAS D, 2017, J INTELL	THOMAS D, 2017, J INTELL	RUSHTON;LYNN;RUSHTON;FLYNN;FLYNN;DICKENS;FLYNN;FLYNN;RUSHTON;WINICK;FRYDMAN;CLARK;SCARR;WEINBERG;TIZARD;MOORE;VAN IJZENDOORN;BUROS;STRENZE;FLIELLER;JOHNSON;BEAUJEAN;SCHIFF;NISBETT;MACKINTOSH;LEE;MALLOY;FISCH;BRODY;ELSEVIER SCIENCE LIMITED OXFORD;LIEN;LOEHLIN;CAMBRIDGE UNIVERSITY PRESS CAMBRIDGE;FLYNN;WATTIER;STAMS;LOMAN;DALEN;LINDBLAD;JUFFER;WICHERTS;FRENN;KAMPHAUS;SPRINGER SCIENCE BUSINESS MEDIA…	OPEN PSYCHOL. J;INTELLIGENCE;PSYCHOL. PUBLIC POLICY LAW;PSYCHOL. BULL;PSYCHOL. BULL;PSYCHOL. SCI;INT. J. TEST;ECON. HUM. BIOL;PSYCHOL. SCI;SCIENCE;PERSONAL. INDIVID. DIFFER;DEV. PSYCHOL;AM. PSYCHOL;INTELLIGENCE;NATURE;DEV. PSYCHOL;PSYCHOL. BULL;THE GRYPHON PRESS: HIGHLAND PARK;INTELLIGENCE;L’ORIENTAT. SC. PROF;INTELLIGENCE;INTELLIGENCE;SCIENCE;PSYCHOL. PUBLIC POLICY LAW;INTELLIGENCE;PERSONAL. IND…	UNITED KINGDOM	UNITED KINGDOM
108	JANURIK M;SURJÁN N;JÓZSA K	AUDITORY PROCESSING; EARLY MUSIC READING; EARLY READING; PHONOLOGICAL AWARENESS	AUDITORY PROCESSING; EARLY MUSIC READING; EARLY READING; PHONOLOGICAL AWARENESS	BÉLA BARTÓK FACULTY OF ARTS, UNIVERSITY OF SZEGED, SZEGED, 6722, HUNGARY; DOCTORAL SCHOOL OF EDUCATION, UNIVERSITY OF SZEGED, SZEGED, 6722, HUNGARY; INSTITUTE OF EDUCATION, UNIVERSITY OF SZEGED, SZEGED, 6722, HUNGARY; INSTITUTE OF EDUCATION, HUNGARIAN UNIVERSITY OF AGRICULTURE AND LIFE SCIENCES, KAPOSVÁR, 7400, HUNGARY	ANVARI, S.H., TRAINOR, L.J., WOODSIDE, J., LEVY, B.A., RELATIONS AMONG MUSICAL SKILLS, PHONOLOGICAL PROCESSING, AND EARLY READING ABILITY IN PRESCHOOL CHILDREN (2002) JOURNAL OF EXPERIMENTAL CHILD PSYCHOLOGY, 83, PP. 111-130; BAMBERGER, J., (1991) THE MIND BEHIND THE MUSICAL EAR. HOW CHILDREN DEVELOP MUSICAL INTELLIGENCE, , HARVARD UNIVERSITY PRESS, LONDON; BAMBERGER, J., TURNING MUSIC THEORY ON …	J. INTELL.	A WIDE RANGE OF EVIDENCE HAS DEMONSTRATED THE IMPACT OF MUSIC LEARNING ON PHONOLOGICAL AWARENESS AND THE DEVELOPMENT OF READING. MUSIC READING, ITS RELATIONSHIP WITH LINGUISTIC ABILITIES AND READING SKILLS ARE ALL HIGHLY RESEARCHED AREAS. HOWEVER, LIMITED INFORMATION IS AVAILABLE REGARDING THE RELATIONSHIP BETWEEN EARLY TEXT READING AND EARLY MUSIC READING. THIS STUDY EXAMINED THE RELATIONSHIP BE…	50	JÓZSA, K.; INSTITUTE OF EDUCATION, HUNGARY; EMAIL: JOZSA@SOL.CC.U-SZEGED.HU	ARTICLE	10.3390/jintelligence10030050	MAGYAR TUDOMÁNYOS AKADÉMIAMAGYAR TUDOMÁNYOS AKADÉMIA, MTA NEMZETI KUTATÁSI FEJLESZTÉSI ÉS INNOVÁCIÓS HIVATALNEMZETI KUTATÁSI FEJLESZTÉSI ÉS INNOVÁCIÓS HIVATAL, NKFIH, NKFI K124839	20793200	JOURNAL OF INTELLIGENCE	ENGLISH	0	3		MDPI	SCOPUS	THE RELATIONSHIP BETWEEN EARLY WORD READING, PHONOLOGICAL AWARENESS, EARLY MUSIC READING AND MUSICAL APTITUDE	https://www.scopus.com/inward/record.uri?eid=2-s2.0-85138691988&doi=10.3390%2fjintelligence10030050&partnerID=40&md5=1f2bbac575f195371b1f20f83445a2e9	10	2022	THIS STUDY WAS FUNDED BY THE NATIONAL RESEARCH, DEVELOPMENT AND INNOVATION OFFICE, HUNGARY, NKFI K124839, AND BY THE CONTENT PEDAGOGY RESEARCH PROGRAM OF THE HUNGARIAN ACADEMY OF SCIENCES. NA NA	J INTELL	UNIVERSITY OF SZEGED;UNIVERSITY OF SZEGED;UNIVERSITY OF SZEGED;HUNGARIAN UNIVERSITY OF AGRICULTURE AND LIFE SCIENCES	NOTREPORTED;INSTITUTE OF EDUCATION;NOTREPORTED		JANURIK M, 2022, J INTELL	JANURIK M, 2022, J INTELL	ANVARI;BAMBERGER;BAMBERGER;BARWICK;BESSON;BETTENEY;BUCKINGHAM;BUTZLAFF;CANTWELL;CHOKSY;CORRIGAL;COSTAGIOMI;DAVID;DEACON;DEGÉ;DOBSZAY;FINE;FORGEARD;FORGEARD;FORRAI;GILLON;GORDON;GRAESSER;GROMKO;GUDMUNDSDOTTIR;HANSEN;HÉBERT;HODGES;HOLLIMAN;KODÁLY;LUKÁCS;MAGYAR;MILANKOV;MOOSSAVI;MORENO;MORITZ;NAGY;OVERY;PATEL;PERETZ;PERETZ;SCHELLENBERG;SCHÖN;SCHÖN;SLOBODA;SLOBODA;STEVENS;SURJÁN;SWAMINATHAN;SZILI;TIE…	JOURNAL OF EXPERIMENTAL CHILD PSYCHOLOGY;THE MIND BEHIND THE MUSICAL EAR. HOW CHILDREN DEVELOP MUSICAL INTELLIGENCE;INTERNATIONAL JOURNAL OF COMPUTERS AND MATHEMATICS EDUCATION;BRITISH JOURNAL OF EDUCATIONAL PSYCHOLOGY;FRONTIERS IN PSYCHOLOGY;INTERNATIONAL JOURNAL OF MULTIDISCIPLINARY COMPARATIVE STUDIES;AUSTRALIAN JOURNAL OF EDUCATION;JOURNAL OF AESTHETIC EDUCATION;BRITISH JOURNAL OF EDUCATIONAL…	HUNGARY;HUNGARY;HUNGARY;HUNGARY	HUNGARY
109	GU C;CHEN J;YANG C;WEI W;JIANG Q;JIANG L;WU Q;LIN SY;YANG Y	AUGMENTED REALITY; COOPERATIVE LEARNING; MEDIA IN EDUCATION; TEACHING STRATEGIES	AUGMENTED REALITY; COOPERATIVE LEARNING; MEDIA IN EDUCATION; TEACHING STRATEGIES	DEPARTMENT OF CULTURE AND ARTS MANAGEMENT, HONAM UNIVERSITY, GWANGJU, 62399, SOUTH KOREA; SCHOOL OF DESIGN, JIANGNAN UNIVERSITY, WUXI, 214122, CHINA; SCHOOL OF TEXTILE, GARMENT, AND DESIGN, CHANGSHU INSTITUTE OF TECHNOLOGY, CHANGSHU, 215500, CHINA; SCHOOL OF ART AND DESIGN, MINNAN SCIENCE AND TECHNOLOGY UNIVERSITY, QUANZHOU, 362300, CHINA; DEPARTMENT OF MEDIA DESIGN, TATUNG UNIVERSITY, TAIPEI, 10…	AARSETH, ESPEN, COMPUTER GAME STUDIES, YEAR ONE (2001) GAME STUDIES, 1, PP. 1-15; AARSETH, ESPEN J., (1997) CYBERTEXT: PERSPECTIVES ON ERGODIC LITERATURE, , BALTIMORE: JHU PRESS; AGOSTO, DENISE, BILINGUAL PICTURE BOOKS: LIBROS PARA TODOS (1997) SCHOOL LIBRARY JOURNAL, 43, PP. 38-39; AKÇAYIR, MURAT, AKÇAYIR, GÖKÇE, ADVANTAGES AND CHALLENGES ASSOCIATED WITH AUGMENTED REALITY FOR EDUCATION: A SYSTEM…	J. INTELL.	IN THIS PAPER, WE DISCUSS THE TEACHING EFFECTS OF AUGMENTED REALITY (AR) TECHNOLOGY IN GERMAN INSTRUCTION. WE CONDUCTED ONE PRESTUDY AND THREE FORMAL STUDIES ON GERMAN LEARNERS IN CHINA’S MAINLAND AND TAIWAN REGION. IN THE FORMAL STUDIES, A TOTAL OF 120 STUDENTS PARTICIPATED IN THE SURVEY, ALLOWING US TO COMPARE THE DIFFERENCES IN INTEREST IN LEARNING BETWEEN AR PICTURE BOOKS AND TRADITIONAL PICT…	13	YANG, Y.; COLLEGE OF FOREIGN LANGUAGES AND CULTURES, CHINA; EMAIL: YYS201709@XMU.EDU.CN	ARTICLE	10.3390/jintelligence10010013		20793200	JOURNAL OF INTELLIGENCE	ENGLISH	3	1		MDPI	SCOPUS	EFFECTS OF AR PICTURE BOOKS ON GERMAN TEACHING IN UNIVERSITIES	https://www.scopus.com/inward/record.uri?eid=2-s2.0-85124880679&doi=10.3390%2fjintelligence10010013&partnerID=40&md5=a75cccefb3fde7f8e1e271e778c9d587	10	2022	NA NA NA	J INTELL	HONAM UNIVERSITY;JIANGNAN UNIVERSITY;SCHOOL OF TEXTILE;MINNAN SCIENCE AND TECHNOLOGY UNIVERSITY;TATUNG UNIVERSITY;XIAMEN UNIVERSTIY	NOTREPORTED;COLLEGE OF FOREIGN LANGUAGES AND CULTURES;NOTREPORTED		GU C, 2022, J INTELL	GU C, 2022, J INTELL-a	AARSETH;AARSETH;AGOSTO;AKÇAYIR;ALVARENGA;ARICI;AZUMA;BAIK;BARRILE;BARTLETT;BIGNÉ;BISHOP;BONGARTZ;BOUD;BRITO;CARMIGNIANI;CHARLESLUCE;CHEN;CHEN;CHEN;CHENG;CIPRESSO;CLARK;COOK;CRAWFORD;DÜNSER;DÜNSER;DÜNSER;DÜNSER;DÖRNYEI;DAMAYANTI;DE RIDDER;DEGAND;DEMIR;DENG;DIAS;DIONISIO;DONNELLY;ELNASR;ELLIS;ESKELINEN;FAUL;FERNANDES;FINNERAN;FORNELL;FOUCAULT;FUCHS;FURHT;GARCIAMARAVER;GEVA;GEVA;GIASIRANIS;GIUNTA;GO…	GAME STUDIES;CYBERTEXT: PERSPECTIVES ON ERGODIC LITERATURE;SCHOOL LIBRARY JOURNAL;EDUCATIONAL RESEARCH REVIEW;EATING AND WEIGHT DISORDERS-STUDIES ON ANOREXIA;COMPUTERS & EDUCATION;PRESENCE: TELEOPERATORS & VIRTUAL ENVIRONMENTS;AIDS AND BEHAVIOR;APPLIED GEOMATICS;PROCEEDINGS OF THE ROYAL SOCIETY OF LONDON. SERIES A-MATHEMATICAL AND PHYSICAL SCIENCES;TOURISM MANAGEMENT;FORMULAIC SEQUENCES: ACQUISIT…	CHINA;CHINA;CHINA;CHINA;KOREA;CHINA	CHINA
110	ODERMATT SD;MÖHRING W;GRIEDER S;GROB A	AUTISM SPECTRUM DISORDER; CHILDREN AND ADOLESCENTS; COGNITIVE FUNCTION; DEVELOPMENTAL FUNCTIONS; INTELLIGENCE AND DEVELOPMENT SCALES–2	AUTISM SPECTRUM DISORDER; CHILDREN AND ADOLESCENTS; COGNITIVE FUNCTIONS; DEVELOPMENTAL FUNCTIONS; INTELLIGENCE AND DEVELOPMENT SCALES–2	DEPARTMENT OF PSYCHOLOGY, UNIVERSITY OF BASEL, BASEL, 4055, SWITZERLAND; DEPARTMENT OF EDUCATIONAL PSYCHOLOGY AND HEALTH PSYCHOLOGY, UNIVERSITY OF EDUCATION SCHWÄBISCH GMÜND, SCHWÄBISCH GMÜND, 73525, GERMANY	AKSHOOMOFF, N., USE OF THE MULLEN SCALES OF EARLY LEARNING FOR THE ASSESSMENT OF YOUNG CHILDREN WITH AUTISM SPECTRUM DISORDERS (2006) CHILD NEUROPSYCHOLOGY, 12, PP. 269-277; (2013) DIAGNOSTIC AND STATISTICAL MANUAL OF MENTAL DISORDERS, , 5TH ED., AMERICAN PSYCHIATRIC ASSOCIATION, WASHINGTON, DC; BHAT, A.N., LANDA, R.J., GALLOWAY, J.C., CURRENT PERSPECTIVES ON MOTOR FUNCTIONING IN INFANTS, CHILDRE…	J. INTELL.	AUTISTIC INDIVIDUALS OFTEN SHOW IMPAIRMENTS IN COGNITIVE AND DEVELOPMENTAL DOMAINS BEYOND THE CORE SYMPTOMS OF LOWER SOCIAL COMMUNICATION SKILLS AND RESTRICTED REPETITIVE BEHAVIORS. CONSEQUENTLY, THE ASSESSMENT OF COGNITIVE AND DEVELOPMENTAL FUNCTIONS CONSTITUTES AN ESSENTIAL PART OF THE DIAGNOSTIC EVALUATION. YET, EVIDENCE ON DIFFERENTIAL VALIDITY FROM INTELLIGENCE AND DEVELOPMENTAL TESTS, WHICH…	112	ODERMATT, S.D.; DEPARTMENT OF PSYCHOLOGY, SWITZERLAND; EMAIL: SALOME.ODERMATT@UNIBAS.CH	ARTICLE	10.3390/jintelligence10040112		20793200	JOURNAL OF INTELLIGENCE	ENGLISH	0	4		MDPI	SCOPUS	COGNITIVE AND DEVELOPMENTAL FUNCTIONS IN AUTISTIC AND NON-AUTISTIC CHILDREN AND ADOLESCENTS: EVIDENCE FROM THE INTELLIGENCE AND DEVELOPMENT SCALES–2	https://www.scopus.com/inward/record.uri?eid=2-s2.0-85144720581&doi=10.3390%2fjintelligence10040112&partnerID=40&md5=ceaba16cc3dd797ecbd7ebe7f5d21ccc	10	2022	NA NA NA	J INTELL	UNIVERSITY OF BASEL;UNIVERSITY OF EDUCATION SCHWÄBISCH GMÜND	NOTREPORTED;NOTREPORTED;NOTREPORTED		ODERMATT SD, 2022, J INTELL	ODERMATT SD, 2022, J INTELL	AKSHOOMOFF;2013 DIAGNOSTIC AND STATISTICAL MANUAL OF MENTAL DISORDERS;BHAT;BOUCHER;BOWEN;BRIGNELL;BROWN;CAI;CARNINE;CHARMAN;CHIANG;CIBRALIC;COHEN;COLL;COLOMBODOUGOVITO;COOLICAN;DE VRIES;TASK SWITCHING WITH EMOTIONAL FACES 2012 JOURNAL OF AUTISM AND DEVELOPMENTAL DISORDERS;DEMETRIOU;DYCK;DYNIA;EID;ELLIS WEISMER;FATEMI;FAUL;FINNEGAN;GEORGIOU;GRIEDER;GROB;GROB;GROB;GROB;GROB;GROB;GRONDHUIS;HANNANT;H…	CHILD NEUROPSYCHOLOGY;DIAGNOSTIC AND STATISTICAL MANUAL OF MENTAL DISORDERS;PHYSICAL THERAPY;JOURNAL OF CHILD PSYCHOLOGY AND PSYCHIATRY;AUTISM SPECTRUM DISORDERS (ASD): STATE OF THE STATES OF SERVICES AND SUPPORTS FOR PEOPLE WITH ASD;AUTISM & DEVELOPMENTAL LANGUAGE IMPAIRMENTS;JOURNAL OF AUTISM AND DEVELOPMENTAL DISORDERS;AUTISM RESEARCH;DIRECT INSTRUCTION READING;PSYCHOLOGICAL MEDICINE;AUTISM;RE…	GERMANY;SWITZERLAND	SWITZERLAND
111	SASAYAMA D;KURAHASHI K;ODA K;YASAKI T;YAMADA Y;SUGIYAMA N;INABA Y;HARADA Y;WASHIZUKA S;HONDA H	AUTISM SPECTRUM DISORDER; CYTOKINES; INTELLIGENCE; INTERFERON-Γ; INTERLEUKIN-6	AUTISM SPECTRUM DISORDER; CYTOKINES; INTELLIGENCE; INTERFERON-Γ; INTERLEUKIN-6	MENTAL HEALTH CLINIC FOR CHILDREN, SHINSHU UNIVERSITY HOSPITAL, MATSUMOTO, 390-8621, JAPAN; DEPARTMENT OF PSYCHIATRY, SHINSHU UNIVERSITY SCHOOL OF MEDICINE, MATSUMOTO, 390-8621, JAPAN; DEPARTMENT OF APPLIED OCCUPATIONAL THERAPY, SHINSHU UNIVERSITY SCHOOL OF HEALTH SCIENCES, MATSUMOTO, 390-8621, JAPAN; DEPARTMENT OF PEDIATRICS, SHINSHU UNIVERSITY SCHOOL OF MEDICINE, MATSUMOTO, 390-8621, JAPAN; NAG…	GILMORE, J.H., FREDRIK JARSKOG, L., VADLAMUDI, S., LAUDER, J.M., PRENATAL INFECTION AND RISK FOR SCHIZOPHRENIA: IL-1Β, IL-6, AND TNFΑ INHIBIT CORTICAL NEURON DENDRITE DEVELOPMENT (2004) NEUROPSYCHOPHARMACOLOGY, 29, PP. 1221-1229. , CROSSREF PUBMED; MEHLER, M.F., KESSLER, J.A., HEMATOLYMPHOPOIETIC AND INFLAMMATORY CYTOKINES IN NEURAL DEVELOPMENT (1997) TRENDS NEUROSCI, 20, PP. 357-365. , CROSSREF;…	J. INTELL.	EVIDENCE SUGGESTS THAT CYTOKINES MAY BE ONE OF THE MAJOR FACTORS INFLUENCING COGNITIVE DEVELOPMENT IN THOSE WITH AUTISM SPECTRUM DISORDER (ASD). TO SHED LIGHT ON THE NEURAL AND COGNITIVE MECHANISMS OF ASD, WE INVESTIGATED THE ASSOCIATION BETWEEN PERIPHERAL CYTOKINE LEVELS AND COGNITIVE PROFILES IN CHILDREN WITH ASD. THE SERUM LEVELS OF 10 CYTOKINES (GRANULOCYTE MACROPHAGE COLONY-STIMULATING FACTO…	19	SASAYAMA, D.; MENTAL HEALTH CLINIC FOR CHILDREN, JAPAN; EMAIL: SASAYAMA@SHINSHU-U.AC.JP; SASAYAMA, D.; DEPARTMENT OF PSYCHIATRY, JAPAN; EMAIL: SASAYAMA@SHINSHU-U.AC.JP	ARTICLE	10.3390/jintelligence5020019	MINISTRY OF EDUCATION, CULTURE, SPORTS, SCIENCE AND TECHNOLOGYMINISTRY OF EDUCATION, CULTURE, SPORTS, SCIENCE AND TECHNOLOGY, MONBUSHO, 25860997	20793200	JOURNAL OF INTELLIGENCE	ENGLISH	4	2	1-7	MDPI AG	SCOPUS	NEGATIVE CORRELATION BETWEEN SERUM CYTOKINE LEVELS AND COGNITIVE ABILITIES IN CHILDREN WITH AUTISM SPECTRUM DISORDER	https://www.scopus.com/inward/record.uri?eid=2-s2.0-85061430650&doi=10.3390%2fjintelligence5020019&partnerID=40&md5=a35e80f10fe2036122a4caea36a3a5a0	5	2017	ACKNOWLEDGMENTS: THIS STUDY WAS SUPPORTED BY MEXT KAKENHI GRANT NUMBER 25860997 AND PROMOTION PROJECT OF EDUCATION, RESEARCH, AND MEDICAL CARE FROM SHINSHU UNIVERSITY HOSPITAL (D.S.). NA NA	J INTELL	SHINSHU UNIVERSITY HOSPITAL;SHINSHU UNIVERSITY SCHOOL OF MEDICINE;SHINSHU UNIVERSITY SCHOOL OF HEALTH SCIENCES;SHINSHU UNIVERSITY SCHOOL OF MEDICINE;NAGANO PREFECTURAL MENTAL WELLNESS CENTER KOMAGANE	NOTREPORTED;MENTAL HEALTH CLINIC FOR CHILDREN;NOTREPORTED;NOTREPORTED;NOTREPORTED;NOTREPORTED		SASAYAMA D, 2017, J INTELL	SASAYAMA D, 2017, J INTELL	GILMORE;MEHLER;MARSLAND;LEKANDER;SINGH;SASAYAMA;SASAYAMA;BRAIDA;HEYSER;DEVERMAN;SASAYAMA;SASAYAMA;VARGAS;SINGH;AURELI;OSHEA;HONDA;MICHEL;ASHWOOD;SCHWARZ;MUNSON;BLACK;1998 JAPANESE WECHSLER INTELLIGENCE SCALE FOR CHILDREN;NIHON BUNKA KAGAKUSHA TOKYO;2010 JAPANESE WECHSLER INTELLIGENT SCALE FOR CHILDREN;NIHON BUNKA KAGAKUSHA TOKYO;2015 R A LANGUAGE AND ENVIRONMENT FOR STATISTICAL COMPUTING;VAN DAMM…	NEUROPSYCHOPHARMACOLOGY;TRENDS NEUROSCI;PSYCHOSOM. MED;SCAND. J. PSYCHOL;J. PSYCHIATR. RES;J. HUM. GENET;J. NEURAL TRANSM;BEHAV. BRAIN RES;PROC. NATL. ACAD. SCI. USA;NEURON;J. PSYCHIATR. RES;J. PSYCHIATR. RES;ANN. NEUROL;J. NEUROIMMUNOL;IMMUNOL. LETT;PEDIATR. RES;J. CHILD. PSYCHOL. PSYCHIATRY;DEV. NEUROBIOL;BRAIN BEHAV. IMMUN;MOL. PSYCHIATRY;AM. J. MENT. RETARD;J. AUTISM. DEV. DISORD;JAPANESE WEC…	JAPAN;JAPAN;JAPAN;JAPAN;JAPAN	JAPAN
112	KOWALLIK AE;POHL M;SCHWEINBERGER SR	AUTISM; AUTOMATIC EXPRESSION ANALYSIS; EMBODIED COGNITION; EMOTION RECOGNITION; FACE; FACIAL FEED-BACK; IMITATION; MIMICRY	AUTISM; AUTOMATIC EXPRESSION ANALYSIS; EMBODIED COGNITION; EMOTION RECOGNITION; FACE; FACIAL FEED-BACK; IMITATION; MIMICRY	EARLY SUPPORT AND COUNSELLING CENTER JENA, HERBERT FEUCHTE STIFTUNGSVERBUND, JENA, 07743, GERMANY; SOCIAL POTENTIAL IN AUTISM RESEARCH UNIT, FRIEDRICH SCHILLER UNIVERSITY, JENA, 07743, GERMANY; DEPARTMENT OF GENERAL PSYCHOLOGY AND COGNITIVE NEUROSCIENCE, FRIEDRICH SCHILLER UNIVERSITY JENA, AM STEIGER 3/HAUS 1, JENA, 07743, GERMANY; MICHAEL STIFEL CENTER JENA FOR DATA-DRIVEN AND SIMULATION SCIENCE…	(2013) DIAGNOSTIC AND STATISTICAL MANUAL OF MENTAL DISORDERS (DSM-5®), , AMERICAN PSYCHIATRIC ASSOCIATION. WASHINGTON: AMERICAN PSYCHIATRIC PUB; BALTRUŠAITIS, TADAS, ZADEH, AMIR, LIM, YAO CHONG, MORENCY, LOUIS-PHILIPPE, OPENFACE 2.0: FACIAL BEHAVIOR ANALYSIS TOOLKIT (2018) THE 2018 13TH IEEE INTERNATIONAL CONFERENCE ON AUTOMATIC FACE & GESTURE RECOGNITION (FG 2018), PP. 59-66. , PAPER PRESENTED A…	J. INTELL.	WE USED COMPUTER-BASED AUTOMATIC EXPRESSION ANALYSIS TO INVESTIGATE THE IMPACT OF IMITATION ON FACIAL EMOTION RECOGNITION WITH A BASELINE-INTERVENTION-RETEST DESIGN. THE PARTICIPANTS: 55 YOUNG ADULTS WITH VARYING DEGREES OF AUTISTIC TRAITS, COMPLETED AN EMOTION RECOGNITION TASK WITH IMAGES OF FACES DISPLAYING ONE OF SIX BASIC EMOTIONAL EXPRESSIONS. THIS TASK WAS THEN REPEATED WITH INSTRUCTIONS TO…	4	KOWALLIK, A.E.; EARLY SUPPORT AND COUNSELLING CENTER JENA, GERMANY; EMAIL: ANDREA.KOWALLIK@UNI-JENA.DE; KOWALLIK, A.E.; SOCIAL POTENTIAL IN AUTISM RESEARCH UNIT, GERMANY; EMAIL: ANDREA.KOWALLIK@UNI-JENA.DE; KOWALLIK, A.E.; DEPARTMENT OF GENERAL PSYCHOLOGY AND COGNITIVE NEUROSCIENCE, AM STEIGER 3/HAUS 1, GERMANY; EMAIL: ANDREA.KOWALLIK@UNI-JENA.DE; SCHWEINBERGER, S.R.; EARLY SUPPORT AND COUNSELLIN…	ARTICLE	10.3390/jintelligence9010004		20793200	JOURNAL OF INTELLIGENCE	ENGLISH	3	1	1-14	MDPI AG	SCOPUS	FACIAL IMITATION IMPROVES EMOTION RECOGNITION IN ADULTS WITH DIFFERENT LEVELS OF SUB-CLINICAL AUTISTIC TRAITS	https://www.scopus.com/inward/record.uri?eid=2-s2.0-85100076308&doi=10.3390%2fjintelligence9010004&partnerID=40&md5=527adc9861ad19a96d7b6554edb7b674	9	2021	FUNDING: THIS RESEARCH RECEIVED PARTIAL FINANCIAL SUPPORT BY THE HERBERT FEUCHTE STIFTUNGSVERBUND AND BY THE FRIEDRICH SCHILLER UNIVERSITY OF JENA. NA NA	J INTELL	EARLY SUPPORT AND COUNSELLING CENTER JENA;FRIEDRICH SCHILLER UNIVERSITY;FRIEDRICH SCHILLER UNIVERSITY JENA;FRIEDRICH SCHILLER UNIVERSITY;UNIVERSITY OF GENEVA	NOTREPORTED;EARLY SUPPORT AND COUNSELLING CENTER JENA;NOTREPORTED;NOTREPORTED;SOCIAL POTENTIAL IN AUTISM RESEARCH UNIT;NOTREPORTED;NOTREPORTED;DEPARTMENT OF GENERAL PSYCHOLOGY AND COGNITIVE NEUROSCIENCE;NOTREPORTED;SCHWEINBERGER;EARLY SUPPORT AND COUNSELLING CENTER JENA;EMAIL: STEFAN.SCHWEINBERGER@UNI-JENA.DE;SCHWEINBERGER;SOCIAL POTENTIAL IN AUTISM RESEARCH UNIT;EMAIL: STEFAN.SCHWEINBERGER@UNI-J…		KOWALLIK AE, 2021, J INTELL	KOWALLIK AE, 2021, J INTELL	2013 DIAGNOSTIC AND STATISTICAL MANUAL OF MENTAL DISORDERS DSM5;BALTRUŠAITIS;BALTRUŠAITIS;BARONCOHEN;BRADSKI;BREWER;CASTELLANO;CHARTRAND;COHN;DARWIN;DECETY;DIMBERG;EKMAN;EKMAN;ELFENBEIN;EWBANK;EWBANK;FASEL;FAUL;FOGLIA;FREITAG;GRAY;HARMS;2017 IBM SPSS STATISTICS FOR WINDOWS;KANG;KASARI;KOOLAGUDI;KOWALLIK;KULKE;KÜNECKE;LEO;LEWIS;MAAS;MCINTOSH;MCKINNEY;MELTZOFF;NIJHOF;OBERMAN;OBERMAN;OLDERBAK;OLDERB…	DIAGNOSTIC AND STATISTICAL MANUAL OF MENTAL DISORDERS (DSM-5®);THE 2018 13TH IEEE INTERNATIONAL CONFERENCE ON AUTOMATIC FACE & GESTURE RECOGNITION (FG 2018);THE 2015 11TH IEEE INTERNATIONAL CONFERENCE AND WORKSHOPS ON AUTOMATIC FACE AND GESTURE RECOGNITION (FG);JOURNAL OF AUTISM AND DEVELOPMENTAL DISORDERS;THE OPENCV LIBRARY. DR. DOBB’S JOURNAL OF SOFTWARE TOOLS;AUTISM RESEARCH;AFFECT AND EMOTION…	GERMANY;GERMANY;GERMANY;GERMANY;SWITZERLAND	GERMANY
113	WILLIS C;POWELL-RUDY T;COLLEY K;PRASAD J	AUTISM; COGNITION; HIRING; INTELLIGENCE; NEURODIVERSITY; SELECTION	AUTISM; COGNITION; HIRING; INTELLIGENCE; NEURODIVERSITY; SELECTION	HIREVUE, INC., SOUTH JORDAN, UT 84095, UNITED STATES; INTEGRATE AUTISM EMPLOYMENT ADVISORS, NEW YORK, NY 10022, UNITED STATES; DEPARTMENT OF PSYCHOLOGY, COLORADO STATE UNIVERSITY, FORT COLLINS, CO 80523, UNITED STATES	ALI, MOHAMMAD, SCHUR, LISA, BLANCK, PETER, WHAT TYPES OF JOBS DO PEOPLE WITH DISABILITIES WANT? (2011) JOURNAL OF OCCUPATIONAL REHABILITATION, 21, PP. 199-210. , CROSSREF PUBMED; ALTER, ADAM L., ARONSON, JOSHUA, DARLEY, JOHN M., RODRIGUEZ, CORDARO, RUBLE, DIANE N., RISING TO THE THREAT: REDUCING STEREOTYPE THREAT BY REFRAMING THE THREAT AS A CHALLENGE (2010) JOURNAL OF EXPERIMENTAL SOCIAL PSYCHOL…	J. INTELL.	ALTHOUGH PEOPLE WITH AUTISM ARE PROTECTED UNDER THE AMERICANS WITH DISABILITIES ACT OF 1990, THERE IS LITTLE THEORETICAL OR PRACTICAL EFFORT TO DETERMINE WHETHER TRADITIONAL PRE-EMPLOYMENT ASSESSMENTS UNFAIRLY IMPACT AUTISTIC JOB SEEKERS. DUE TO THE LACK OF EMPHASIS ON SOCIAL COMMUNICATION, GAME-BASED ASSESSMENTS (GBAS) MAY OFFER A WAY OF ASSESSING CANDIDATE ABILITY WITHOUT DISADVANTAG-ING AUTIST…	53	WILLIS, C.; HIREVUE, UNITED STATES; EMAIL: CWILLIS@HIREVUE.COM	ARTICLE	10.3390/jintelligence9040053		20793200	JOURNAL OF INTELLIGENCE	ENGLISH	1	4		MDPI	SCOPUS	EXAMINING THE USE OF GAME-BASED ASSESSMENTS FOR HIRING AUTISTIC JOB SEEKERS	https://www.scopus.com/inward/record.uri?eid=2-s2.0-85119081241&doi=10.3390%2fjintelligence9040053&partnerID=40&md5=e5117a5b4524d1da0569ea5e74a01f06	9	2021	NA NA NA	J INTELL	COLORADO STATE UNIVERSITY	NOTREPORTED;NOTREPORTED;NOTREPORTED		WILLIS C, 2021, J INTELL	WILLIS C, 2021, J INTELL	ALI;ALTER;ATKINS;BAI;BERTUA;BONACCIO;BROWN;BURGERS;BURKE;CAMPION;2021 DATA STATISTICS ON AUTISM SPECTRUM DISORDER;CHEN;CONNOLLY;COTTRELL;CURIONI;DICHTER;GOLDSTEIN;HEBL;HENSEL;HERRERA;HIGGINS;HOQUE;HUFFCUTT;HUGHES;HUNTER;HURLEYHANSON;KUMAZAKI;KUNCEL;KUO;LINDSAY;LUFT;LUMSDEN;MALINVERNI;MARAS;MASH;MCPHERSON;MELSONSILIMON;MICHAEL;MIRANDA;MÜLLER;MURDOCK;OZONOFF;PLOYHART;QUIROGA;QUIROGA;REILLY;SCHMIDT;…	JOURNAL OF OCCUPATIONAL REHABILITATION;JOURNAL OF EXPERIMENTAL SOCIAL PSYCHOLOGY;EXPERIMENTAL PSYCHOLOGY;IEEE TRANSACTIONS ON VISUALIZATION AND COMPUTER GRAPHICS;JOURNAL OF OCCUPATIONAL AND ORGANIZATIONAL PSYCHOLOGY;JOURNAL OF BUSINESS AND PSYCHOLOGY;PLOS ONE;COMPUTERS IN HUMAN BEHAVIOR;RESEARCH IN DEVELOPMENTAL DISABILITIES;PERSONNEL PSYCHOLOGY;DATA & STATISTICS ON AUTISM SPECTRUM DISORDER;REVIE…	USA;USA;USA	USA
114	LOE BS;SUN L;SIMONFY F;DOEBLER P	AUTOMATIC ITEM GENERATION; COGNITIVE MODELS; LINEAR LOGISTIC TEST MODELS; NUMBER SERIES; RASCH MODEL	AUTOMATIC ITEM GENERATION; COGNITIVE MODELS; LINEAR LOGISTIC TEST MODELS; NUMBER SERIES; RASCH MODEL	THE PSYCHOMETRICS CENTRE, CAMBRIDGE JUDGE BUSINESS SCHOOL, UNIVERSITY OF CAMBRIDGE, TRUMPINGTON STREET, CAMBRIDGE, CB2 1AG, UNITED KINGDOM; DEPARTMENT OF PSYCHOLOGY, UNIVERSITY OF EAST ANGLIA, NORWICH, NR4 7TJ, UNITED KINGDOM; FACULTY OF STATISTICS, TU DORTMUND UNIVERSITY, DORTMUND, 44227, GERMANY	EMBRETSON, S., YANG, X., 23 AUTOMATIC ITEM GENERATION AND COGNITIVE PSYCHOLOGY (2006) HANDB. STAT, 26, PP. 747-768; IRVINE, S., KYLLONEN, P., (2002) GENERATING ITEMS FOR COGNITIVE TESTS: THEORY AND PRACTICE, , ERLBAUM: MAHWAH, NJ, USA; GIERL, M.J., LAI, H., INSTRUCTIONAL TOPICS IN EDUCATIONAL MEASUREMENT (ITEMS) MODULE: USING AUTOMATED PROCESSES TO GENERATE TEST ITEMS (2013) EDUC. MEAS. ISSUES PR…	J. INTELL.	THIS STUDY INVESTIGATES THE ITEM PROPERTIES OF A NEWLY DEVELOPED AUTOMATIC NUMBER SERIES ITEM GENERATOR (ANSIG). THE FOUNDATION OF THE ANSIG IS BASED ON FIVE HYPOTHESISED COGNITIVE OPERATORS. THIRTEEN ITEM MODELS WERE DEVELOPED USING THE NUMGEN R PACKAGE AND ELEVEN WERE EVALUATED IN THIS STUDY. THE 16-ITEM ICAR (INTERNATIONAL COGNITIVE ABILITY RESOURCE) SHORT FORM ABILITY TEST WAS USED TO EVALUAT…	20	LOE, B.S.; THE PSYCHOMETRICS CENTRE, TRUMPINGTON STREET, UNITED KINGDOM; EMAIL: BSL28@CAM.AC.UK	ARTICLE	10.3390/jintelligence6020020	ECONOMIC AND SOCIAL RESEARCH COUNCILECONOMIC AND SOCIAL RESEARCH COUNCIL, ESRC, ES/L016591/1 DEUTSCHE FORSCHUNGSGEMEINSCHAFTDEUTSCHE FORSCHUNGSGEMEINSCHAFT, DFG, DO 1789/1-1	20793200	JOURNAL OF INTELLIGENCE	ENGLISH	6	2	1-25	MDPI AG	SCOPUS	EVALUATING AN AUTOMATED NUMBER SERIES ITEM GENERATOR USING LINEAR LOGISTIC TEST MODELS	https://www.scopus.com/inward/record.uri?eid=2-s2.0-85082712288&doi=10.3390%2fjintelligence6020020&partnerID=40&md5=147202806ab3ed0abebe2133fad7bb6d	6	2018	ACKNOWLEDGMENTS: THIS RESEARCH WAS SUPPORTED BY THE ECONOMIC AND SOCIAL RESEARCH COUNCIL (ESRC), UK: ES/L016591/1. THE WORK OF THE LAST AUTHOR WAS FUNDED BY DFG-GRANT DO 1789/1-1. WE WOULD LIKE TO THANK THE REVIEWERS FOR THEIR HELPFUL COMMENTS AND USEFUL SUGGESTIONS. NA NA	J INTELL	UNIVERSITY OF CAMBRIDGE;UNIVERSITY OF EAST ANGLIA;TU DORTMUND UNIVERSITY	NOTREPORTED;THE PSYCHOMETRICS CENTRE;NOTREPORTED		LOE BS, 2018, J INTELL	LOE BS, 2018, J INTELL	EMBRETSON;IRVINE;GIERL;LADUCA;ARENDASY;BEJAR;EMBRETSON;LAWRENCE ERLBAUM ASSOCIATES MAHWAH;FREUND;ARENDASY;BLUM;ARENDASY;ZEUCH;ARENDASY;CARROLL;PERGAMON SAN DIEGO;STERNBERG;RAVEN;SPEARMAN;LEIGHTON;THORNDIKE;THURSTONE;WECHSLER;SIMON;HOLZMAN;LEFEVRE;VERGUTS;ARENDASY;GIERL;LEMAY;SUN;BEJAR;NATHAN;NATHAN;DRASGOW;BRENNAN;AMERICAN COUNCIL ON EDUCATION WASHINGTON;KOTOVSKY;CHO;GLAS;MILLMAN;ROID;FREUND;HOLL…	HANDB. STAT;GENERATING ITEMS FOR COGNITIVE TESTS: THEORY AND PRACTICE;EDUC. MEAS. ISSUES PRACT;MED. EDUC;INTELLIGENCE;APPL. PSYCHOL. MEAS;ITEM GENERATION FOR TEST DEVELOPMENT;LAWRENCE ERLBAUM ASSOCIATES: MAHWAH;CREAT. RES. J;INTELLIGENCE;INTELLIGENCE;J. CROSS-CULT. PSYCHOL;LEARN. INDIVID. DIFFER;J. INDIVID. DIFFER;THE SCIENTIFIC STUDY OF GENERAL INTELLIGENCE: TRIBUTE TO ARTHUR R. JENSEN;PERGAMON:…	GERMANY;UNITED KINGDOM;UNITED KINGDOM	UNITED KINGDOM
115	SCHARFEN J;BLUM D;HOLLING H	AUTOMATIZATION; MENTAL SPEED; META-ANALYSIS; PRACTICE EFFECT; MENTAL SPEED REACTION TIME; RESPONSE TIME; RETEST EFFECT	AUTOMATIZATION; MENTAL SPEED; META-ANALYSIS; PRACTICE EFFECT; PROCESSING SPEED; REACTION TIME; RESPONSE TIME; RETEST EFFECT	INSTITUTE OF PSYCHOLOGY, WESTFÄLISCHE WILHELMS-UNIVERSITÄT MÜNSTER, MÜNSTER, 48149, GERMANY	BÜRKI, C.N., LUDWIG, C., CHICHERIO, C., DE RIBAUPIERRE, A., INDIVIDUAL DIFFERENCES IN COGNITIVE PLASTICITY: AN INVESTIGATION OF TRAINING CURVES IN YOUNGER AND OLDER ADULTS (2014) PSYCHOL. RES, 78, PP. 821-835. , CROSSREF PUBMED; HAGEMEISTER, C., HOW USEFUL IS THE POWER LAW OF PRACTICE FOR RECOGNIZING PRACTICE IN CONCENTRATION TESTS? (2007) EUR. J. PSYCHOL. ASSESS, 23, PP. 157-165. , CROSSREF; HAU…	J. INTELL.	AS RETEST EFFECTS IN COGNITIVE ABILITY TESTS HAVE BEEN INVESTIGATED BY VARIOUS PRIMARY AND META-ANALYTIC STUDIES, MOST STUDIES FROM THIS AREA FOCUS ON SCORE GAINS AS A RESULT OF RETESTING. TO THE BEST OF OUR KNOWLEDGE, NO META-ANALYTIC STUDY HAS BEEN REPORTED THAT PROVIDES SIZABLE ESTIMATES OF RESPONSE TIME (RT) REDUCTIONS DUE TO RETESTING. THIS MULTILEVEL META-ANALYSIS FOCUSES ON MENTAL SPEED TA…	6	SCHARFEN, J.; INSTITUTE OF PSYCHOLOGY, GERMANY; EMAIL: JANA.SCHARFEN@UNI-MUENSTER.DE	REVIEW	10.3390/jintelligence6010006	DEUTSCHE FORSCHUNGSGEMEINSCHAFTDEUTSCHE FORSCHUNGSGEMEINSCHAFT, DFG, HO 1286/6-4	20793200	JOURNAL OF INTELLIGENCE	ENGLISH	14	1	1-28	MDPI AG	SCOPUS	RESPONSE TIME REDUCTION DUE TO RETESTING IN MENTAL SPEED TESTS: A META-ANALYSIS	https://www.scopus.com/inward/record.uri?eid=2-s2.0-85051400038&doi=10.3390%2fjintelligence6010006&partnerID=40&md5=42d76a6c85103e9d48a70cb07bd62884	6	2018	ACKNOWLEDGMENTS: THIS WORK WAS SUPPORTED BY DEUTSCHE FORSCHUNGSGEMEINSCHAFT GRANT NUMBER HO 1286/6-4. NA NA	J INTELL	WESTFÄLISCHE WILHELMS-UNIVERSITÄT MÜNSTER	SCHARFEN;INSTITUTE OF PSYCHOLOGY;EMAIL: JANA.SCHARFEN@UNI-MUENSTER.DE		SCHARFEN J, 2018, J INTELL	SCHARFEN J, 2018, J INTELL	BÜRKI;HAGEMEISTER;HAUSKNECHT;VERHAEGHEN;KULIK;CALAMIA;SCHARFEN;RANDALL;KYLLONEN;VAN DER LINDEN;LIEVENS;ROEDIGER;REEVE;ROEDIGER;RACSMÁNY;FINKEL;HAUSKNECHT;LIEVENS;TE NIJENHUIS;MATTON;FREUND;REEVE;ALLALOUF;ARENDASY;HAYES;MESSICK;DANTHIIR;SAGE LONDON;JÄGER;KUBINGER;CONWAY;BÜHNER;DANTHIIR;WILHELM;ACKERMAN;GOLDHAMMER;BECKER;DAVIDSON;KYLLONEN;VILLADO;BALTES;COHEN;LABERGE;LOGAN;RUTHRUFF;SHIFFRIN;SHIFFRI…	PSYCHOL. RES;EUR. J. PSYCHOL. ASSESS;J. APPL. PSYCHOL;THE ELEMENTS OF COGNITIVE AGING: META-ANALYSES OF AGE-RELATED DIFFERENCES IN PROCESSING SPEED AND THEIR CONSEQUENCES;AM. EDUC. RES. J;CLIN. NEUROPSYCHOL;INTELLIGENCE;HRMR;J. INTELL;PSYCHOMETRIKA;J. APPL. PSYCHOL;TRENDS COGN. SCI;INTELLIGENCE;PSYCHOL. SCI;J. EXP. PSYCHOL. LEARN. MEM. COGN;PSYCHOL. AGING;J. APPL. PSYCHOL;J. PERS. PSYCHOL;INTELLI…	GERMANY	GERMANY
116	GRANERO-GALLEGOS A;ESCARAVAJAL JC;LÓPEZ-GARCÍA GD;BAÑOS R	AUTONOMOUS SUPPORT; CONTROLLING STYLE; HIGHER EDUCATION; SELF-DETERMINATION	AUTONOMOUS SUPPORT; CONTROLLING STYLE; HIGHER EDUCATION; SELF-DETERMINATION	DEPARTMENT OF EDUCATION, UNIVERSITY OF ALMERIA, ALMERIA, 04120, SPAIN; HEALTH RESEARCH CENTRE, UNIVERSITY OF ALMERIA, ALMERIA, 04120, SPAIN; DEPARTMENT OF MUSICAL, PLASTIC AND CORPORAL EXPRESSION, FACULTY OF SOCIAL AND HUMAN SCIENCES, UNIVERSITY OF ZARAGOZA, CAMPUS DE TERUEL, ZARAGOZA, 44003, SPAIN; FACULTY OF SPORT AUTONOMOUS, UNIVERSITY OF BAJA CALIFORNIA, TIJUANA, 22390, MEXICO	ADESHOLA, B., AGOYI, M., EXAMINING FACTORS INFLUENCING E-LEARNING ENGAGEMENT AMONG UNIVERSITY STUDENTS DURING COVID-19 PANDEMIC: A MEDIATING ROLE OF “LEARNING PERSISTENCE (2022) INTERACTIVE LEARNING ENVIRONMENTS, 29, PP. 1-28; AELTERMAN, N., VANSTEENKISTE, M., HAERENS, L., SOENENS, B., FONTAINE, J.R.J., REEVE, J., TOWARD AN INTEGRATIVE AND FINE-GRAINED INSIGHT IN MOTIVATING AND DEMOTIVATING TEACH…	J. INTELL.	THE OBJECTIVE OF THIS RESEARCH WAS TO ANALYZE THE MEDIATION OF ACADEMIC ENGAGEMENT AND THE SATISFACTION OF BASIC NEEDS BETWEEN TEACHING STYLES AND ACADEMIC CONFIDENCE AMONGST TEACHERS DURING INITIAL TRAINING. THE RESEARCH DESIGN WAS OBSERVATIONAL, DESCRIPTIVE, CROSS-SECTIONAL, AND NON-RANDOMIZED. IN TOTAL, 920 UNIVERSITY STUDENTS IN INITIAL TEACHER TRAINING PARTICIPATED (61.85% WOMEN) (MAGE = 24.…	71	BAÑOS, R.; DEPARTMENT OF MUSICAL, CAMPUS DE TERUEL, SPAIN; EMAIL: BANOS@UNIZAR.ES	ARTICLE	10.3390/jintelligence10030071	SECRETARÍA DE ESTADO DE INVESTIGACION, DESARROLLO E INNOVACIONSECRETARÍA DE ESTADO DE INVESTIGACION, DESARROLLO E INNOVACION, I+D+I JUNTA DE ANDALUCÍAJUNTA DE ANDALUCÍA, P20_00148	20793200	JOURNAL OF INTELLIGENCE	ENGLISH	0	3		MDPI	SCOPUS	INFLUENCE OF TEACHING STYLES ON THE LEARNING ACADEMIC CONFIDENCE OF TEACHERS IN TRAINING	https://www.scopus.com/inward/record.uri?eid=2-s2.0-85138724178&doi=10.3390%2fjintelligence10030071&partnerID=40&md5=b49e9bdf9dca2e40af78683eb124a0f3	10	2022	THIS RESEARCH WAS FUNDED BY THE ANDALUSIAN PLAN FOR RESEARCH, DEVELOPMENT, AND INNOVATION (PAIDI 2020) OF THE JUNTA DE ANDALUCÍA, GRANT NUMBER P20_00148 (I+D+I RESEARCH PROJECT). NA NA	J INTELL	UNIVERSITY OF ALMERIA;UNIVERSITY OF ALMERIA;UNIVERSITY OF ZARAGOZA;UNIVERSITY OF BAJA CALIFORNIA	NOTREPORTED;NOTREPORTED;NOTREPORTED		GRANERO-GALLEGOS A, 2022, J INTELL	GRANERO-GALLEGOS A, 2022, J INTELL	ADESHOLA;AELTERMAN;AKBARI;AMERSTORFER;APPLETON;BAKADOROVA;BARLOW;BURGUEÑO;BUZZAI;CHAN;CHANG;COHEN;DE MEYER;DEMANET;DEVITO;DOMÍNGUEZLARA;ENGELS;ESKILER;GAO;GILBERT;GILLET;GONZÁLEZCUTRE;GRANEROGALLEGOS;GRANEROGALLEGOS;HAIR;HIDALGOCABRILLANA;HU;IRESON;JANG;KAHU;KLINE;LEÓN;LI;LU;MACLELLAN;MALANDRAKIS;MANZANOSÁNCHEZ;MARSH;MARTINS;MATOVU;MEEUS;MORENOMURCIA;MORENOMURCIA;MUÑIZRODRÍGUEZ;MUÑIZRODRÍGUEZ;NEW…	INTERACTIVE LEARNING ENVIRONMENTS;JOURNAL OF EDUCATIONAL PSYCHOLOGY;AMERICAN INTERNATIONAL JOURNAL OF SOCIAL SCIENCE RESEARCH;FRONTIERS IN PSYCHOLOGY;PSYCHOLOGY IN THE SCHOOLS;EUROPEAN JOURNAL OF PSYCHOLOGY OF EDUCATION;EDULEARN19 PROCEEDINGS;SCHOOL PSYCHOLOGY INTERNATIONAL;FRONTIERS IN PSYCHOLOGY;PSYCHOLOGICAL BULLETIN;JOURNAL OF EDUCATIONAL PSYCHOLOGY;RESISTING EDUCATION: A CROSS-NATIONAL STUDY…	MEXICO;SPAIN;SPAIN;SPAIN	SPAIN
117	ALMAMARI K;TRAYNOR A	AVIATION; BI-FACTOR MODEL; COGNITIVE ABILITY; GENERAL ABILITY; JOB PERFORMANCE; PREDICTIVE VALIDITY	AVIATION; BIFACTOR MODEL; COGNITIVE ABILITIES; GENERAL ABILITY; JOB PERFORMANCE; PREDICTIVE VALIDITY	DEPARTMENT OF EDUCATIONAL STUDIES, PURDUE UNIVERSITY, WEST LAFAYETTE, IN 47907, UNITED STATES	AGNELLO, PAUL, RYAN, RACHEL, YUSKO, KENNETH P., IMPLICATIONS OF MODERN INTELLIGENCE RESEARCH FOR ASSESSING INTELLIGENCE IN THE WORKPLACE (2015) HUMAN RESOURCE MANAGEMENT REVIEW, 25, PP. 47-55; AGUINIS, HERMAN, DALTON, DAN R., BOSCO, FRANK A., PIERCE, CHARLES A., DALTON, CATHERINE M., META‐ANALYTIC CHOICES AND JUDGMENT CALLS: IMPLICATIONS FOR THEORY BUILDING AND TESTING, OBTAINED EFFECT SIZES, AND…	J. INTELL.	COGNITIVE ABILITIES ARE RELATED TO JOB PERFORMANCE. HOWEVER, THERE IS LESS AGREEMENT ABOUT THE RELATIVE CONTRIBUTION OF GENERAL VERSUS SPECIFIC COGNITIVE ABILITIES TO JOB PERFORMANCE. SIMILARLY, IT IS NOT CLEAR HOW COGNITIVE ABILITIES OPERATE IN THE CONTEXT OF COMPLEX OCCUPATIONS. THIS STUDY ASSESSED THE ROLE OF COGNITIVE ABILITIES ON THE PERFORMANCE OF THREE AVIATION‐RELATED JOBS: FLYING, NAVIGA…	40	ALMAMARI, K.; DEPARTMENT OF EDUCATIONAL STUDIES, UNITED STATES; EMAIL: KALMAMAR@PURDUE.EDU	ARTICLE	10.3390/jintelligence9030040		20793200	JOURNAL OF INTELLIGENCE	ENGLISH	2	3		MDPI AG	SCOPUS	THE ROLE OF GENERAL AND SPECIFIC COGNITIVE ABILITIES IN PREDICTING PERFORMANCE OF THREE OCCUPATIONS: EVIDENCE FROM BIFACTOR MODELS	https://www.scopus.com/inward/record.uri?eid=2-s2.0-85113401466&doi=10.3390%2fjintelligence9030040&partnerID=40&md5=125ed35f8857aae47974bbe64c39c08a	9	2021	NA NA NA	J INTELL	PURDUE UNIVERSITY	NOTREPORTED;NOTREPORTED;NOTREPORTED		ALMAMARI K, 2021, J INTELL	ALMAMARI K, 2021, J INTELL	AGNELLO;AGUINIS;ALMAMARI;ALMAMARI;ALMAMARI;AZEN;BARRON;BEIER;BENSON;BERKOWITZ;BELLED;BURGOYNE;CAMPBELL;CAMPBELL;CARRETTA;CARRETTA;CARRETTA;CHRISTENSEN;COLQUITT;COYLE;COYLE;CUCINA;DRASGOW;DRASGOW;EID;FOWLEY;GANZACH;GIGNAC;GIGNAC;GLUTTING;GOTTFREDSON;GOTTFREDSON;GREEN;GUSTAFSSON;HOLZINGER;HU;HUNTER;HUNTER;HUNTER;JOHNSON;KAHANA;KANFER;KELL;KELL;KRUMM;LANG;LANG;LEBRETON;LEBRETON;LITTLE;LYONS;MARTINUS…	HUMAN RESOURCE MANAGEMENT REVIEW;JOURNAL OF MANAGEMENT;INTERNATIONAL JOURNAL OF SELECTION AND ASSESSMENT;AVIATION PSYCHOLOGY AND APPLIED HUMAN FACTORS;HOW PREDICTIVE ARE COGNITIVE ABILITIES FOR PILOT PERFORMANCE?;PSYCHOLOGICAL METHODS;INTERNATIONAL JOURNAL OF SELECTION AND ASSESSMENT;JOURNAL OF INTELLIGENCE;JOURNAL OF SCHOOL PSYCHOLOGY;JOURNAL OF INTELLIGENCE;JOURNAL OF HAPPINESS STUDIES;INTELLIG…	USA	USA
118	DEMETRIOU A;SPANOUDIS G;KAZI S;MOUYI A;ŽEBEC MS;KAZALI E;GOLINO H;BAKRACEVIC K;SHAYER M	AWARENESS; COGNITIVE DEVELOPMENT; INDIVIDUAL DIFFERENCES; INTEGRATION/DIFFERENTIATION; INTELLIGENCE	AWARENESS; COGNITIVE DEVELOPMENT; INDIVIDUAL DIFFERENCES; INTEGRATION/DIFFERENTIATION; INTELLIGENCE	DEPARTMENT OF SOCIAL SCIENCES, UNIVERSITY OF NICOSIA, NICOSIA, 1700, CYPRUS; DEPARTMENT OF PSYCHOLOGY, UNIVERSITY OF CYPRUS, NICOSIA, 1678, CYPRUS; DEPARTMENT OF PSYCHOLOGY, PANTEION UNIVERSITY OF SOCIAL SCIENCES, ATHENS, 176 71, GREECE; DEPARTMENT OF PSYCHOLOGY, CROATIAN STUDIES UNIVERSITY OF ZAGREB, ZAGREB, 10000, CROATIA; DEPARTMENT OF PSYCHOLOGY, UNIVERSITY OF VIRGINIA, CHARLOTTESVILLE, VA 22…	CRONBACH, L., THE TWO DISCIPLINES OF SCIENTIFIC PSYCHOLOGY (1957) AM. PSYCHOL, 12, PP. 671-684. , CROSSREF; BORSBOOM, D., KIEVIT, R.A., CERVONE, D.P., HOOD, S.B., THE TWO DISCIPLINES OF SCIENTIFIC PSYCHOLOGY, OR: THE DISUNITY OF PSYCHOLOGY AS A WORKING HYPOTHESIS (2009) DEVELOPMENTAL PROCESS METHODOLOGY IN THE SOCIAL AND DEVELOPMENTAL SCIENCES, PP. 67-89. , VALSINER, J., MOLENAAR, P.C.M., LYRA, M…	J. INTELL.	INTEGRATION/DIFFERENTIATION OF MENTAL PROCESSES IS MAJOR MECHANISM OF DEVELOPMENT. DEVELOPMENTAL THEORIES ASCRIBE INTELLECTUAL DEVELOPMENT TO IT. IN PSYCHOMETRIC THEORY, SPEARMAN’S LAW OF DIMINISHING RETURNS POSTULATES THAT INCREASING G ALLOWS INCREASING DIFFERENTIATION OF COGNITIVE ABILITIES, BECAUSE INCREASED MENTAL POWER ALLOWS VARIABLE INVESTMENT IN DOMAIN-SPECIFIC LEARNING. EMPIRICAL EVIDENC…	23	DEMETRIOU, A.; DEPARTMENT OF SOCIAL SCIENCES, CYPRUS; EMAIL: ADEMETRIOU@UCY.AC.CY	ARTICLE	10.3390/jintelligence5020023	HRVATSKA ZAKLADA ZA ZNANOSTHRVATSKA ZAKLADA ZA ZNANOST, HRZZ, 5943	20793200	JOURNAL OF INTELLIGENCE	ENGLISH	29	2	1-31	MDPI AG	SCOPUS	DEVELOPMENTAL DIFFERENTIATION AND BINDING OF MENTAL PROCESSES WITH G THROUGH THE LIFE-SPAN	https://www.scopus.com/inward/record.uri?eid=2-s2.0-85045576384&doi=10.3390%2fjintelligence5020023&partnerID=40&md5=2eff29f87ca520752ea8ea1dbb8463cd	5	2017	ACKNOWLEDGMENTS: STUDIES 1–4 WERE FINANCIALLY SUPPORTED BY INTERNAL RESEARCH FUNDS OF THE UNIVERSITY OF CYPRUS AWARDED TO THE FIRST TWO AUTHORS. STUDY 5 WAS PARTIALLY SUPPORTED BY A CROATIAN SCIENCE FOUNDATION GRANT (NO. 5943) TO M.S.Z. NA NA	J INTELL	UNIVERSITY OF NICOSIA;UNIVERSITY OF CYPRUS;PANTEION UNIVERSITY OF SOCIAL SCIENCES;CROATIAN STUDIES UNIVERSITY OF ZAGREB;UNIVERSITY OF VIRGINIA;UNIVERSITY OF MARIBOR;UNIVERSITY OF LONDON	NOTREPORTED;DEPARTMENT OF SOCIAL SCIENCES;NOTREPORTED		DEMETRIOU A, 2017, J INTELL	DEMETRIOU A, 2017, J INTELL-a	CRONBACH;BORSBOOM;SPRINGER NEW YORK;HUNT;JENSEN;JENSEN;DEMETRIOU;SPRINGER NEW YORK;DEMETRIOU;PAULUS;FLAVELL;WELLMAN;VENDETTI;KAZI;TSALAS;SPANOUDIS;DEMETRIOU;KAZALI;BRYDGES;CHRISTOFORIDES;MILLER;MAKRIS;DEMETRIOU;DEMETRIOU;MARKOVITS;MOSHMAN;DEMETRIOU;CASE;FISCHER;PIAGET;WILEY NEW YORK;SPEARMAN;DETTERMAN;DEARY;REYNOLDS;TIDEMAN;HARTMAN;FACON;CHEUNG;MOLENAAR;TUCKERDROB;CARROLL;GRIMM;MCARDLE;PERGAMON P…	AM. PSYCHOL;DEVELOPMENTAL PROCESS METHODOLOGY IN THE SOCIAL AND DEVELOPMENTAL SCIENCES;SPRINGER: NEW YORK;HUMAN INTELLIGENCE;THE G FACTOR: THE SCIENCE OF MENTAL ABILITY;CLOCKING THE MIND: MENTAL CHRONOMETRY AND INDIVIDUAL DIFFERENCES;CHALLENGES IN EDUCATIONAL MEASUREMENT—CONTENTS AND METHODS;SPRINGER: NEW YORK;DEV. REV;FRONT. PSYCHOL;J. COGN. DEV;MAKING MINDS: HOW THEORY OF MIND DEVELOPS;INFANT C…	CROATIA;CYPRUS;CYPRUS;GREECE;SLOVENIA;UNITED KINGDOM;USA	CYPRUS
119	KRETZSCHMAR A;SPENGLER M;SCHUBERT AL;STEINMAYR R;ZIEGLER M	BANDWIDTH FIDELITY; BERLIN INTELLIGENCE STRUCTURE MODEL; BIG FIVE; BRUNSWIK SYMMETRY; INTEGRATIVE DATA ANALYSIS; INTELLIGENCE; PERSONALITY	BANDWIDTH FIDELITY; BERLIN INTELLIGENCE STRUCTURE MODEL; BIG FIVE; BRUNSWIK SYMMETRY; INTEGRATIVE DATA ANALYSIS; INTELLIGENCE; PERSONALITY	HECTOR RESEARCH INSTITUTE OF EDUCATION SCIENCES AND PSYCHOLOGY, UNIVERSITY OF TÜBINGEN, EUROPASTRAßE 6, TÜBINGEN, 72072, GERMANY; INSTITUTE OF PSYCHOLOGY, HEIDELBERG UNIVERSITY, HAUPTSTRASSE 47-51, HEIDELBERG, D-69117, GERMANY; DEPARTMENT OF PSYCHOLOGY, TECHNICAL UNIVERSITY DORTMUND, EMIL-FIGGE-STRAßE 50, DORTMUND, 44227, GERMANY; INSTITUTE OF PSYCHOLOGY, HUMBOLDT-UNIVERSITÄT ZU BERLIN, RUDOWER C…	JÄGER, A.O., MULTIMODAL CLASSIFICATIONS OF INTELLIGENCE PERFORMANCE: EXPERIMENTALLY CONTROLLED DEVELOPMENT OF A DESCRIPTIVE MODEL OF INTELLIGENCE (1982) DIAGNOSTICA, 28, PP. 195-225. , MEHRMODALE KLASSIFIKATION VON INTELLIGENZLEISTUNGEN: EXPERIMENTELL KONTROLLIERTE WEITERENTWICKLUNG EINES DESKRIPTIVEN INTELLIGENZSTRUKTURMODELLS; SÜß, H.-M., BEAUDUCEL, A., MODELING THE CONSTRUCT VALIDITY OF THE BE…	J. INTELL.	PERSONALITY AND INTELLIGENCE ARE DEFINED AS HIERARCHICAL CONSTRUCTS, RANGING FROM BROAD G-FACTORS TO (DOMAIN-)SPECIFIC CONSTRUCTS. THE PRESENT STUDY INVESTIGATED WHETHER DIFFERENT COMBINATIONS OF HIERARCHICAL LEVELS LEAD TO DIFFERENT PERSONALITY-INTELLIGENCE CORRELATIONS. BASED ON THE INTEGRATIVE DATA ANALYSIS APPROACH, WE COMBINED A TOTAL OF FIVE DATA SETS. THE FOCUS OF THE FIRST STUDY (N = 682)…	30	KRETZSCHMAR, A.; HECTOR RESEARCH INSTITUTE OF EDUCATION SCIENCES AND PSYCHOLOGY, EUROPASTRAßE 6, GERMANY; EMAIL: KRETZSCH.ANDRE@GMAIL.COM	ARTICLE	10.3390/jintelligence6030030	MINISTERIUM FÜR WISSENSCHAFT, FORSCHUNG UND KUNST BADEN-WÜRTTEMBERGMINISTERIUM FÜR WISSENSCHAFT, FORSCHUNG UND KUNST BADEN-WÜRTTEMBERG, MWK EUROPEAN SOCIAL FUNDEUROPEAN SOCIAL FUND, ESF	20793200	JOURNAL OF INTELLIGENCE	ENGLISH	35	3	1-38	MDPI AG	SCOPUS	THE RELATION OF PERSONALITY AND INTELLIGENCE—WHAT CAN THE BRUNSWIK SYMMETRY PRINCIPLE TELL US?	https://www.scopus.com/inward/record.uri?eid=2-s2.0-85068780204&doi=10.3390%2fjintelligence6030030&partnerID=40&md5=9f2952c48e2743a697ec844e215342ce	6	2018	ACKNOWLEDGMENTS: THIS RESEARCH PROJECT WAS SUPPORTED BY THE POSTDOC ACADEMY OF THE HECTOR RESEARCH INSTITUTE OF EDUCATION SCIENCES AND PSYCHOLOGY, TÜBINGEN, FUNDED BY THE BADEN-WÜRTTEMBERG MINISTRY OF SCIENCE, EDUCATION AND THE ARTS. MARION SPENGLER’S CONTRIBUTION TO THIS PAPER WAS SUPPORTED BY A GRANT TO MARION SPENGLER FUNDED BY THE EUROPEAN SOCIAL FUND AND THE MINISTRY OF SCIENCE, RESEARCH AND…	J INTELL	UNIVERSITY OF TÜBINGEN;HEIDELBERG UNIVERSITY;TECHNICAL UNIVERSITY DORTMUND;HUMBOLDT-UNIVERSITÄT ZU BERLIN	KRETZSCHMAR;HECTOR RESEARCH INSTITUTE OF EDUCATION SCIENCES AND PSYCHOLOGY;EMAIL: KRETZSCH.ANDRE@GMAIL.COM		KRETZSCHMAR A, 2018, J INTELL	KRETZSCHMAR A, 2018, J INTELL	JÄGER;SÜß;GOLDBERG;MUSEK;MUSEK;DIGMAN;DEYOUNG;BÄCKSTRÖM;JUST;PETTERSSON;REVELLE;DANAY;ZIEGLER;BEAUDUCEL;RAVEN;GIGNAC;COSTA;RAMMSTEDT;SCHNEIDER;SCHNEIDER;STANKOV;ACKERMAN;WITTMANN;PLENUM PRESS NEW YORK;WITTMANN;APA WASHINGTON;BRUNSWIK;NESSELROADE;LAWRENCE ERLBAUM ASSOCIATES;ASHTON;KRETZSCHMAR;KRETZSCHMAR;WITTMANN;ZECH;COYLE;KRETZSCHMAR;SPENGLER;WITTMANN;WITTMANN;INSTITUT FÜR ARBEITSMARKTUND BERUFS…	DIAGNOSTICA;ESTUD. PSICOL. (CAMPINAS);AM. PSYCHOL;J. RES. PERSONAL;PSIHOL. TEME;J. PERSONAL. SOC. PSYCHOL;PERSONAL. INDIVID. DIFFER;J. RES. PERSONAL;PERSONAL. INDIVID. DIFFER;EUR. J. PERSONAL;J. RES. PERSONAL;J. RES. PERSONAL;EDUC. PSYCHOL. MEAS;EUR. J. PSYCHOL. ASSESS;ADVANCED PROGRESSIVE MATRICES;INTELLIGENCE;AND NEO FIVE-FACTOR INVENTORY (NEO-FFI): PROFESSIONAL MANUAL;J. RES. PERSONAL;J. ORGAN…	GERMANY;GERMANY;GERMANY;GERMANY	GERMANY
120	KRETZSCHMAR A;NEBE S	BANDWIDTH-FIDELITY DILEMMA; BRUNSWIK SYMMETRY; COMPLEX PROBLEM-SOLVING; INTELLIGENCE; MEASUREMENT; REASONING; STRUCTURAL EQUATION MODELING; WORKING MEMORY	BANDWIDTH-FIDELITY DILEMMA; BRUNSWIK SYMMETRY; COMPLEX PROBLEM SOLVING; INTELLIGENCE; MEASUREMENT; REASONING; STRUCTURAL EQUATION MODELING; WORKING MEMORY	DEPARTMENT OF PSYCHOLOGY, UNIVERSITY OF ZURICH, BINZMUEHLESTRASSE 14/7, ZURICH, CH-8050, SWITZERLAND; ZURICH CENTER FOR NEUROECONOMICS, DEPARTMENT OF ECONOMICS, UNIVERSITY OF ZURICH, BLUEMLISALPSTRASSE 10, ZURICH, CH-8006, SWITZERLAND	ACKERMAN, PHILLIP L., BEIER, MARGARET E., BOYLE, MARY O., WORKING MEMORY AND INTELLIGENCE: THE SAME OR DIFFERENT CONSTRUCTS? (2005) PSYCHOLOGICAL BULLETIN, 131, PP. 30-60. , CROSSREF PUBMED; BROWN, TIMOTHY A., (2015) CONFIRMATORY FACTOR ANALYSIS FOR APPLIED RESEARCH, , 2ND ED. NEW YORK AND LONDON: THE GUILFORD PRESS; BRUNSWIK, EGON, REPRESENTATIVE DESIGN AND PROBABILISTIC THEORY IN A FUNCTIONAL P…	J. INTELL.	IN ORDER TO INVESTIGATE THE NATURE OF COMPLEX PROBLEM SOLVING (CPS) WITHIN THE NOMOLOGICAL NETWORK OF COGNITIVE ABILITIES, FEW STUDIES HAVE SIMULTANTIOUSLY CONSIDERED WORKING MEMORY AND INTELLIGENCE, AND RESULTS ARE INCONSISTENT. THE BRUNSWIK SYMMETRY PRINCIPLE WAS RECENTLY DISCUSSED AS A POSSIBLE EXPLANATION FOR THE INCONSISTENT FINDINGS BECAUSE THE OPERATIONALIZATIONS DIFFERED GREATLY BETWEEN T…	5	KRETZSCHMAR, A.; DEPARTMENT OF PSYCHOLOGY, BINZMUEHLESTRASSE 14/7, SWITZERLAND; EMAIL: A.KRETZSCHMAR@PSYCHOLOGIE.UZH.CH	ARTICLE	10.3390/jintelligence9010005	UNIVERSITÄT ZÜRICHUNIVERSITÄT ZÜRICH, UZH, FK-19-020	20793200	JOURNAL OF INTELLIGENCE	ENGLISH	3	1	1-19	MDPI AG	SCOPUS	WORKING MEMORY, FLUID REASONING, AND COMPLEX PROBLEM SOLVING: DIFFERENT RESULTS EXPLAINED BY THE BRUNSWIK SYMMETRY	https://www.scopus.com/inward/record.uri?eid=2-s2.0-85100473126&doi=10.3390%2fjintelligence9010005&partnerID=40&md5=287c5a507487e449e021282b760aeecb	9	2021	FUNDING: S.N. RECEIVED FUNDING FROM THE UNIVERSITY OF ZURICH, GRANT NO. FK-19-020. NA NA	J INTELL	UNIVERSITY OF ZURICH;UNIVERSITY OF ZURICH	KRETZSCHMAR;NOTREPORTED;EMAIL: A.KRETZSCHMAR@PSYCHOLOGIE.UZH.CH		KRETZSCHMAR A, 2021, J INTELL	KRETZSCHMAR A, 2021, J INTELL	ACKERMAN;BROWN;BRUNSWIK;BÜHNER;COHEN;COYLE;CRONBACH;CUMMING;DE GROOT;DONG;DÖRNER;DÖRNER;DÖRNER;DUNN;FIGUEREDO;FISCHER;FLAKE;FUNKE;FUNKE;GELMAN;GIGNAC;GOODE;GREIFF;GREIFF;GREIFF;JÄGER;KRETZSCHMAR;KRETZSCHMAR;KRETZSCHMAR;KRETZSCHMAR;KRETZSCHMAR;KRETZSCHMAR;KRETZSCHMAR;KRETZSCHMAR;KYRIAZOS;LITTLE;LOHMAN;MAINERT;MCGREW;MÜLLER;OBERAUER;OBERAUER;PAUNONEN;RAMMSTEDT;RAVEN;REDICK;RUDOLPH;SCHERMELLEHENGEL;…	PSYCHOLOGICAL BULLETIN;CONFIRMATORY FACTOR ANALYSIS FOR APPLIED RESEARCH;PSYCHOLOGICAL REVIEW;INTELLIGENCE;APPLIED MULTIPLE REGRESSION/CORRELATION ANALYSIS FOR THE BEHAVIORAL SCIENCES;INTELLIGENCE;PSYCHOLOGICAL TESTS AND PERSONNEL DECISIONS;PSYCHOLOGICAL SCIENCE;ACTA PSYCHOLOGICA;SPRINGERPLUS;DIAGNOSTICA;FRONTIERS IN PSYCHOLOGY;LOHHAUSEN: VOM UMGANG MIT UNBESTIMMTHEIT UND KOMPLEXITÄT LOHHAUSEN: D…	SWITZERLAND;SWITZERLAND	SWITZERLAND
121	STERNBERG RJ	BASIC PROCESSES; COMPONENTS OF INTELLIGENCE; GENERAL INTELLIGENCE (G); INDIVIDUAL DIFFERENCES; INTELLIGENCE; METACOMPONENTS; THEORIES OF INTELLIGENCE	BASIC PROCESSES; COMPONENTS OF INTELLIGENCE; GENERAL INTELLIGENCE; INDIVIDUAL DIFFERENCES; INTELLIGENCE; METACOMPONENTS; THEORIES OF INTELLIGENCE	DEPARTMENT OF PSYCHOLOGY, COLLEGE OF HUMAN ECOLOGY, CORNELL UNIVERSITY, ITHACA, NY 14853, UNITED STATES	ANG, SOON, VAN DYNE, LINN, (2015) HANDBOOK OF CULTURAL INTELLIGENCE: THEORY, MEASUREMENT, AND APPLICATIONS, , EDS. ABINGDON AND OXFORDSHIRE: ROUTLEDGE; ANG, SOON, NG, KOK YEE, ROCKSTUHL, THOMAS, CULTURAL INTELLIGENCE (2020) CAMBRIDGE HANDBOOK OF INTELLIGENCE, PP. 780-801. , 2ND ED. EDITED BY ROBERT J. STERNBERG. NEW YORK: CAMBRIDGE UNIVERSITY PRESS; BARBEY, ARON K., KARAMA, SHERIF, HAIER, RICHARD…	J. INTELL.	THIS ARTICLE DISCUSSES THE ISSUES OF THE BASIC PROCESSES UNDERLYING INTELLIGENCE, CONSIDERING BOTH HISTORICAL AND CONTEMPORARY PERSPECTIVES. THE ATTEMPT TO ELUCIDATE BASIC PROCESSES HAS HAD, AT BEST, MIXED SUCCESS. THERE ARE SOME PROBLEMS WITH PINPOINTING THE UNDERLYING BASIC PROCESSES OF INTELLIGENCE, BOTH IN THEORY AND AS TESTED, SUCH AS WHAT CONSTITUTES A BASIC PROCESS, WHAT CONSTITUTES INTELL…	28	STERNBERG, R.J.; DEPARTMENT OF PSYCHOLOGY, UNITED STATES; EMAIL: RJS487@CORNELL.EDU	ARTICLE	10.3390/jintelligence10020028		20793200	JOURNAL OF INTELLIGENCE	ENGLISH	1	2		MDPI	SCOPUS	THE SEARCH FOR THE ELUSIVE BASIC PROCESSES UNDERLYING HUMAN INTELLIGENCE: HISTORICAL AND CONTEMPORARY PERSPECTIVES	https://www.scopus.com/inward/record.uri?eid=2-s2.0-85130531420&doi=10.3390%2fjintelligence10020028&partnerID=40&md5=d97cae9364c8365640310f5058466e42	10	2022	NA NA NA	J INTELL	CORNELL UNIVERSITY	NOTREPORTED;NOTREPORTED;NOTREPORTED		STERNBERG RJ, 2022, J INTELL	STERNBERG RJ, 2022, J INTELL-a-b-c-d	ANG;ANG;BARBEY;BERRY;BINET;BORING;BOYATZIS;BRODY;BRONFENBRENNER;2014 THE BIGGEST KILLER DISEASES IN HISTORY;CARPENTER;CARROLL;CARROLL;CECI;CECI;CHI;CHI;COHEN;COLE;COLVIN;CONWAY;CONWAY;CONWAY;CRONBACH;CRONBACH;DANEMAN;DEARY;DEARY;DEARY;DEARY;DETTERMAN;DUNCKER;ELLINGSEN;ENGLE;ENGLE;FLYNN;FLYNN;FLYNN;FREUD;FRY;FUKUYAMA;GALTON;GARDNER;GARNER;GEHER;GIGNAC;GOLDSTEIN;GREENFIELD;GREIFF;GRIGORENKO;GRUDNIK…	HANDBOOK OF CULTURAL INTELLIGENCE: THEORY;CAMBRIDGE HANDBOOK OF INTELLIGENCE;CAMBRIDGE HANDBOOK OF INTELLIGENCE AND COGNITIVE NEUROSCIENCE;CULTURE AND COGNITION: READINGS IN CROSS-CULTURAL PSYCHOLOGY;THE DEVELOPMENT OF INTELLIGENCE IN CHILDREN;NEW REPUBLIC;CAMBRIDGE HANDBOOK OF INTELLIGENCE;INTELLIGENCE;PSYCHOLOGICAL REVIEW;THE BIGGEST KILLER DISEASES IN HISTORY;PSYCHOLOGICAL REVIEW;THE NATURE OF…	USA	USA
122	FORTHMANN B;FÖRSTER N;SOUVIGNIER E	BAYESIAN ANALYSIS; GROWTH; PROGRESS MONITORING; ROBUST ESTIMATION; SLOPE	BAYESIAN ANALYSIS; GROWTH; PROGRESS MONITORING; ROBUST ESTIMATION; SLOPE	INSTITUTE OF PSYCHOLOGY IN EDUCATION, UNIVERSITY OF MÜNSTER, MÜNSTER, 48149, GERMANY	ARDOIN, SCOTT P., CHRIST, THEODORE J., MORENA, LAURA S., CORMIER, DAMIEN C., KLINGBEIL, DAVID A., A SYSTEMATIC REVIEW AND SUMMARIZATION OF THE RECOMMENDATIONS AND RESEARCH SURROUNDING CURRICULUM-BASED MEASUREMENT OF ORAL READING FLUENCY (CBM-R) DECISION RULES (2013) JOURNAL OF SCHOOL PSYCHOLOGY, 51, PP. 1-18. , CROSSREF; ASENDORPF, JENS B., VAN DE SCHOOT, RENS, DENISSEN, JAAP J. A., HUTTEMAN, ROO…	J. INTELL.	MONITORING THE PROGRESS OF STUDENT LEARNING IS AN IMPORTANT PART OF TEACHERS’ DATA-BASED DECISION MAKING. ONE SUCH TOOL THAT CAN EQUIP TEACHERS WITH INFORMATION ABOUT STUDENTS’ LEARNING PROGRESS THROUGHOUT THE SCHOOL YEAR AND THUS FACILITATE MONITORING AND INSTRUCTIONAL DECISION MAKING IS LEARNING PROGRESS ASSESSMENTS. IN PRACTICAL CONTEXTS AND RESEARCH, ESTIMATING LEARNING PROGRESS HAS RELIED ON…	16	FORTHMANN, B.; INSTITUTE OF PSYCHOLOGY IN EDUCATION, GERMANY; EMAIL: BORIS.FORTHMANN@WWU.DE	ARTICLE	10.3390/jintelligence10010016		20793200	JOURNAL OF INTELLIGENCE	ENGLISH	2	1		MDPI	SCOPUS	SHAKY STUDENT GROWTH? A COMPARISON OF ROBUST BAYESIAN LEARNING PROGRESS ESTIMATION METHODS	https://www.scopus.com/inward/record.uri?eid=2-s2.0-85125761391&doi=10.3390%2fjintelligence10010016&partnerID=40&md5=f63fafbda7b8f73f2e40bc0fb55a209a	10	2022	NA NA NA	J INTELL	UNIVERSITY OF MÜNSTER	NOTREPORTED;INSTITUTE OF PSYCHOLOGY IN EDUCATION;NOTREPORTED		FORTHMANN B, 2022, J INTELL	FORTHMANN B, 2022, J INTELL-a	ARDOIN;ASENDORPF;BOLLEN;BOORSE;BULUT;BÜRKNER;BÜRKNER;CARPENTER;CHEN;CHRIST;CHRIST;CHRIST;CHRIST;CHRIST;CRONBACH;CUMMINGS;DENO;DENO;DISTEFANO;ESPIN;FERRANDO;FINCH;FÖRSTER;FÖRSTER;FÖRSTER;FORTHMANN;FORTHMANN;FUCHS;GELMAN;JENKINS;JORGENSEN;JUUL;KELLERMARGULIS;KRUSCHKE;MARIS;RAYKOV;2021 R A LANGUAGE AND ENVIRONMENT FOR STATISTICAL COMPUTING 412;ROSSEEL;SALASCHEK;SCHATSCHNEIDER;SCHURIG;SILBERGLITT;SIV…	JOURNAL OF SCHOOL PSYCHOLOGY;INTERNATIONAL JOURNAL OF BEHAVIORAL DEVELOPMENT;AMERICAN SOCIOLOGICAL REVIEW;PSYCHOLOGY IN THE SCHOOLS;FRONTIERS IN EDUCATION;JOURNAL OF STATISTICAL SOFTWARE;THE R JOURNAL;JOURNAL OF STATISTICAL SOFTWARE;STRUCTURAL EQUATION MODELING: A MULTIDISCIPLINARY JOURNAL;JOURNAL OF PSYCHOEDUCATIONAL ASSESSMENT;JOURNAL OF SCHOOL PSYCHOLOGY;JOURNAL OF SCHOOL PSYCHOLOGY;EXCEPTIONA…	GERMANY	GERMANY
123	FORTHMANN B;DUMAS D	BAYESIAN MODELING; CREATIVE SCIENTIFIC PRODUCTIVITY; EQUAL ODDS BASELINE; QUALITY; QUANTITY	BAYESIAN MODELING; CREATIVE SCIENTIFIC PRODUCTIVITY; EQUAL ODDS BASELINE; QUALITY; QUANTITY	INSTITUTE OF PSYCHOLOGY, UNIVERSITY OF MÜNSTER, MÜNSTER, 48149, GERMANY; DEPARTMENT OF EDUCATIONAL PSYCHOLOGY, UNIVERSITY OF GEORGIA, ATHENS, GA 30602, UNITED STATES	BÜRKNER, P.-C., BRMS: AN R PACKAGE FOR BAYESIAN MULTILEVEL MODELS USING STAN (2017) JOURNAL OF STATISTICAL SOFTWARE, 80, PP. 1-28; BÜRKNER, P.-C., ADVANCED BAYESIAN MULTILEVEL MODELING WITH THE R PACKAGE BRMS (2018) THE R JOURNAL, 10, P. 395; CARPENTER, B., GELMAN, A., HOFFMAN, M.D., LEE, D., GOODRICH, B., BETANCOURT, M., BRUBAKER, M., RIDDELL, A., STAN: A PROBABILISTIC PROGRAMMING LANGUAGE (2017…	J. INTELL.	THE EQUAL ODDS BASELINE MODEL OF CREATIVE SCIENTIFIC PRODUCTIVITY PROPOSES THAT THE NUMBER OF HIGH-QUALITY WORKS DEPENDS LINEARLY ON THE NUMBER OF TOTAL WORKS. IN ADDITION, THE EQUAL ODDS BASELINE IMPLIES THAT THE PERCENTAGE OF HIGH-QUALITY WORKS AND TOTAL NUMBER OF WORKS ARE UNCORRELATED. THE TILTED FUNNEL HYPOTHESIS PROPOSES THAT THE LINEAR REGRESSION IMPLIED BY THE EQUAL ODDS BASELINE IS HETER…	95	FORTHMANN, B.; INSTITUTE OF PSYCHOLOGY, GERMANY; EMAIL: BORIS.FORTHMANN@WWU.DE	ARTICLE	10.3390/jintelligence10040095		20793200	JOURNAL OF INTELLIGENCE	ENGLISH	1	4		MDPI	SCOPUS	QUANTITY AND QUALITY IN SCIENTIFIC PRODUCTIVITY: THE TILTED FUNNEL GOES BAYESIAN	https://www.scopus.com/inward/record.uri?eid=2-s2.0-85144066475&doi=10.3390%2fjintelligence10040095&partnerID=40&md5=fc7afe6b9048b9b5c7ebd0871c8f18fc	10	2022	NA NA NA	J INTELL	UNIVERSITY OF MÜNSTER;UNIVERSITY OF GEORGIA	NOTREPORTED;INSTITUTE OF PSYCHOLOGY;NOTREPORTED		FORTHMANN B, 2022, J INTELL	FORTHMANN B, 2022, J INTELL	BÜRKNER;BÜRKNER;CARPENTER;CAVIGGIOLI;CHRIST;COLE;DAVIS;FEIST;FORTHMANN;FORTHMANN;FORTHMANN;FORTHMANN;FORTHMANN;HOCEVAR;JANOSOV;KOZBELT;MOUCHIROUD;PRATHAP;2021 R A LANGUAGE AND ENVIRONMENT FOR STATISTICAL COMPUTING;ROSSEEL;SCHNEIDER;SIDIROPOULOS;SIMONTON;SIMONTON;SIMONTON;SIMONTON;SIMONTON;SINATRA;SOLOMON;VAN DE SCHOOT;VEHTARI;VEHTARI;WAGENMAKERS;WANG;YU	JOURNAL OF STATISTICAL SOFTWARE;THE R JOURNAL;JOURNAL OF STATISTICAL SOFTWARE;JOURNAL OF PSYCHOEDUCATIONAL ASSESSMENT;AMERICAN SOCIOLOGICAL REVIEW;NEUROSURGERY;CREATIVITY RESEARCH JOURNAL;THE JOURNAL OF CREATIVE BEHAVIOR;PSYCHOLOGY OF AESTHETICS;PSYCHOLOGY OF AESTHETICS;CREATIVITY RESEARCH JOURNAL;SCIENTOMETRICS;JOURNAL OF EDUCATIONAL PSYCHOLOGY;EPJ DATA SCIENCE;PSYCHOLOGY OF AESTHETICS;THE JOURN…	GERMANY;USA	GERMANY
124	GOH EK;JEON HJ	BAYESIAN NETWORK LEARNING; ELEMENTARY SCHOOL STUDENTS; EXECUTIVE FUNCTION DIFFICULTIES	BAYESIAN NETWORK LEARNING; ELEMENTARY SCHOOL STUDENTS; EXECUTIVE FUNCTION DIFFICULTIES	HUMAN LIFE RESEARCH CENTER, DONG-A UNIVERSITY, SAHA-GU, BUSAN, 49315, SOUTH KOREA; DEPARTMENT OF CHILD STUDIES, DONG-A UNIVERSITY, SAHA-GU, BUSAN, 49315, SOUTH KOREA	ABIDIN, R.R., (1990) PARENTING STRESS INDEX SHORT FORM (PSI-SF), , PEDIATRIC PSYCHOLOGY PRESS, CHARLOTTESVILLE; ACHENBACH, T.M., RESCORLA, L.A., (2001) MANUAL FOR THE ASEBA SCHOOL-AGE FORMS & PROFILES: AN INTEGRATED SYSTEM OF MULTI-INFORMANT ASSESSMENT, , ASEBA, BINGTON; ALTENBURGER, L.E., SCHOPPE-SULLIVAN, S.J., CONTRIBUTIONS OF PARENTING QUALITY AND COPARENTING RELATIONSHIP QUALITY TO THE DEVEL…	J. INTELL.	EXECUTIVE FUNCTION IS THE MENTAL ABILITY TO MODULATE BEHAVIOR OR THINKING TO ACCOMPLISH A TASK. THIS IS DEVELOPMENTALLY IMPORTANT FOR CHILDREN’S ACADEMIC ACHIEVEMENTS AND ABILITY TO ADJUST TO SCHOOL. WE CLASSIFIED EXECUTIVE FUNCTION DIFFICULTIES (EFDS) IN LONGITUDINAL TRAJECTORIES IN KOREAN CHILDREN FROM 7 TO 10 YEARS OLD. WE FOUND PREDICTORS OF EFDS USING LATENT CLASS GROWTH ANALYSIS AND BAYESIA…	74	JEON, H.-J.; DEPARTMENT OF CHILD STUDIES, SAHA-GU, SOUTH KOREA; EMAIL: HJEON@DAU.AC.KR	ARTICLE	10.3390/jintelligence10040074	DONG-A UNIVERSITYDONG-A UNIVERSITY, DAU	20793200	JOURNAL OF INTELLIGENCE	ENGLISH	0	4		MDPI	SCOPUS	APPLICATION OF A BAYESIAN NETWORK LEARNING MODEL TO PREDICT LONGITUDINAL TRAJECTORIES OF EXECUTIVE FUNCTION DIFFICULTIES IN ELEMENTARY SCHOOL STUDENTS	https://www.scopus.com/inward/record.uri?eid=2-s2.0-85144665679&doi=10.3390%2fjintelligence10040074&partnerID=40&md5=1dedd3257fe183a89ff8b9baec425bef	10	2022	THIS WORK WAS SUPPORTED BY THE DONG-A UNIVERSITY RESEARCH FUND. NA NA	J INTELL	DONG-A UNIVERSITY;DONG-A UNIVERSITY	NOTREPORTED;NOTREPORTED;NOTREPORTED		GOH EK, 2022, J INTELL	GOH EK, 2022, J INTELL	ABIDIN;ACHENBACH;ALTENBURGER;ARDILA;BAJAJ;BENGAL;BERNABEI;BERNIER;BERNIER;BEST;BRADLEY;BRYDGES;BUSS;CALDWELL;CARLSON;2011 BUILDING THE BRAINS AIR TRAFFIC CONTROL SYSTEM HOW EARLY EXPERIENCES SHAPE THE DEVELOPMENT OF EXECUTIVE FUNCTION;CHO;CHOI;COLE;CONGER;CONWAY;DE COCK;DE LUCA;DEY;DILWORTHBART;FAISALCURY;FAYSTAMMBACH;FERNALD;FRIEDMAN;GARTSTEIN;GIANCOLA;GOH;GOH;GOH;GRISSOM;GUSTAFSSON;HE;HUGHES;HU…	PARENTING STRESS INDEX SHORT FORM (PSI-SF);MANUAL FOR THE ASEBA SCHOOL-AGE FORMS & PROFILES: AN INTEGRATED SYSTEM OF MULTI-INFORMANT ASSESSMENT;EARLY CHILDHOOD RESEARCH QUARTERLY;DEVELOPMENTAL NEUROPSYCHOLOGY;PERSONALITY AND INDIVIDUAL DIFFERENCES;ENCYCLOPEDIA OF STATISTICS IN QUALITY AND RELIABILITY;RIVISTA DI PSICHIATRIA;DEVELOPMENTAL SCIENCE;CHILD DEVELOPMENT;CHILD DEVELOPMENT;AMERICAN JOURNAL…	KOREA;KOREA	KOREA
125	BÜRKNER PC	BAYESIAN STATISTICS; BRMS; ITEM RESPONSE THEORY; R; STAN; STANDARD PROGRESSIVE MATRICES	BAYESIAN STATISTICS; BRMS; ITEM RESPONSE THEORY; R; STAN; STANDARD PROGRESSIVE MATRICES	DEPARTMENT OF COMPUTER SCIENCE, AALTO UNIVERSITY, KONEMIEHENTIE 2, ESPOO, 02150, FINLAND	RAVEN, J.C., STANDARDIZATION OF PROGRESSIVE MATRICES, 1938 (1941) BR. J. MED PSYCHOL., 19, PP. 137-150; JENSEN, A.R., SACCUZZO, D.P., LARSON, G.E., EQUATING THE STANDARD AND ADVANCED FORMS OF THE RAVEN PROGRESSIVE MATRICES (1988) EDUC. PSYCHOL. MEAS., 48, PP. 1091-1095; PIND, J., GUNNARSDÓTTIR, E.K., JÓHANNESSON, H.S., RAVEN’S STANDARD PROGRESSIVE MATRICES: NEW SCHOOL AGE NORMS AND A STUDY OF THE…	J. INTELL.	RAVEN’S STANDARD PROGRESSIVE MATRICES (SPM) TEST AND RELATED MATRIX-BASED TESTS ARE WIDELY APPLIED MEASURES OF COGNITIVE ABILITY. USING BAYESIAN ITEM RESPONSE THEORY (IRT) MODELS, I REANALYZED DATA OF AN SPM SHORT FORM PROPOSED BY MYSZKOWSKI AND STORME (2018) AND, AT THE SAME TIME, ILLUSTRATE THE APPLICATION OF THESE MODELS. RESULTS INDICATE THAT A THREE-PARAMETER LOGISTIC (3PL) MODEL IS SUFFICIE…	5	BÜRKNER, P.-C.; DEPARTMENT OF COMPUTER SCIENCE, KONEMIEHENTIE 2, FINLAND; EMAIL: PAUL.BUERKNER@GMAIL.COM	ARTICLE	10.3390/jintelligence8010005		20793200	JOURNAL OF INTELLIGENCE	ENGLISH	11	1		MDPI AG	SCOPUS	ANALYSING STANDARD PROGRESSIVE MATRICES (SPM-LS) WITH BAYESIAN ITEM RESPONSE MODELS	https://www.scopus.com/inward/record.uri?eid=2-s2.0-85079172879&doi=10.3390%2fjintelligence8010005&partnerID=40&md5=63970e47e9baca4be0678182aebe0301	8	2020	NA NA NA	J INTELL	AALTO UNIVERSITY	NOTREPORTED;DEPARTMENT OF COMPUTER SCIENCE;NOTREPORTED		BÜRKNER PC, 2020, J INTELL	BÜRKNER PC, 2020, J INTELL	RAVEN;JENSEN;PIND;MYSZKOWSKI;ACKERMAN;EMBRETSON;VAN DER LINDEN;LORD;FOX;LEVY;HALLCRC BOCA RATON;RUPP;CULPEPPER;CULPEPPER;LOKEN;WALLER;RASCH;VOLUME;BÜRKNER;GELMAN;HALLCRC BOCA RATON;R A LANGUAGE AND ENVIRONMENT FOR STATISTICAL COMPUTING 2019 R FOUNDATION FOR STATISTICAL COMPUTING VIENNA;CHALMERS;ROBITZSCH;ROBITZSCH;LUNN;CURTIS;PLUMMER;DEPAOLI;ZHAN;CARPENTER;AMES;LUO;BÜRKNER;BÜRKNER;GELMAN;NALBORCZ…	BR. J. MED PSYCHOL.;EDUC. PSYCHOL. MEAS.;PERSONAL. INDIVID. DIFFER.;INTELLIGENCE;J. EXP. PSYCHOL. APPL.;ITEM RESPONSE THEORY;HANDBOOK OF MODERN ITEM RESPONSE THEORY;APPLICATIONS OF ITEM RESPONSE THEORY TO PRACTICAL TESTING PROBLEMS;BAYESIAN ITEM RESPONSE MODELING: THEORY AND APPLICATIONS;BAYESIAN PSYCHOMETRIC MODELING;HALL/CRC: BOCA RATON;STRUCT. EQU. MODEL.;PSYCHOMETRIKA;J. EDUC. BEHAV. STAT.;BR…	FINLAND	FINLAND
126	MASSIE MH;CAPRON PUOZZO I;BOUTET M	BEAUTIFUL RISKS; CONTINUING EDUCATION; CREATIVITY; ONION MODEL; PROFESSIONAL COHERENCE; PROFESSIONAL DEVELOPMENT	BEAUTIFUL RISKS; CONTINUING EDUCATION; CREATIVITY; ONION MODEL; PROFESSIONAL COHERENCE; PROFESSIONAL DEVELOPMENT	FACULTÉ D’ÉDUCATION, UNIVERSITÉ DE SHERBROOKE, SHERBROOKE, QC J1K 2R1, CANADA; DOMAINE RECHERCHE DÉVELOPPEMENT, HAUTE ÉCOLE PÉDAGOGIQUE DU VALAIS, SAINT-MAURICE, 1890, SWITZERLAND	ALEXANDRE, M., LA RIGUEUR SCIENTIFIQUE DU DISPOSITIF MÉTHODOLOGIQUE D’UNE ÉTUDE DE CAS MULTIPLES (2013) RECHERCHES QUALITATIVES, 32, PP. 26-56; AMABILE, T.M., (1983) THE SOCIAL PSYCHOLOGY OF CREATIVITY, , SPRINGER, NEW YORK; AMABILE, T.M., CREATIVITY AND THE LABOR OF LOVE (2018) THE NATURE OF HUMAN CREATIVITY, PP. 1-15. , STERNBERG ROBERT J., KAUFMAN JAMES C., (EDS), CAMBRIDGE UNIVERSITY PRESS, C…	J. INTELL.	ENVIRONMENTAL, CULTURAL, AND SOCIAL ISSUES ARE BECOMING INCREASINGLY COMPLEX, AND THE EDUCATIONAL CONTEXT IS NO EXCEPTION TO THIS TREND. THE RELEVANCE OF TEACHERS’ CREATIVITY IN EXAMINING SITUATIONS FROM DIFFERENT ANGLES, IN IMAGINING NEW APPROACHES, IN ADAPTING TO THE VARIED NEEDS OF STUDENTS, AND IN TRAINING THEM SO THAT THEY TOO CAN GRASP THE TEEMING COMPLEXITY SEEMS OBVIOUS. HOWEVER, CREATIVI…	62	MASSIE, M.-H.; FACULTÉ D’ÉDUCATION, CANADA; EMAIL: MARIE-HELENE.MASSIE@USHERBROOKE.CA	ARTICLE	10.3390/jintelligence10030062		20793200	JOURNAL OF INTELLIGENCE	ENGLISH	1	3		MDPI	SCOPUS	TEACHER CREATIVITY: WHEN PROFESSIONAL COHERENCE SUPPORTS BEAUTIFUL RISKS	https://www.scopus.com/inward/record.uri?eid=2-s2.0-85138658585&doi=10.3390%2fjintelligence10030062&partnerID=40&md5=38685541c34c65990704a407aaba1c3c	10	2022	NA NA NA	J INTELL	UNIVERSITÉ DE SHERBROOKE	NOTREPORTED;FACULTÉ D’ÉDUCATION;NOTREPORTED		MASSIE MH, 2022, J INTELL	MASSIE MH, 2022, J INTELL	ALEXANDRE;AMABILE;AMABILE;ARBARELLO;ARGYRIS;ASCHENBRENER;AUDRIN;BARDIN;BEGHETTO;BEGHETTO;BEGHETTO;BEGHETTO;BEGHETTO;BEGHETTO;BEGHETTO;BESANÇON;BOTELLA;BOUTET;BOUTET;CAPRON PUOZZO;CAPRON PUOZZO;CAPRON PUOZZO;CAPRON PUOZZO;CAYIRDAG;CORAZZA;CRAFT;CRESWELL;CROPLEY;CSIKSZENTMIHALYI;CSIKSZENTMIHALYI;DAY;DEWEY;DEWEY;GAGNON;GAUDET;GAUDREAU;2006 QUEBEC EDUCATION PROGRAM;2019 RAPPORT ANNUEL 20182019;2020 R…	RECHERCHES QUALITATIVES;THE SOCIAL PSYCHOLOGY OF CREATIVITY;THE NATURE OF HUMAN CREATIVITY;CHOISIR L’ÉTUDE DE CAS COMME MÉTHODE DE RECHERCHE;THÉORIE ET PRATIQUE PROFESSIONNELLE. COMMENT EN ACCROÎTRE L’EFFICACITÉ;JOURNAL OF AGRICULTURAL EDUCATION;L’ANALYSE DE CONTENU;THE EDUCATIONAL FORUM;THE CAMBRIDGE HANDBOOK OF CREATIVITY;BEAUTIFUL RISKS. HAVING THE COURAGE TO TEACH AND LEARN CREATIVELY;JOURNAL…	CANADA;SWITZERLAND	CANADA
127	KLEINKORRES R;FORTHMANN B;HOLLING H	BE-CREATIVE EFFECT; COGNITIVE LOAD; DIVERGENT THINKING; INSTRUCTIONS; SERIAL ORDER EFFECT	BE-CREATIVE EFFECT; COGNITIVE LOAD; DIVERGENT THINKING; INSTRUCTIONS; SERIAL ORDER EFFECT	CENTER FOR RESEARCH ON EDUCATION AND SCHOOL DEVELOPMENT, TU DORTMUND UNIVERSITY, DORTMUND, 44227, GERMANY; INSTITUTE OF PSYCHOLOGY IN EDUCATION, UNIVERSITY OF MÜNSTER, MÜNSTER, 48149, GERMANY; INSTITUTE OF PSYCHOLOGY, UNIVERSITY OF MÜNSTER, MÜNSTER, 48149, GERMANY	ACAR, SELCUK, RUNCO, MARK A., LATENCY PREDICTS CATEGORY SWITCH IN DIVERGENT THINKING (2017) PSYCHOLOGY OF AESTHETICS, CREATIVITY, AND THE ARTS, 11, PP. 43-51. , CROSSREF; ACAR, SELCUK, RUNCO, MARK A., OGURLU, UZEYIR, THE MODERATING INFLUENCE OF IDEA SEQUENCE: A RE-ANALYSIS OF THE RELATIONSHIP BETWEEN CATEGORY SWITCH AND LATENCY (2019) PERSONALITY AND INDIVIDUAL DIFFERENCES, 142, PP. 214-217. , CR…	J. INTELL.	UP TO NOW, SUPPORT FOR THE IDEA THAT A CONTROLLED COMPONENT EXISTS IN CREATIVE THOUGHT HAS MAINLY BEEN SUPPORTED BY CORRELATIONAL STUDIES; TO FURTHER SHED LIGHT ON THIS ISSUE, WE EMPLOYED AN EXPERIMENTAL APPROACH. WE USED FOUR ALTERNATE USES TASKS THAT DIFFERED IN INSTRUCTION TYPE (“BE FLUENT” VS. “BE CREATIVE”) AND CONCURRENT SECONDARY WORKLOAD (LOAD VS. NO LOAD). A TOTAL OF 51 PARTICIPANTS (39 …	3	FORTHMANN, B.; INSTITUTE OF PSYCHOLOGY IN EDUCATION, GERMANY; EMAIL: BORIS.FORTHMANN@WWU.DE	ARTICLE	10.3390/jintelligence9010003		20793200	JOURNAL OF INTELLIGENCE	ENGLISH	6	1	1-26	MDPI AG	SCOPUS	AN EXPERIMENTAL APPROACH TO INVESTIGATE THE INVOLVEMENT OF COGNITIVE LOAD IN DIVERGENT THINKING	https://www.scopus.com/inward/record.uri?eid=2-s2.0-85100231373&doi=10.3390%2fjintelligence9010003&partnerID=40&md5=cf329be310b34e1f15dbaff8fb3fcf49	9	2021	WE ACKNOWLEDGE SUPPORT FROM THE OPEN ACCESS PUBLICATION FUND OF THE UNIVERSITY OF M?NSTER. NA NA	J INTELL	TU DORTMUND UNIVERSITY;UNIVERSITY OF MÜNSTER;UNIVERSITY OF MÜNSTER	NOTREPORTED;INSTITUTE OF PSYCHOLOGY IN EDUCATION;NOTREPORTED		KLEINKORRES R, 2021, J INTELL	KLEINKORRES R, 2021, J INTELL	ACAR;ACAR;ALVAREZ;AN;BATES;BEATY;BEATY;BEATY;BENEDEK;BENEDEK;BENEDEK;BENEDEK;BIEN;BRIGGS;BROPHY;CARROLL;CHRISTENSEN;COLLINS;CROPLEY;DIAMOND;ENGSTRÖM;FORTHMANN;FORTHMANN;FORTHMANN;FORTHMANN;FORTHMANN;FORTHMANN;FRIEDMAN;GABORA;2013 GENABEL GENOMEWIDE SNP ASSOCIATION ANALYSIS;GILHOOLY;GUILFORD;HARRINGTON;HOMMEL;KAUFMAN;KAUFMAN;KENETT;KIM;LAKENS;LAWRENCE;LUBART;MEDNICK;MUMFORD;NIJSTAD;NUSBAUM;NUSBAUM…	PSYCHOLOGY OF AESTHETICS;PERSONALITY AND INDIVIDUAL DIFFERENCES;NEUROPSYCHOLOGY REVIEW;PERSONALITY AND INDIVIDUAL DIFFERENCES;JOURNAL OF STATISTICAL SOFTWARE;PSYCHOLOGY OF AESTHETICS;MEMORY & COGNITION;BEATY;PERSONALITY AND INDIVIDUAL DIFFERENCES;PSYCHOLOGY OF AESTHETICS;NEUROIMAGE;INTELLIGENCE;PROCEEDINGS OF THE NATIONAL ACADEMY OF SCIENCES OF THE UNITED STATES OF AMERICA;JOURNAL OF MANAGEMENT I…	GERMANY;GERMANY;GERMANY	GERMANY
128	ARSLAN RC;PENKE L	BEHAVIOR GENETICS; EVOLUTION; INTELLIGENCE; MOLECULAR GENETICS	BEHAVIOR GENETICS; EVOLUTION; INTELLIGENCE; MOLECULAR GENETICS	BIOLOGICAL PERSONALITY PSYCHOLOGY AND PSYCHOLOGICAL ASSESSMENT, INSTITUTE OF PSYCHOLOGY, GEORG AUGUST UNIVERSITY GÖTTINGEN, GOßLERSTR. 14, GÖTTINGEN, 37073, GERMANY	CHABRIS, C.F., HEBERT, B.M., BENJAMIN, D.J., BEAUCHAMP, J., CESARINI, D., VAN DER LOOS, M., JOHANNESSON, M., ATWOOD, C.S., MOST REPORTED GENETIC ASSOCIATIONS WITH GENERAL INTELLIGENCE ARE PROBABLY FALSE POSITIVES (2012) PSYCHOL. SCI, 23, PP. 1314-1323; DAVIES, G., ARMSTRONG, N., BIS, J.C., BRESSLER, J., CHOURAKI, V., GIDDALURU, S., HOFER, E., LAHTI, J., GENETIC CONTRIBUTIONS TO VARIATION IN GENER…	J. INTELL.	DESPITE THE HIGH HERITABILITY OF INTELLIGENCE IN THE NORMAL RANGE, MOLECULAR GENETIC STUDIES HAVE SO FAR YIELDED MANY NULL FINDINGS. HOWEVER, LARGE SAMPLES AND SELF-IMPOSED STRINGENT STANDARDS HAVE PREVENTED FALSE POSITIVES AND GRADUALLY NARROWED DOWN WHERE EFFECTS CAN STILL BE EXPECTED. RARE VARIANTS AND MUTATIONS OF LARGE EFFECT DO NOT APPEAR TO PLAY A MAIN ROLE BEYOND INTELLECTUAL DISABILITY. …		ARSLAN, R.C.; BIOLOGICAL PERSONALITY PSYCHOLOGY AND PSYCHOLOGICAL ASSESSMENT, GOßLERSTR. 14, GERMANY; EMAIL: RUBEN.ARSLAN@GMAIL.COM	NOTE	10.3390/jintelligence3020041	MEDICAL RESEARCH COUNCILMEDICAL RESEARCH COUNCIL, MRC, MR/K026992/1	20793200	JOURNAL OF INTELLIGENCE	ENGLISH	8	2	41-45	MDPI AG	SCOPUS	ZEROING IN ON THE GENETICS OF INTELLIGENCE	https://www.scopus.com/inward/record.uri?eid=2-s2.0-84942256058&doi=10.3390%2fjintelligence3020041&partnerID=40&md5=233cf18b965181612a40b4c4608ad9f0	3	2015	NA NA NA	J INTELL	GEORG AUGUST UNIVERSITY GÖTTINGEN	NOTREPORTED;NOTREPORTED;NOTREPORTED		ARSLAN RC, 2015, J INTELL	ARSLAN RC, 2015, J INTELL	CHABRIS;DAVIES;FRANIĆ;FRANIĆ;SÉGUREL;ARSLAN;DONOFRIO;GILISSEN;MACLEOD;MCRAE;MARIONI;KIRKPATRICK;PLOMIN;RIETVELD;HILL;VINKHUYZEN;CHIPUER;POWER;ARSLAN;WILEY NEW YORK;PENKE;LUCIANO	PSYCHOL. SCI;MOL. PSYCHIATRY;INTELLIGENCE;ANNU. REV. GENOMICS HUM. GENET;PLOS ONE;JAMA PSYCHIATRY;NATURE;PLOS ONE;BEHAV. GENET;PROC. R. SOC. B BIOL. SCI;PLOS ONE;MOL. PSYCHIATRY;PROC. NATL. ACAD. SCI;TRANSL. PSYCHIATRY;BEHAV. GENET;INTELLIGENCE;EUR. J. HUM. GENET;ARSLAN;WILEY: NEW YORK;EUR. J. PERSONAL	GERMANY	GERMANY
129	BREIL SM;MIELKE I;AHRENS H;GELDMACHER T;SENSMEIER J;MARSCHALL B;BACK MD	BEHAVIORAL EXPRESSION; NONCOGNITIVE SKILLS; PERSONALITY TRAITS; SELF-OTHER AGREEMENT; SOCIOEMOTIONAL SKILLS	BEHAVIORAL EXPRESSION; NONCOGNITIVE SKILLS; PERSONALITY TRAITS; SELF-OTHER AGREEMENT; SOCIOEMOTIONAL SKILLS	DEPARTMENT OF PSYCHOLOGY, UNIVERSITY OF MÜNSTER, MÜNSTER, 48149, GERMANY; DEPARTMENT OF BIOCHEMISTRY AND MOLECULAR CELL BIOLOGY, UNIVERSITY MEDICAL CENTER HAMBURG-EPPENDORF, HAMBURG, 20246, GERMANY; DEPARTMENT OF MEDICINE, UNIVERSITY OF MÜNSTER, MÜNSTER, 48149, GERMANY	ABRAHAMS, L., PANCORBO, G., PRIMI, R., SANTOS, D., KYLLONEN, P., JOHN, O.P., DE FRUYT, F., SOCIAL-EMOTIONAL SKILL ASSESSMENT IN CHILDREN AND ADOLESCENTS: ADVANCES AND CHALLENGES IN PERSONALITY, CLINICAL, AND EDUCATIONAL CONTEXTS (2019) PSYCHOLOGICAL ASSESSMENT, 31, PP. 460-473. , 30869960; ARGYLE, M., LU, L., HAPPINESS AND SOCIAL SKILLS (1990) PERSONALITY AND INDIVIDUAL DIFFERENCES, 11, PP. 1255-…	J. INTELL.	SOCIAL SKILLS ARE OF KEY IMPORTANCE IN EVERYDAY AND WORK LIFE. HOWEVER, THE WAY IN WHICH THEY ARE TYPICALLY ASSESSED VIA SELF-REPORT QUESTIONNAIRES HAS ONE POTENTIAL DOWNSIDE; SELF-REPORTS ASSESS INDIVIDUALS’ GLOBAL SELF-CONCEPTS, WHICH DO NOT NECESSARILY REFLECT INDIVIDUALS’ ACTUAL SOCIAL BEHAVIORS. IN THIS RESEARCH, WE AIMED TO INVESTIGATE HOW SELF-CONCEPTS ASSESSED VIA QUESTIONNAIRES RELATE TO…	48	BREIL, S.M.; DEPARTMENT OF PSYCHOLOGY, GERMANY; EMAIL: SIMON.BREIL@WWU.DE	ARTICLE	10.3390/jintelligence10030048	BUNDESMINISTERIUM FÜR BILDUNG UND FORSCHUNGBUNDESMINISTERIUM FÜR BILDUNG UND FORSCHUNG, BMBF, 01GK1801B	20793200	JOURNAL OF INTELLIGENCE	ENGLISH	1	3		MDPI	SCOPUS	PREDICTING ACTUAL SOCIAL SKILL EXPRESSION FROM PERSONALITY AND SKILL SELF-CONCEPTS	https://www.scopus.com/inward/record.uri?eid=2-s2.0-85138709043&doi=10.3390%2fjintelligence10030048&partnerID=40&md5=c9e2c21e9b77257644cb673bfe0eef0e	10	2022	THIS WORK WAS SUPPORTED BY THE BUNDESMINISTERIUM FÜR BILDUNG UND FORSCHUNG (FEDERAL MINISTRY OF EDUCATION AND RESEARCH, GERMANY; PROJECT NUMBER: 01GK1801B). OPEN ACCESS PUBLICATION ENABLED BY UNIVERSITY OF MÜNSTER. NA NA	J INTELL	UNIVERSITY OF MÜNSTER;UNIVERSITY MEDICAL CENTER HAMBURG-EPPENDORF;UNIVERSITY OF MÜNSTER	NOTREPORTED;NOTREPORTED;NOTREPORTED		BREIL SM, 2022, J INTELL	BREIL SM, 2022, J INTELL	ABRAHAMS;ARGYLE;ARTHUR;BACK;BACK;BACK;BARONCOHEN;BORKENAU;BRACKETT;BREIL;BREIL;BREIL;BREIL;BREIL;BUHRMESTER;CHAPMAN;COLLINS;CONZELMANN;DANNER;DAWOOD;DILCHERT;DUCKWORTH;DZIOBEK;EPSTEIN;FERRIS;FINNIGAN;FLEESON;FLEESON;FUNDER;FUNDER;GIGNAC;HERDE;HERDE;HIRSCHMÜLLER;JACKSON;KANNING;KANNING;KLEHE;KLEIN;KLEINMANN;KNORR;LECHNER;LECHNER;LEIKAS;LEISING;LIEVENS;MAYER;MIELKE;MOTA;NAPOLITANO;OLDERBAK;PAULHUS;…	PSYCHOLOGICAL ASSESSMENT;PERSONALITY AND INDIVIDUAL DIFFERENCES;PERSONNEL PSYCHOLOGY;THE HANDBOOK OF PERSONALITY DYNAMICS AND PROCESSES;EUROPEAN JOURNAL OF PERSONALITY;JOURNAL OF PERSONALITY AND SOCIAL PSYCHOLOGY;JOURNAL OF CHILD PSYCHOLOGY AND PSYCHIATRY;JOURNAL OF PERSONALITY AND SOCIAL PSYCHOLOGY;JOURNAL OF PERSONALITY AND SOCIAL PSYCHOLOGY;EUROPEAN JOURNAL OF PSYCHOLOGICAL ASSESSMENT;MEDICAL …	GERMANY;GERMANY;GERMANY	GERMANY
130	SCHUBERT AL;HAGEMANN D	BEHAVIORAL GENETICS; COGNITIVE ENHANCEMENT; COGNITIVE PROCESSES; GENERAL INTELLIGENCE (G); MITOCHONDRIAL FUNCTIONING	BEHAVIORAL GENETICS; COGNITIVE ENHANCEMENT; COGNITIVE PROCESSES; GENERAL INTELLIGENCE; MITOCHONDRIAL FUNCTIONING	INSTITUTE OF PSYCHOLOGY, HEIDELBERG UNIVERSITY, HAUPTSTR. 47-51, HEIDELBERG, 69117, GERMANY	AVGERINOS, KONSTANTINOS I., SPYROU, NIKOLAOS, BOUGIOUKAS, KONSTANTINOS I., KAPOGIANNIS, DIMITRIOS, EFFECTS OF CREATINE SUPPLEMENTATION ON COGNITIVE FUNCTION OF HEALTHY INDIVIDUALS: A SYSTEMATIC REVIEW OF RANDOMIZED CONTROLLED TRIALS (2018) EXPERIMENTAL GERONTOLOGY, 108, PP. 166-173; BARBEY, ARON K., NETWORK NEUROSCIENCE THEORY OF HUMAN INTELLIGENCE (2018) TRENDS IN COGNITIVE SCIENCES, 22, PP. 8-2…	J. INTELL.	GEARY (2018, 2019) SUGGESTED THAT HERITABLE AND ENVIRONMENTALLY CAUSED DIFFERENCES IN MITOCHONDRIAL FUNCTIONING AFFECT THE INTEGRITY AND EFFICIENCY OF NEURONS AND SUPPORTING GLIA CELLS AND MAY THUS CONTRIBUTE TO INDIVIDUAL DIFFERENCES IN HIGHER-ORDER COGNITIVE FUNCTIONING AND PHYSICAL HEALTH. IN OUR COMMENT, WE WANT TO POSE THREE QUESTIONS AIMED AT DIFFERENT ASPECTS OF GEARY’S THEORY THAT CRITICA…	29	SCHUBERT, A.-L.; INSTITUTE OF PSYCHOLOGY, HAUPTSTR. 47-51, GERMANY; EMAIL: ANNA-LENA.SCHUBERT@PSYCHOLOGIE.UNI-HEIDELBERG.DE	NOTE	10.3390/jintelligence8030029		20793200	JOURNAL OF INTELLIGENCE	ENGLISH	1	3	1-8	MDPI AG	SCOPUS	THE EVIDENCE FOR GEARY’S THEORY ON THE ROLE OF MITOCHONDRIAL FUNCTIONING IN HUMAN INTELLIGENCE IS NOT ENTIRELY CONVINCING	https://www.scopus.com/inward/record.uri?eid=2-s2.0-85090371056&doi=10.3390%2fjintelligence8030029&partnerID=40&md5=8c301b67f16bf65533f3d21e7a2a0f8a	8	2020	NA NA NA	J INTELL	HEIDELBERG UNIVERSITY	SCHUBERT;INSTITUTE OF PSYCHOLOGY;EMAIL: ANNA-LENA.SCHUBERT@PSYCHOLOGIE.UNI-HEIDELBERG.DE		SCHUBERT AL, 2020, J INTELL	SCHUBERT AL, 2020, J INTELL-a	AVGERINOS;BARBEY;BASTEN;BATTY;BOOTH;CHIEN;COHEN;COWAN;DEARY;DELANGHE;DER;ENGLE;FOTI CUZZOLA;GEARY;GEARY;HEDGES;HENDERSON;HILGER;HORN;JOHNSON;JUNG;KARPINSKI;KENNEDY;KEYLOR;KIEVIT;KOVACS;LASSEK;LI;LING;MALHOTRA;REVIEW ARTICLE OXIDATIVE MEDICINE AND CELLULAR LONGEVITY;NEE;NEE;NEE;OBERAUER;ÖZTEKIN;PERSKY;PINEDAPARDO;PLOMIN;RAE;RAWSON;RHEMTULLA;SALEHI;SALTHOUSE;SALTHOUSE;SALTHOUSE;SCHUBERT;SCHUBERT;SI…	EXPERIMENTAL GERONTOLOGY;TRENDS IN COGNITIVE SCIENCES;INTELLIGENCE;ANNALS OF EPIDEMIOLOGY;NEUROPSYCHOLOGY;AMERICAN JOURNAL OF PREVENTIVE MEDICINE;PSYCHONOMIC BULLETIN & REVIEW;NATURE;CLINICAL CHEMISTRY;INTELLIGENCE;PERSPECTIVES ON PSYCHOLOGICAL SCIENCE: A JOURNAL OF THE ASSOCIATION FOR PSYCHOLOGICAL SCIENCE;CNS & NEUROLOGICAL DISORDERS DRUG TARGETS;PSYCHOLOGICAL REVIEW;JOURNAL OF INTELLIGENCE;SCI…	GERMANY	GERMANY
131	ZHAO M;ZHANG K;DU X	BEHAVIORAL IMMUNE SYSTEM; DISEASE THREAT; MALEVOLENT CREATIVITY	BEHAVIORAL IMMUNE SYSTEM; DISEASE THREAT; MALEVOLENT CREATIVITY	COLLEGE OF EDUCATION, HEBEI UNIVERSITY, BAODING, 071002, CHINA	ACKERMAN, J.M., BECKER, D.V., MORTENSEN, C.R., SASAKI, T., NEUBERG, S.L., KENRICK, D.T., A POX ON THE MIND: DISJUNCTION OF ATTENTION AND MEMORY IN THE PROCESSING OF PHYSICAL DISFIGUREMENT (2009) JOURNAL OF EXPERIMENTAL SOCIAL PSYCHOLOGY, 45, PP. 478-485. , 19578547; AMABILE, T.M., SOCIAL PSYCHOLOGY OF CREATIVITY: A CONSENSUAL ASSESSMENT TECHNIQUE (1982) JOURNAL OF PERSONALITY AND SOCIAL PSYCHOLOG…	J. INTELL.	THE BEHAVIORAL IMMUNE SYSTEM (BIS), WHICH EVOLVED TO PROTECT HUMANS FROM INFECTIOUS DISEASE THREATS, PROMPTS PEOPLE TO BE SENSITIVE TO DISEASE-CONNOTING CUES. A COMMON DENOMINATOR OF MANY DISEASE-CONNOTING CUES IS BENIGN PHYSICAL ABNORMALITIES, SUCH AS BIRTHMARKS AND OBESITY. PREVIOUS STUDIES FOUND THAT AMONG PEOPLE WHOSE BIS WAS ACTIVATED (E.G., PEOPLE WHO WERE EXPOSED TO SITUATIONAL DISEASE PRI…	111	ZHANG, K.; COLLEGE OF EDUCATION, CHINA; EMAIL: ZHANGKECOMPANY_1@SINA.COM; DU, X.; COLLEGE OF EDUCATION, CHINA; EMAIL: DUXIUMIN-312@126.COM	ARTICLE	10.3390/jintelligence10040111	BBA220204	20793200	JOURNAL OF INTELLIGENCE	ENGLISH	0	4		MDPI	SCOPUS	THE EFFECT OF INFECTIOUS DISEASE THREAT ON MALEVOLENT CREATIVITY	https://www.scopus.com/inward/record.uri?eid=2-s2.0-85144687982&doi=10.3390%2fjintelligence10040111&partnerID=40&md5=52015c3d4a8468837feeaf33fc5d2939	10	2022	THIS RESEARCH IS SUPPORTED BY THE NATIONAL EDUCATION SCIENCES PLANNING PROJECT TITLED AS “THE PROMOTION OF CREATIVE THINKING BASED ON EMBODIED COGNITION AND ITS TEACHING APPLICATION RESEARCH” (BBA220204, GENERAL PROJECT). NA NA	J INTELL	HEBEI UNIVERSITY	NOTREPORTED;COLLEGE OF EDUCATION;NOTREPORTED;NOTREPORTED;COLLEGE OF EDUCATION;NOTREPORTED		ZHAO M, 2022, J INTELL	ZHAO M, 2022, J INTELL	ACKERMAN;AMABILE;BAAS;BROWN;CHENG;CHENG;CHENG;CROPLEY;CURTIS;DE DREU;DUNCAN;DUNCAN;GIEBELS;HAO;HAO;HARRIS;HUANG;JI;LEE;LI;LOUSTAU;LUND;MA;MAGALLARES;MAKHANOVA;MENTSER;MILLER;MILLER;NESSE;NUSSINSON;PARK;PERCHTOLDSTEFAN;PERCHTOLDSTEFAN;REINECKE;RIETZSCHEL;RUNCO;RUNCO;RUNCO;SCHALLER;SCHALLER;STEVENSON;2022 WHO CORONAVIRUS COVID19 DASHBOARD;2016 ACHIEVEMENT OF THE HEALTHRELATED MILLENNIUM DEVELOPMENT…	JOURNAL OF EXPERIMENTAL SOCIAL PSYCHOLOGY;JOURNAL OF PERSONALITY AND SOCIAL PSYCHOLOGY;PERSONALITY AND SOCIAL PSYCHOLOGY BULLETIN;SOCIAL PSYCHOLOGICAL BULLETIN;ACTA PSYCHOLOGICA SINICA;PH.D. THESIS;JOURNAL OF EXPERIMENTAL SOCIAL PSYCHOLOGY;PSYCHOLOGY OF AESTHETICS;PROCEEDINGS OF THE ROYAL SOCIETY OF LONDON. SERIES B: BIOLOGICAL SCIENCES;JOURNAL OF PERSONALITY AND SOCIAL PSYCHOLOGY;ANALYSES OF SOC…	CHINA	CHINA
132	EFSTRATOPOULOU M;ELHOWERIS H;ELDIB AA;BONTI E	BEHAVIORAL PROBLEMS; CROSS-CULTURAL ADAPTATION; MOTOR BEHAVIOR CHECKLIST (MBC); PHYSICAL EDUCATION; UAE	BEHAVIORAL PROBLEMS; CROSS-CULTURAL ADAPTATION; MOTOR BEHAVIOR CHECKLIST (MBC); PHYSICAL EDUCATION; UAE	DEPARTMENT OF SPECIAL EDUCATION (CEDU), UNITED ARAB EMIRATES UNIVERSITY (UAEU), AL-AIN, 112612, UNITED ARAB EMIRATES; FIRST PSYCHIATRIC CLINIC, “PAPAGEORGIOU” GENERAL HOSPITAL, SCHOOL OF MEDICINE, FACULTY OF HEALTH SCIENCES, ARISTOTLE UNIVERSITY OF THESSALONIKI, RING ROAD THESSALONIKI, N. EFKARPIA, THESSALONIKI, 54603, GREECE; DEPARTMENT OF EDUCATION, SCHOOL OF EDUCATION, UNIVERSITY OF NICOSIA, N…	(2013) DIAGNOSTIC AND STATISTICAL MANUAL OF MENTAL DISORDERS, , 5TH ED. ARLINGTON: AMERICAN PSYCHIATRIC ASSOCIATION; CALLEGARO, BORSA JULIANE, DAMÁSIO, BRUNO FIGUEIREDO, BANDEIRA, DENISE RUSCHEL, ADAPTAÇÃO E VALIDAÇÃO DE INSTRUMEN-TOSPSICOLÓGICOS ENTRE CULTURAS: ALGUMASCONSIDERAÇÕES (2012) PAIDEIA, 22, PP. 423-432. , HTTPS://DOI.ORG/10.1590/S0103-863X2012000300014; MARIA, EFSTRATOPOULOU, JANSSEN,…	J. INTELL.	CHILDREN’S EMOTIONAL, BEHAVIORAL, AND DEVELOPMENTAL PROBLEMS CAN BE PROPERLY IDENTIFIED AND ASSESSED BASED ON OBSERVATIONS FROM THEIR TEACHERS AND PARENTS. THE MOTOR BEHAVIOR CHECKLIST (MBC) WAS DESIGNED TO ASSIST CLASSROOM TEACHERS AND PHYSICAL EDUCATION (PE) TEACHERS IN ASSESSING THEIR STUDENTS’ MOTOR-RELATED BEHAVIORS. THE INSTRUMENT HAS ALREADY BEEN SUCCESSFULLY TRANSLATED AND CULTURALLY ADAP…	11	BONTI, E.; FIRST PSYCHIATRIC CLINIC, RING ROAD THESSALONIKI, GREECE; EMAIL: BONTI@AUTH.GR	ARTICLE	10.3390/jintelligence10010011	G00003523/2021 UNITED ARAB EMIRATES UNIVERSITYUNITED ARAB EMIRATES UNIVERSITY, UAEU	20793200	JOURNAL OF INTELLIGENCE	ENGLISH	1	1		MDPI	SCOPUS	ASSESSING CHILDREN ‘AT RISK’: TRANSLATION AND CROSS-CULTURAL ADAPTATION OF THE MOTOR BEHAVIOR CHECKLIST (MBC) INTO ARABIC AND PILOT USE IN THE UNITED ARAB EMIRATES (UAE)	https://www.scopus.com/inward/record.uri?eid=2-s2.0-85124365722&doi=10.3390%2fjintelligence10010011&partnerID=40&md5=21785b734cc77d60170f82996ae09741	10	2022	FUNDING: THIS STUDY WAS SUPPORTED IN PART BY THE RESEARCH OFFICE IN UAEU (NUMBER OF GRANT G00003523/2021). THE AUTHORS WISH TO THANK THE UAEU FOR ITS FINANCIAL SUPPORT. NA NA	J INTELL	UNITED ARAB EMIRATES UNIVERSITY (UAEU);ARISTOTLE UNIVERSITY OF THESSALONIKI;UNIVERSITY OF NICOSIA	NOTREPORTED;FIRST PSYCHIATRIC CLINIC;NOTREPORTED		EFSTRATOPOULOU M, 2022, J INTELL	EFSTRATOPOULOU M, 2022, J INTELL	2013 DIAGNOSTIC AND STATISTICAL MANUAL OF MENTAL DISORDERS;CALLEGARO;MARIA;MARIA;MARIA;MARIA;MARIA;MARIA;EISENBERG;LYN;LINN;HAACK;2017 THE ITC GUIDELINES FOR TRANSLATING AND ADAPTING TESTS SECOND EDITION;JENSEN;KASHANI JAVAD;MATTOS;MOL LOUS;RAFAEL;RONE;DIANE;WOOD	DIAGNOSTIC AND STATISTICAL MANUAL OF MENTAL DISORDERS;PAIDEIA;RESEARCH IN DEVELOPMENTAL DISABILITIES;RESEARCH IN DEVELOPMENTAL DISABILITIES;JOURNAL OF ATTENTION DISORDERS;JOURNAL OF ATTENTION DISORDERS;EUROPEAN JOURNAL OF SPECIAL EDUCATION RESEARCH;JOURNAL OF ATTENTION DISORDERS;JOURNAL OF PERSONALITY AND SOCIAL PSYCHOLOGY;TRANSFORMING TROUBLED LIVES: STRATEGIES AND INTERVENTIONS FOR CHILDREN WIT…	CYPRUS;GREECE	GREECE
133	GOTTFREDSON LS	BEHAVIORAL RISK FACTORS; DIABETES; DIABETES SELF-MANAGEMENT; EPIDEMIOLOGICAL TRANSITION; FUNCTIONAL LITERACY; GLOBAL BURDEN OF DISEASE; INTELLIGENCE; JOB COMPLEXITY; NONADHERENCE TO TREATMENT; NONCOMMU-NICABLE DISEASE	BEHAVIORAL RISK FACTORS; DIABETES; DIABETES SELF-MANAGEMENT; EPIDEMIOLOGICAL TRANSITION; FUNCTIONAL LITERACY; GLOBAL BURDEN OF DISEASE; INTELLIGENCE; JOB COMPLEXITY; NONADHERENCE TO TREATMENT; NONCOMMU-NICABLE DISEASE	SCHOOL OF EDUCATION, UNIVERSITY OF DELAWARE, NEWARK, DE 19716, UNITED STATES	ADAMS, SCOTT, THE EVOLUTION OF IDIOTS (1996) THE DILBERT PRINCIPLE, PP. 6-9. , NEW YORK: HARPER COLLINS; ECONOMIC COSTS OF DIABETES IN THE U.S. IN 2017 (2018) DIABETES CARE, 41, PP. 917-928. , CROSSREF PUBMED; ANDERSON, LORIN W., KRATHWOHL, DAVID R., (2001) A TAXONOMY FOR LEARNING, TEACHING, AND ASSESSING: A REVISION OF BLOOM’S TAXONOMY OF EDUCATIONAL OBJECTIVES, , NEW YORK: ADDISON WESLEY LONGMA…	J. INTELL.	THE GLOBAL EPIDEMIC OF NONCOMMUNICABLE DISEASES (NCDS), SUCH AS CARDIOVASCULAR DISEASE AND DIABETES, IS CREATING UNSUSTAINABLE BURDENS ON HEALTH SYSTEMS WORLDWIDE. NCDS ARE TREATABLE BUT NOT CURABLE. THEY ARE LESS AMENABLE TO TOP-DOWN PREVENTION AND CONTROL THAN ARE THE INFECTIOUS DISEASES NOW IN RETREAT. NCDS ARE MOSTLY PREVENTABLE, BUT ONLY INDIVIDUALS THEMSELVES HAVE THE POWER TO PREVENT AND M…	61	GOTTFREDSON, L.S.; SCHOOL OF EDUCATION, UNITED STATES; EMAIL: GOTTFRED@UDEL.EDU	ARTICLE	10.3390/jintelligence9040061		20793200	JOURNAL OF INTELLIGENCE	ENGLISH	0	4		MDPI	SCOPUS	THE TRANSITION TO NONCOMMUNICABLE DISEASE: HOW TO REDUCE ITS UNSUSTAINABLE GLOBAL BURDEN BY INCREASING COGNITIVE ACCESS TO HEALTH SELF-MANAGEMENT	https://www.scopus.com/inward/record.uri?eid=2-s2.0-85121321769&doi=10.3390%2fjintelligence9040061&partnerID=40&md5=98683d321892f41bbcdaec91a11028e0	9	2021	NA NA NA	J INTELL	UNIVERSITY OF DELAWARE	NOTREPORTED;SCHOOL OF EDUCATION;NOTREPORTED		GOTTFREDSON LS, 2021, J INTELL	GOTTFREDSON LS, 2021, J INTELL	ADAMS;ECONOMIC COSTS OF DIABETES IN THE US IN 2017 2018 DIABETES CARE;ANDERSON;BENJAMIN;BENJAMIN;BENJAMIN;BROWN;REPORT NCES 1997576;CARROLL;ACHIEVEMENTS IN PUBLIC HEALTH;2019 CLEAR COMMUNICATION INDEX USER GUIDE;2020 NATIONAL DIABETES STATISTICS REPORT;CHAN;DEARY;FENG;GLOBAL BURDEN OF 369 DISEASES AND INJURIES IN 204 COUNTRIES AND TERRITORIES;GLOBAL BURDEN OF 87 RISK FACTORS IN 204 COUNTRIES AND …	THE DILBERT PRINCIPLE;DIABETES CARE;A TAXONOMY FOR LEARNING;CIRCULATION;PUBLIC HEALTH REPORTS;PUBLIC HEALTH REPORTS;REPORT NCES 1997-576;HUMAN COGNITIVE ABILITIES: A SURVEY OF FACTOR ANALYTIC STUDIES;MOR-BIDITY AND MORTALITY WEEKLY REVIEW (MMWR);CLEAR COMMUNICATION INDEX USER GUIDE;NATIONAL DIABETES STATISTICS REPORT;TEN YEARS IN PUBLIC HEALTH: 2007–2017;JOURNAL OF INTELLIGENCE;ANNALS OF TRANSLAT…	USA	USA
134	MONTUORI LM;MONTEFIORI L	BEHAVIOURAL TASK DESIGN; COGNITIVE ABILITY; IMPLICIT LEARNING; PSYCHOMETRIC TESTING; WORKPLACE SELECTION	BEHAVIOURAL TASK DESIGN; COGNITIVE ABILITY; IMPLICIT LEARNING; PSYCHOMETRIC TESTING; WORKPLACE SELECTION	ARCTIC SHORES LTD, MANCHESTER, M2 3AW, UNITED KINGDOM; DEPARTMENT OF PSYCHOLOGY & LANGUAGE SCIENCES, UNIVERSITY COLLEGE LONDON, LONDON, WC1H 0AP, UNITED KINGDOM	ACKERMAN, PHILLIP L., DETERMINANTS OF INDIVIDUAL DIFFERENCES DURING SKILL ACQUISITION: COGNITIVE ABILITIES AND INFORMATION PROCESSING (1988) JOURNAL OF EXPERIMENTAL PSYCHOLOGY: GENERAL, 117, PP. 288-318. , CROSSREF; ANGLIM, JEROMY, SOJO, VICTOR, ASHFORD, LINDA J., NEWMAN, ALEXANDER, MARTY, ANDREW, PREDICTING EMPLOYEE ATTITUDES TO WORKPLACE DIVERSITY FROM PERSONALITY, VALUES, AND COGNITIVE ABILITY…	J. INTELL.	FOR DECADES, THE FIELD OF WORKPLACE SELECTION HAS BEEN DOMINATED BY EVIDENCE THAT COGNITIVE ABILITY IS THE MOST IMPORTANT FACTOR IN PREDICTING PERFORMANCE. META-ANALYSES DETAILING THE CONTRIBU-TIONS OF A WIDE-RANGE OF FACTORS TO WORKPLACE PERFORMANCE SHOW THAT COGNITIVE ABILITY’S CONTRIBUTION IS PARTLY MEDIATED BY THE LEARNING OF TASK-RELEVANT SKILLS AND JOB-SPECIFIC DECLARATIVE KNOWLEDGE. FUR-TH…	24	MONTUORI, L.M.; ARCTIC SHORES LTDUNITED KINGDOM; EMAIL: LUKE.MONTUORI@ARCTICSHORES.COM	ARTICLE	10.3390/jintelligence10020024	UNIVERSITY COLLEGE LONDONUNIVERSITY COLLEGE LONDON, UCL	20793200	JOURNAL OF INTELLIGENCE	ENGLISH	0	2		MDPI	SCOPUS	SELECTING FOR LEARNING POTENTIAL: IS IMPLICIT LEARNING THE NEW COGNITIVE ABILITY?	https://www.scopus.com/inward/record.uri?eid=2-s2.0-85129129800&doi=10.3390%2fjintelligence10020024&partnerID=40&md5=1aa73134888e2ad6a59044b125d5c161	10	2022	PUBLICATION FEES WERE JOINTLY PROVIDED BY ARCTIC SHORES AND UCL. DURING WRITING, L.M.M WAS A FULL TIME EMPLOYEE AT ARCTIC SHORES DURING WRITING AND L.M COMPLETING A SELF-FUNDED PHD PROGRAMME AT UCL. NA NA	J INTELL	ARCTIC SHORES LTD;UNIVERSITY COLLEGE LONDON	NOTREPORTED;ARCTIC SHORES LTDUNITED KINGDOM;EMAIL: LUKE.MONTUORI@ARCTICSHORES.COM		MONTUORI LM, 2022, J INTELL	MONTUORI LM, 2022, J INTELL	ACKERMAN;ANGLIM;ASHBY;BROWN;BURGOYNE;CECI;CHRISTENSEN;CLEEREMANS;COLQUITT;DANNER;DE DREU;DROUILLET;FOTI;FRIED;FROST;GABRIELI;GEBAUER;GRANENA;HARRISWATSON;HUNTER;INÁCIO;KALRA;KAUFMAN;KIDD;KIDD;KNIGHT;KNOWLTON;KUHN;KUNCEL;LANDERS;MACKINTOSH;MCLEOD;MOSES;MOUNT;MURPHY;NEISSER;NG;NISSEN;NOE;NONAKA;NYE;OAKES;ONES;ONES;POSNER;RATHUS;REBER;REBER;REBER;REE;RICHARDSON;RITCHIE;SACKETT;SALGADO;SALGADO;SCHMID…	JOURNAL OF EXPERIMENTAL PSYCHOLOGY: GENERAL;JOURNAL OF RESEARCH IN PERSONALITY;NEUROPSYCHOLOGY;THE QUARTERLY JOURNAL OF EXPERIMENTAL PSYCHOLOGY;INTELLIGENCE;DEVELOPMENTAL PSYCHOLOGY;EUROPEAN JOURNAL OF PERSONALITY;TRENDS IN COGNITIVE SCIENCES;JOURNAL OF APPLIED PSYCHOLOGY;INTELLIGENCE;JOURNAL OF APPLIED PSYCHOLOGY;CONSCIOUSNESS AND COGNITION;PSYCHOLOGICAL MEDICINE;JOURNAL OF EXPERIMENTAL PSYCHOLO…	UNITED KINGDOM;UNITED KINGDOM
135	HILLIARD A;KAZIM E;BITSAKIS T;LEUTNER F	BIAS; BIG FIVE; IMAGE-BASED MEASURE; MACHINE LEARNING; PERSONALITY; PSYCHOLOGICAL ASSESSMENT	BIAS; BIG FIVE; IMAGE-BASED MEASURE; MACHINE LEARNING; PERSONALITY; PSYCHOLOGICAL ASSESSMENT	INSTITUTE OF MANAGEMENT STUDIES, GOLDSMITHS, UNIVERSITY OF LONDON, NEW CROSS, LONDON, SE14 6NW, UNITED KINGDOM; HOLISTIC AI, 18 SOHO SQUARE, LONDON, W1D 3QH, UNITED KINGDOM; DEPARTMENT OF COMPUTER SCIENCE, UNIVERSITY COLLEGE LONDON, GOWER ST, LONDON, WC1E 6EA, UNITED KINGDOM; HIREVUE, RIVERBANK HOUSE, 2 SWAN LANE, LONDON, EC4R 3TT, UNITED KINGDOM	ARMSTRONG, MICHAEL B., FERRELL, JARED Z., COLLMUS, ANDREW B., LANDERS, RICHARD N., CORRECTING MISCONCEPTIONS ABOUT GAMIFICATION OF ASSESSMENT: MORE THAN SJTS AND BADGES (2016) INDUSTRIAL AND ORGANIZATIONAL PSYCHOLOGY, 9, PP. 671-677. , HTTPS://DOI.ORG/10.1017/IOP.2016.69, (ARMSTRONG ET AL. 2016A) A; ARMSTRONG, MICHAEL B., LANDERS, RICHARD N., COLLMUS, ANDREW B., GAMIFYING RECRUITMENT, SE-LECTION,…	J. INTELL.	SELECTION METHODS ARE COMMONLY USED IN TALENT ACQUISITION TO PREDICT FUTURE JOB PERFORMANCE AND TO FIND THE BEST CANDIDATES, BUT QUESTIONNAIRE-BASED ASSESSMENTS CAN BE LENGTHY AND LEAD TO CANDIDATE FATIGUE AND POOR ENGAGEMENT, AFFECTING COMPLETION RATES AND PRODUCING POOR DATA. GAMIFICATION CAN MITIGATE SOME OF THESE ISSUES THROUGH GREATER ENGAGEMENT AND SHORTER TESTING TIMES. ONE AVENUE OF GAMIF…	12	HILLIARD, A.; INSTITUTE OF MANAGEMENT STUDIES, NEW CROSS, UNITED KINGDOM; EMAIL: AHILL015@GOLD.AC.UK	ARTICLE	10.3390/jintelligence10010012		20793200	JOURNAL OF INTELLIGENCE	ENGLISH	5	1		MDPI	SCOPUS	MEASURING PERSONALITY THROUGH IMAGES: VALIDATING A FORCED-CHOICE IMAGE-BASED ASSESSMENT OF THE BIG FIVE PERSONALITY TRAITS	https://www.scopus.com/inward/record.uri?eid=2-s2.0-85124343507&doi=10.3390%2fjintelligence10010012&partnerID=40&md5=d4a0827145ee06dd922c058e2efd1e78	10	2022	FUNDING: THE DEVELOPMENT OF THIS MEASURE WAS FUNDED BY HIREVUE. NA NA	J INTELL	UNIVERSITY OF LONDON;UNIVERSITY COLLEGE LONDON	NOTREPORTED;INSTITUTE OF MANAGEMENT STUDIES;NOTREPORTED		HILLIARD A, 2022, J INTELL	HILLIARD A, 2022, J INTELL	ARMSTRONG;ARMSTRONG;ARTHUR;ATKINS;BACHRACH;BARRICK;CAMPBELL;CHAMORROPREMUZIC;CHAMORROPREMUZIC;CHANG;COHEN;COSTA;CRONBACH;CUI;DE BEER;DE CORTE;DOWNESLE GUIN;DUMENCI;EQUAL EMPLOYMENT OPPORTUNITY COMMISSIONEEOC;GEORGIOU;GOLDBERG;HAUSDORF;HAUSKNECHT;HIGGINS;2019 BIAS;HOGAN;HOUGH;JACOBUCCI;JOHNSON;JUDGE;KAZIM;KIM;KOSINSKI;MELNIKOV;KROSNICK;KUNCEL;LANDERS;LEUTNER;LEUTNER;LEUTNER;LIEBEROTH;LIM;MAVRIDIS;…	INTERNATIONAL JOURNAL OF SELECTION AND ASSESSMENT;EXPERIMENTAL PSYCHOLOGY;EVANSTON;PERSONNEL PSYCHOLOGY;PSYCHOLOGICAL BULLETIN;CURRENT OPINION IN BEHAVIORAL SCIENCES;JOURNAL OF PERSONALITY AND SOCIAL PSYCHOLOGY;PSYCHOLOGICAL BULLETIN;PSYCHOMETRIKA;NEUROIMAGE;DE BEER;JOURNAL OF APPLIED PSYCHOLOGY;DOWNES-LE GUIN;FEDERAL REGISTER;COMPUTERS IN HUMAN BEHAVIOR;PSYCHOLOGICAL ASSESSMENT;PERSONNEL PSYCHOL…	UNITED KINGDOM;UNITED KINGDOM;UNITED KINGDOM;UNITED KINGDOM	UNITED KINGDOM
[truncated: 254 more rows]
